# Supplementary material for: Detection of critical cerebral desaturation thresholds by three regional oximeters during hypoxia: a pilot study in healthy volunteers
Source: BMC Anesthesiol. 2017 Jan 13;17:6. doi: 10.1186/s12871-016-0298-7 (PMC5234256; doi:10.1186/s12871-016-0298-7)
Supplement: Additional file 1: — Raw data subject #2234. (XLSX 107 kb) [file 12871_2016_298_MOESM1_ESM.xlsx]

## Sheet: Sheet1
Time in sec	Ch1 SpO2	Ch2 SpO2	Ch1 PR	Ch2 PR	ECG HR	Invos_rSO2	equanox_rSO2	foresight_rSO2
1	95.5	94.53	76	76	77
2	95.46	94.53	76	76	77
3	95.44	94.48	75	76	76
4	95.42	94.44	75	75	74
5	95.39	94.43	75	75	74
6	95.41	94.44	75	75	74
7	95.46	94.44	75	75	74
8	95.5	94.49	75	75	74
9	95.55	94.56	75	75	74	65	67
10	95.59	94.66	74	75	74	65	67
11	95.64	94.66	74	75	74	65	67
12	95.66	94.71	74	74	73	65	67
13	95.65	94.73	74	74	73	65	67
14	95.68	94.74	74	74	72	65	67
15	95.7	94.76	74	74	72	65	67
16	95.72	94.78	73	74	72	65	67
17	95.74	94.94	73	73	72	65	67
18	95.75	94.93	73	73	72	65	67
19	95.77	94.9	73	73	72	65	67
20	95.76	94.88	73	73	72	65	67
21	95.74	94.83	73	73	72	65	67
22	95.73	94.76	73	73	72	65	67
23	95.7	94.73	73	73	72	65	67
24	95.67	94.7	73	73	73	65	67
25	95.64	94.67	73	73	73	65	67
26	95.6	94.58	74	74	73	65	67
27	95.51	94.58	74	74	74	65	67
28	95.47	94.57	75	74	76	65	67
29	95.42	94.52	76	75	79	65	67
30	95.33	94.44	76	76	80	65	67
31	95.28	94.39	76	76	80	65	67
32	95.24	94.34	76	76	79	65	67
33	95.19	94.3	77	77	79	64	67
34	95.11	94.25	77	77	79	64	67
35	95.1	94.22	77	77	78	64	67
36	95.09	94.2	77	77	78	64	67
37	95.08	94.19	77	77	78	64	67
38	95.08	94.18	77	77	78	65	67
39	95.08	94.17	77	77	78	65	67
40	95.04	94.15	77	77	78	65	68
41	95.05	94.15	77	77	77	65	68
42	95.06	94.14	77	77	77	65	68
43	95.08	94.15	77	77	77	65	68
44	95.1	94.16	76	77	76	65	68
45	95.13	94.17	75	76	74	65	68
46	95.15	94.2	75	75	72	65	68
47	95.16	94.21	75	75	72	65	68
48	95.18	94.21	75	75	72	65	67
49	95.2	94.24	74	74	72	65	67
50	95.22	94.27	74	74	72	65	67
51	95.22	94.28	74	74	72	65	67
52	95.24	94.29	74	74	72	65	67
53	95.27	94.32	74	74	73	65	67
54	95.29	94.37	73	74	73	65	67
55	95.3	94.39	73	73	73	65	67
56	95.31	94.41	73	73	72	65	67
57	95.33	94.43	73	73	72	65	67
58	95.32	94.45	73	73	72	65	67
59	95.3	94.46	73	73	72	65	67
60	95.32	94.47	73	73	72	65	67
61	95.38	94.5	73	73	72	65	67
62	95.43	94.53	72	73	72	65	67
63	95.44	94.59	72	72	72	65	67
64	95.47	94.62	72	72	71	65	67
65	95.49	94.66	72	72	71	65	67
66	95.55	94.68	73	72	72	65	67
67	95.52	94.68	73	73	72	65	67
68	95.46	94.61	73	73	72	65	67
69	95.45	94.58	73	73	73	65	67
70	95.41	94.54	73	73	73	65	68
71	95.38	94.49	73	73	73	66	67
72	95.33	94.43	73	73	73	66	67
73	95.25	94.39	72	72	72	66	67
74	95.22	94.33	73	72	72	66	67
75	95.2	94.3	73	73	73	66	67
76	95.2	94.28	73	73	73	65	68
77	95.19	94.24	72	72	73	65	68
78	95.18	94.26	72	72	73	65	68
79	95.22	94.27	71	71	72	65	67
80	95.23	94.28	71	71	72	65	68
81	95.24	94.29	71	71	71	65	68
82	95.24	94.32	71	71	70	65
83	95.28	94.32	71	71	70	65
84	95.32	94.39	71	71	70	65
85	95.32	94.43	71	71	70	65
86	95.43	94.5	71	71	70	65
87	95.46	94.53	71	71	71	65
88	95.49	94.55	71	71	72	65
89	95.54	94.62	71	71	72	65
90	95.64	94.66	70	71	72	65
91	95.69	94.76	70	70	71	65
92	95.73	94.79	70	70	71	65
93	95.75	94.83	70	70	70	65
94	95.78	94.84	70	70	70	65
95	95.8	94.87	70	70	70	65
96	95.81	94.87	71	70	70	65
97	95.82	94.86	71	71	71	65
98	95.84	94.84	71	71	72	65
99	95.84	94.84	72	72	74	65
100	95.8	94.82	72	72	74	65
101	95.77	94.79	72	72	74	65
102	95.74	94.76	73	72	74	65
103	95.71	94.73	73	73	74	65
104	95.64	94.66	73	73	74	65
105	95.61	94.62	73	73	74	66
106	95.59	94.6	73	73	74	66
107	95.58	94.6	73	73	74	66
108	95.56	94.62	73	73	75	66
109	95.51	94.6	73	73	76	66
110	95.5	94.56	73	73	78	66
111	95.51	94.56	73	73	78	66
112	95.54	94.57	73	73	78	66
113	95.54	94.58	73	73	78	66
114	95.52	94.58	73	72	78	66
115	95.52	94.54	73	73	77	65
116	95.52	94.52	72	73	75	65
117	95.61	94.52	72	72	73	65
118	95.66	94.39	72	72	70	65
119	95.67	94.41	71	71	68	65
120	95.84	94.44	72	72	68	65
121	95.93	94.47	73	72	68	65
122	95.9	94.53	74	73	69	65
123	95.87	94.6	75	74	69	65
124	95.9	94.62	76	75	70	64
125	95.89	94.69	76	76	72	64
126	96	94.78	76	77	76	64
127	96.03	94.86	76	76	77	64
128	96.04	94.53	75	76	77	64
129	95.99	94.54	74	75	77	66
130	95.94	94.56	74	74	76	66
131	95.84	94.55	74	73	75	66
132	95.79	94.53	74	74	74	66
133	95.75	94.51	75	74	74	66
134	95.72	94.5	76	76	74	65
135	95.73	94.53	76	76	74	65
136	95.74	94.54	77	76	75	65
137	95.75	94.54	77	77	77	65
138	95.76	94.57	77	77	78	65
139	95.74	94.58	76	77	78	64
140	95.72	94.56	76	76	78	64
141	95.69	94.54	76	76	78	64
142	95.64	94.54	76	76	77	64
143	95.59	94.51	75	76	76	64
144	95.56	94.48	75	76	74	65
145	95.56	94.46	75	75	74	65	68
146	95.55	94.46	75	75	73	65	68
147	95.55	94.46	74	75	73	65	68
148	95.57	94.48	74	74	73	65	68
149	95.63	94.5	74	74	73	65	68
150	95.63	94.56	74	73	73	65	68
151	95.64	94.43	75	73	72	65	68
152	95.7	94.37	75	73	72	65	68
153	95.72	94.4	74	73	71	65	68
154	95.7	94.46	74	72	71	65	68
155	95.71	94.55	74	73	71	65	68
156	95.76	94.72	74	73	71	65	68
157	95.86	94.87	73	73	72	65	68
158	96.28	95.06	73	72	72	65	68
159	96.39	95.15	73	72	71	65	68
160	96.4	95.16	73	72	71	65	68
161	96.37	95.16	73	72	71	65	68
162	96.36	95.16	73	72	71	65	68
163	96.32	95.17	72	72	72	65	68
164	96.26	95.15	73	72	72	65	68
165	96.19	95.11	72	72	72	65	68
166	96.09	95.06	72	72	72	65	68
167	96.01	95.02	72	72	71	65	68
168	95.89	94.96	71	71	71	65	68
169	95.8	94.87	71	71	70	65	68
170	95.73	94.79	71	71	69	65	68
171	95.69	94.75	71	71	69	65	68
172	95.65	94.71	70	70	69	65	68
173	95.63	94.69	70	70	69	65	68
174	95.63	94.7	70	70	69	65	68
175	95.65	94.73	70	69	68	65	68
176	95.7	94.77	69	69	68	65	68
177	95.73	94.8	70	69	68	64	68
178	95.74	94.82	70	70	69	64	68
179	95.71	94.82	70	70	69	64	68
180	95.71	94.8	71	70	70	64	68
181	95.71	94.8	71	71	72	64	68
182	95.71	94.8	71	71	73	64	68
183	95.71	94.8	71	71	73	64	68
184	95.73	94.87	71	71	72	64	68
185	95.81	94.95	71	71	72	64	68
186	95.83	94.98	71	71	72	64	68
187	95.85	95	72	71	72	65	67
188	95.87	95.01	72	72	72	65	68
189	95.9	95.04	72	73	72	65	68
190	95.97	95.05	73	72	73	65	67
191	95.98	95.07	73	73	74	65	67
192	95.98	95.08	73	74	76	65	67
193	95.99	95.11	76	75	79	65	67
194	96	95.1	77	76	82	65	67
195	95.98	95.18	79	78	85	65	67
196	96.01	95.25	80	79	87	65	67
197	96.07	95.33	81	81	88	65	67
198	96.12	95.43	82	81	88	65	68
199	96.19	95.49	82	82	87	65	68
200	96.32	95.61	82	82	87	65	68
201	96.4	95.66	81	82	87	66	68
202	96.48	95.71	81	81	86	66	68
203	96.48	95.8	81	79	84	66	68
204	96.59	95.85	78	78	80	66	68
205	96.7	95.89	77	78	72	66	68
206	96.77	95.95	77	77	72	0	68
207	96.85	96	76	77	72	0	68
208	96.94	96.09	76	76	72	0	68
209	96.98	96.12	76	76	72	0	68
210	97.04	96.15	77	77	73	0	69
211	97.04	96.23	76	77	74	0	69
212	97.14	96.29	76	76	75	0	68
213	97.18	96.32	74	75	75	0	68
214	97.16	96.32	74	74	75	0	68
215	97.13	96.31	73	74	74	0	68
216	97.13	96.3	73	73	74	0	68
217	97.04	96.29	73	73	73	0	68
218	97.01	96.25	73	73	72	0	68
219	96.95	96.2	74	74	72	0	68
220	96.91	96.16	74	74	73	0	68
221	96.91	96.12	74	75	73	0	68
222	96.88	96.13	74	75	73	0	68
223	96.89	96.17	73	74	73	0	68
224	96.89	96.2	72	73	73	0	68
225	96.89	96.22	72	72	73	0	68
226	96.93	96.21	71	71	72	0	68
227	96.95	96.24	71	71	71	0	68
228	96.99	96.23	71	71	69	0	68
229	96.99	96.22	71	71	69	0	68
230	96.96	96.19	70	70	69	0	68
231	96.9	96.14	71	70	69	0	68
232	96.84	96.07	71	71	69	0	68
233	96.84	96	71	72	70	0	68
234	96.79	95.97	72	72	70	0	68
235	96.69	95.93	73	73	71	0	68
236	96.69	95.85	73	74	73	0	68
237	96.58	95.77	73	73	75	0	68
238	96.46	95.74	73	73	75	0	68
239	96.43	95.73	72	73	75	0	68
240	96.38	95.7	72	72	74	0	67
241	96.38	95.61	72	72	74	0	67
242	96.23	95.54	72	72	73	0	67
243	96.18	95.47	72	72	71	0	67
244	96.15	95.4	72	72	71	0	67
245	96.15	95.38	72	72	71	0	67
246	96.14	95.39	73	73	71	0	67
247	96.18	95.42	73	73	72	0	67
248	96.19	95.44	73	73	73	0	67
249	96.21	95.46	74	73	75	0	67
250	96.21	95.52	74	74	76	0	67
251	96.24	95.54	74	74	77	0	67
252	96.31	95.58	74	75	77	0	67
253	96.33	95.62	74	74	76	0	67
254	96.36	95.66	74	74	76	0	67
255	96.36	95.68	74	74	76	0	67
256	96.43	95.69	74	74	75	0	66
257	96.47	95.7	74	74	75	0	66
258	96.47	95.72	74	75	75	0	66
259	96.51	95.79	75	75	75	0	67
260	96.57	95.82	75	75	75	0	67
261	96.54	95.82	74	75	75	0	67
262	96.54	95.8	74	75	75	0	67
263	96.43	95.77	74	74	75	0	67
264	96.43	95.72	74	74	74	0	67
265	96.35	95.69	74	74	73	0	67
266	96.35	95.66	74	74	72	0	67
267	96.3	95.62	73	73	72	63	67
268	96.31	95.62	73	73	72	63	67
269	96.33	95.64	72	73	71	63	67
270	96.33	95.66	72	72	71	63	67
271	96.34	95.67	72	72	71	63	67
272	96.37	95.68	72	72	71	63	66
273	96.38	95.71	72	72	71	63	67
274	96.38	95.69	72	72	71	63	67
275	96.37	95.64	72	72	71	63	67
276	96.34	95.58	72	72	72	63	67
277	96.22	95.47	72	72	73	63	67
278	96.12	95.39	72	72	73	63	67
279	96.12	95.29	72	73	73	63	67
280	96.06	95.25	72	72	73	63	67
281	95.94	95.19	73	72	73	63	67
282	95.88	95.1	73	73	73	64	67
283	95.88	95.06	73	73	73	64	67
284	95.87	95.04	73	73	73	64	67
285	95.89	95.04	73	73	74	64	67
286	95.89	95.06	74	74	75	64	67
287	95.89	95.11	74	74	74	64	67
288	95.94	95.13	74	74	74	64	67
289	95.96	95.15	74	74	74	64	67
290	95.97	95.19	75	75	75	64	67
291	95.97	95.2	75	75	75	64	67
292	95.99	95.23	76	76	75	64	67
293	95.99	95.26	76	77	76	64	67
294	95.96	95.28	77	77	78	64	67
295	95.92	95.27	78	78	82	64	67
296	95.89	95.22	79	79	84	63	67
297	95.95	95.24	80	80	83	63	67
298	96.02	95.35	80	80	83	63	67
299	96.02	95.51	80	80	83	63	67
300	96.28	95.68	80	80	83	63	67
301	96.54	95.78	80	80	82	63	67
302	96.73	95.92	80	80	80	63	67
303	96.73	95.97	80	80	79	63	67
304	96.79	96.04	79	79	78	63	67
305	96.89	96.16	79	79	77	63	67
306	97.03	96.2	78	79	75	64	67
307	97.03	96.26	78	78	73	64	67
308	97.06	96.3	78	77	71	64	67
309	97.12	96.03	79	75	70	64	67
310	97.22	96.03	77	75	70	64	67
311	97.34	96.12	77	75	70	63	67
312	97.34	96.29	77	75	70	63	67
313	97.53	96.6	77	75	71	63	67
314	97.67	96.87	77	76	71	63	67
315	97.79	96.98	78	76	72	64	67
316	97.79	97.06	78	77	74	64	68
317	97.77	97.09	78	76	76	64	68
318	97.72	97.07	74	75	76	64	68
319	97.73	97.07	73	74	76	64	68
320	97.73	97.08	73	73	76	64	68
321	97.75	97.11	73	72	75	64	68
322	97.75	97.12	73	72	73	64	67
323	97.73	97.09	73	73	73	64	67
324	97.64	97.05	74	74	73	64	68
325	97.59	96.99	74	74	73	64	68
326	97.55	96.95	74	74	73	64	68
327	97.57	96.96	74	74	74	64	68
328	97.57	97.01	74	73	74	64	68
329	97.67	97.07	73	73	74	64	68
330	97.75	97.15	73	73	73	64	67
331	97.77	97.2	72	72	73	64	67
332	97.77	97.23	72	72	72	64	67
333	97.78	97.27	73	73	72	64	67
334	97.83	97.31	73	73	72	64	67
335	97.83	97.3	73	73	72	62	67
336	97.86	97.31	74	74	73	62	67
337	97.86	97.33	75	75	74	62	67
338	97.88	97.35	75	75	76	62	67
339	97.87	97.33	76	77	80	63	68
340	97.81	97.31	78	78	88	63	68
341	97.81	97.29	78	78	92	63	68
342	97.8	97.26	77	77	92	63	68
343	97.78	97.27	77	77	91	63	68
344	97.75	97.27	77	77	89	64	68
345	97.71	97.23	77	77	86	64	68
346	97.65	97.17	77	77	79	64	68
347	97.56	97.12	77	77	76	64	68
348	97.35	97.03	76	76	75	64	68
349	97.35	96.91	76	76	74	64	68
350	97.24	96.71	75	75	72	64	68
351	97.12	96.57	75	75	72	64	68
352	96.97	96.46	75	75	72	64	68
353	96.88	96.36	74	74	72	64	68
354	96.82	96.28	74	74	71	64	68
355	96.77	96.19	73	73	71	64	67
356	96.73	96.12	73	73	72	64	67
357	96.69	96.09	73	73	73	64	68
358	96.67	96.09	73	73	76	64	68
359	96.66	96.1	73	73	77	64	68
360	96.66	96.15	73	73	77	64	68
361	96.66	96.2	73	73	77	64	68
362	96.72	96.24	73	73	77	64	68
363	96.73	96.25	73	73	76	64	68
364	96.75	96.25	73	73	74	64	68
365	96.75	96.22	73	73	73	64	68
366	96.73	96.2	73	73	73	64	68
367	96.77	96.2	73	73	73	64	68
368	96.81	96.24	73	73	73	64	68
369	96.84	96.27	73	73	73	64	68
370	96.88	96.31	73	73	73	64	68
371	96.92	96.32	73	73	73	64	68
372	96.95	96.33	73	73	73	64	68
373	96.96	96.34	73	73	73	64	68
374	96.95	96.34	73	73	74	64	68
375	96.92	96.34	73	73	73	64	68
376	96.89	96.32	72	73	73	64	68
377	96.87	96.3	72	72	73	64	68
378	96.85	96.29	72	72	73	66	68
379	96.85	96.26	72	72	72	66	68
380	96.84	96.26	72	72	72	66	68
381	96.82	96.24	73	73	72	66	68
382	96.79	96.21	73	73	72	66	68
383	96.75	96.15	72	72	72	65	68
384	96.7	96.1	72	72	72	65	68
385	96.67	96.07	72	72	72	65	68
386	96.68	96.07	73	73	72	65	68
387	96.7	96.09	73	73	73	65	68
388	96.71	96.12	73	74	73	65	68
389	96.71	96.14	73	74	74	65	68
390	96.71	96.12	74	74	75	65	68
391	96.68	96.11	74	74	75	65	68
392	96.67	96.06	74	74	75	66	68
393	96.64	96.04	74	75	75	66	68
394	96.63	96.04	75	75	75	66	68
395	96.66	96.06	75	75	76	66	68
396	96.72	96.13	75	75	76	66	68
397	96.78	96.2	74	74	75	65	68
398	96.85	96.2	74	74	75	65	68
399	96.88	96.29	75	75	75	65	68
400	96.9	96.31	75	75	75	65	68
401	96.88	96.3	75	75	76	65	68
402	96.86	96.28	75	75	76	66	68
403	96.8	96.22	75	75	76	66	68
404	96.7	96.09	75	75	76	66	68
405	96.58	95.99	75	74	76	66	68
406	96.47	95.92	74	74	75	66	68
407	96.45	95.84	75	74	74	66	68
408	96.37	95.71	74	75	74	66	68
409	96.28	95.61	74	75	74	66	68
410	96.13	95.58	75	75	74	66	68
411	96.08	95.55	75	75	75	66	68
412	96.11	95.5	75	76	76	65	68
413	96.14	95.45	76	76	78	65	68
414	96.19	95.43	76	76	81	65	68
415	96.21	95.4	76	77	89	65	68
416	96.26	95.41	77	77	92	65	68
417	96.37	95.47	76	76	92	66	68
418	96.41	95.5	76	77	92	66	68
419	96.39	95.68	76	77	91	66	68
420	96.37	95.71	77	77	90	66	68
421	96.37	95.73	77	77	88	66	68
422	96.37	95.73	77	77	84	66	68
423	96.37	95.72	77	77	76	66	68
424	96.37	95.7	76	76	76	66	68
425	96.37	95.69	76	76	74	66	68
426	96.35	95.65	75	75	72	65	68
427	96.34	95.57	74	74	71	65	68
428	96.35	95.57	74	74	70	65	68
429	96.43	95.57	73	73	70	65	68
430	96.46	95.57	73	73	70	65	68
431	96.48	95.56	73	73	70	66	68
432	96.48	95.52	73	73	71	66	68
433	96.49	95.5	73	72	71	66	68
434	96.51	95.53	72	72	71	66	68
435	96.61	95.58	72	72	71	66	68
436	96.69	95.68	71	71	71	67	68
437	96.77	95.78	71	71	70	67	68
438	96.82	95.85	71	71	70	67	68
439	96.85	95.96	71	71	70	67	68
440	96.96	96.11	71	71	71	67	68
441	97.03	96.16	71	71	71	66	68
442	97.05	96.24	71	72	71	66	68
443	97.07	96.18	72	72	72	66	68
444	97.1	96.18	72	73	74	66	68
445	97.27	96.26	73	74	76	66	68
446	97.36	96.31	73	74	77	66	68
447	97.43	96.38	74	75	77	66	69
448	97.39	96.45	74	75	77	66	69
449	97.34	96.52	75	75	77	66	69
450	97.29	96.66	75	76	77	66	69
451	97.16	96.65	76	76	77	66	69
452	97.11	96.58	75	76	77	66	69
453	97.05	96.47	75	75	76	66	69
454	96.95	96.35	75	75	74	66	69
455	96.87	96.19	74	74	72	67	69
456	96.79	96.1	74	74	72	67	69
457	96.75	96.03	74	74	72	67	69
458	96.71	95.97	74	74	73	67	69
459	96.64	95.87	74	75	73	67	69
460	96.56	95.8	75	75	74	66	69
461	96.54	95.77	76	76	76	66	69
462	96.55	95.78	76	76	79	66	69
463	96.57	95.8	76	76	78	66	69
464	96.61	95.81	75	75	78	66	69
465	96.64	95.83	74	74	78	66	69
466	96.68	95.86	73	74	78	66	69
467	96.73	95.9	73	73	77	66	69
468	96.76	95.95	73	73	75	66	69
469	96.77	95.93	73	73	72	66	69
470	96.76	95.89	72	72	71	66	69
471	96.76	95.87	72	72	70	66	69
472	96.79	95.87	72	72	70	66	69
473	96.82	95.88	72	72	70	66	69
474	96.84	95.91	72	72	70	67	69
475	96.86	95.92	72	72	70	67	69
476	96.86	95.95	71	71	70	67	69
477	96.87	95.99	71	71	70	67	69
478	96.9	96.04	71	71	70	67	69
479	96.93	96.11	71	71	70	67	69
480	96.96	96.15	71	71	70	67	69
481	97.01	96.17	71	71	70	67	69
482	97	96.18	71	71	71	67	69
483	97	96.17	71	71	71	67	69
484	97.01	96.18	71	71	71	66	69
485	97.03	96.22	71	71	71	66	69
486	97.05	96.24	72	72	71	66	69
487	97.03	96.22	72	72	71	66	69
488	97	96.17	72	72	72	66	69
489	96.99	96.14	72	72	72	67	69
490	97	96.13	72	71	72	67	69
491	97.02	96.14	71	71	72	67	69
492	97.01	96.13	71	71	72	67	69
493	96.98	96.1	72	72	72	67	69
494	96.94	96.03	72	72	72	67	69
495	96.9	95.98	72	72	72	67	69
496	96.88	95.95	72	72	72	67	69
497	96.88	95.94	72	72	72	67	69
498	96.88	95.93	72	72	71	67	69
499	96.85	95.89	71	71	71	66	69
500	96.8	95.84	71	71	71	66	69
501	96.74	95.81	71	71	70	66	69
502	96.73	95.8	71	71	70	66	69
503	96.72	95.79	71	71	71	66	69
504	96.71	95.77	71	71	71	66	69
505	96.68	95.72	71	71	71	66	69
506	96.65	95.71	71	71	71	66	69
507	96.66	95.7	71	71	71	66	69
508	96.66	95.71	70	70	71	67	69
509	96.65	95.7	70	70	70	67	69
510	96.64	95.69	71	71	71	67	69
511	96.61	95.66	71	71	71	67	69
512	96.58	95.64	71	71	71	67	69
513	96.57	95.62	72	72	71	67	69
514	96.56	95.59	72	72	72	67	69
515	96.57	95.59	72	72	73	67	70
516	96.59	95.62	72	72	73	67	69
517	96.61	95.64	72	72	73	67	69
518	96.63	95.66	72	72	73	67	69
519	96.65	95.68	72	72	72	67	69
520	96.68	95.72	72	72	72	67	69
521	96.71	95.76	72	72	71	67	69
522	96.7	95.77	71	71	71	67	69
523	96.72	95.77	72	72	71	67	69
524	96.73	95.77	72	72	71	67	69
525	96.73	95.77	72	72	72	67	69
526	96.71	95.73	72	72	72	67	69
527	96.64	95.7	72	72	73	67	69
528	96.61	95.66	72	72	73	67	69
529	96.58	95.64	73	73	74	67	69
530	96.53	95.58	73	73	74	67	69
531	96.47	95.55	73	72	74	67	69
532	96.4	95.52	72	72	74	67	69
533	96.38	95.5	72	72	73	67	69
534	96.39	95.49	72	72	72	67	69
535	96.39	95.46	72	72	72	67	69
536	96.38	95.44	73	73	72	67	69
537	96.37	95.43	73	73	73	67	69
538	96.38	95.45	73	73	73	67	69
539	96.39	95.45	73	73	74	67	69
540	96.37	95.43	73	73	74	67	69
541	96.32	95.41	73	73	74	67	69
542	96.33	95.44	72	72	74	67	69
543	96.34	95.45	72	72	74	67	69
544	96.33	95.45	73	73	73	67	69
545	96.32	95.43	73	73	73	67	69
546	96.27	95.41	73	73	73	67	69
547	96.26	95.39	73	73	74	67	69
548	96.26	95.4	73	73	74	67	69
549	96.27	95.41	73	74	75	67	69
550	96.26	95.41	74	74	75	67	69
551	96.24	95.39	73	74	75	67	69
552	96.21	95.36	74	73	75	67	69
553	96.19	95.31	74	74	74	67	69
554	96.17	95.29	74	74	74	67	69
555	96.19	95.29	74	73	74	67	69
556	96.19	95.28	74	74	74	67	69
557	96.19	95.27	74	74	74	67	69
558	96.2	95.28	75	75	75	67	69
559	96.22	95.29	75	75	75	67	69
560	96.2	95.28	75	75	76	67	69
561	96.17	95.26	75	75	76	68	69
562	96.14	95.25	75	75	75	68	69
563	96.13	95.24	75	75	75	68	69
564	96.09	95.21	75	75	75	68	69
565	96.07	95.19	75	74	75	68	69
566	96.07	95.21	74	74	74	68	69
567	96.09	95.22	74	74	72	68	69
568	96.09	95.22	74	74	72	68	69
569	96.06	95.2	73	73	71	68	69
570	96.02	95.15	73	73	71	68	69
571	96.01	95.16	73	73	71	67	68
572	96.03	95.17	73	73	72	67	68
573	96.03	95.17	72	72	72	67	68
574	96.01	95.16	72	72	72	67	69
575	96	95.15	72	72	72	67	69
576	96.01	95.16	72	72	72	67	69
577	95.99	95.14	72	72	72	67	69
578	95.97	95.12	72	72	72	67	69
579	95.95	95.11	72	72	72	67	69
580	95.94	95.08	72	72	72	67	69
581	95.92	95.05	72	72	72	67	69
582	95.88	95.02	72	72	72	67	69
583	95.87	95	72	72	72	67	69
584	95.86	94.99	72	72	72	67	69
585	95.84	94.96	72	72	71	67	69
586	95.81	94.96	72	71	71	67	69
587	95.81	94.96	71	71	70	67	69
588	95.87	95	71	71	70	67	69
589	95.92	95.06	71	71	70	67	69
590	95.95	95.11	72	73	70	67	69
591	95.97	95.16	74	74	71	67	69
592	96.01	95.2	75	75	72	67	69
593	96.07	95.24	75	75	74	67	69
594	96.11	95.29	75	74	75	67	69
595	96.15	95.33	74	73	75	67	69
596	96.21	95.35	73	73	75	67	69
597	96.26	95.38	73	73	74	67	69
598	96.32	95.43	73	73	73	67	69
599	96.35	95.46	73	73	73	67	69
600	96.38	95.45	74	74	73	66	69
601	96.41	95.46	74	74	73	66	69
602	96.46	95.47	74	74	74	66	69
603	96.5	95.51	74	74	74	66	69
604	96.54	95.52	75	75	75	66	69
605	96.57	95.53	75	75	75	67	69
606	96.6	95.56	75	75	75	67	69
607	96.6	95.57	75	75	75	67	69
608	96.55	95.56	75	75	75	67	69
609	96.51	95.53	75	75	75	66	69
610	96.44	95.43	75	76	75	66	69
611	96.31	95.36	76	76	75	66	69
612	96.23	95.3	76	76	76	66	69
613	96.14	95.23	76	76	76	66	68
614	96.03	95.09	76	75	76	66	68
615	95.84	94.99	75	75	76	66	68
616	95.69	94.89	75	75	76	66	68
617	95.56	94.77	75	75	75	66	68
618	95.43	94.58	75	75	74	66	68
619	95.27	94.43	74	75	74	65	68
620	95.02	94.28	75	75	74	65	68
621	94.86	94.11	75	75	74	65	68
622	94.69	93.83	75	76	74	65	68
623	94.47	93.67	76	76	75	65	68
624	94.34	93.53	76	76	76	65	68
625	94.21	93.32	76	76	77	65	68
626	94.06	93.14	76	76	77	65	68
627	93.89	93.04	76	76	77	65	68
628	93.8	92.95	77	77	77	65	68
629	93.71	92.83	77	77	77	65	68
630	93.53	92.72	77	77	77	65	68
631	93.42	92.63	77	78	77	65	68
632	93.34	92.49	78	78	78	65	67
633	93.25	92.39	78	78	78	64	67
634	93.17	92.32	78	78	79	64	67
635	93.1	92.2	79	79	80	64	67
636	92.97	92.08	78	78	80	64	67
637	92.87	91.96	78	78	80	64	67
638	92.78	91.86	78	78	79	64	67
639	92.66	91.67	78	78	79	64	67
640	92.46	91.54	78	78	78	64	67
641	92.36	91.44	77	77	77	64	67
642	92.28	91.32	77	77	77	64	67
643	92.18	91.22	77	77	77	63	67
644	92.06	91.13	77	77	77	63	67
645	92.01	91.05	77	77	76	63	67
646	92.01	90.98	77	77	76	63	67
647	91.97	90.92	77	77	76	63	67
648	91.91	90.88	77	77	76	63	67
649	91.81	90.8	77	77	76	63	67
650	91.77	90.71	77	77	76	63	67
651	91.72	90.64	77	77	76	63	67
652	91.65	90.56	77	77	77	63	67
653	91.64	90.5	77	77	77	63	67
654	91.56	90.43	77	77	77	63	67
655	91.46	90.33	77	77	77	63	66
656	91.41	90.24	77	77	77	63	66
657	91.39	90.17	77	77	76	63	66
658	91.29	90.08	77	77	76	63	66
659	91.22	89.99	77	77	77	63	66
660	91.21	89.94	77	77	77	63	66
661	91.18	89.9	76	76	77	63	66
662	91.13	89.84	76	76	76	63	66
663	91.07	89.78	76	77	76	63	66
664	91.04	89.78	77	77	76	63	66
665	90.94	89.77	77	77	76	63	66
666	90.82	89.69	77	77	77	63	66
667	90.74	89.54	77	78	77	63	66
668	90.64	89.46	78	78	78	63	66
669	90.54	89.35	78	78	80	63	66
670	90.42	89.2	78	78	80	63	66
671	90.31	89.05	78	78	80	63	66
672	90.23	89.01	78	78	79	62	66
673	90.19	88.98	78	78	79	62	66
674	90.12	88.9	78	78	78	62	66
675	90.05	88.83	78	78	78	62	66
676	90.06	88.82	78	78	78	62	66
677	90.1	88.86	78	78	78	62	66
678	90.09	88.85	78	78	79	62	66
679	90.1	88.84	79	78	80	62	66
680	90.12	88.87	79	79	80	62	66
681	90.11	88.86	79	79	80	62	66
682	90.08	88.83	79	79	80	62	66
683	90.08	88.87	79	79	80	62	66
684	90.09	88.91	79	79	80	62	66
685	90.04	88.86	79	79	80	62	66
686	89.92	88.7	79	79	80	62	66
687	89.8	88.63	80	80	80	62	66
688	89.78	88.63	80	80	80	62	66
689	89.76	88.57	79	79	80	62	66
690	89.65	88.47	80	80	80	62	66
691	89.59	88.41	80	80	80	62	66
692	89.57	88.37	80	80	80	62	66
693	89.51	88.31	80	80	80	62	65
694	89.46	88.26	80	80	80	62	66
695	89.44	88.23	81	80	81	62	65
696	89.42	88.19	80	80	81	62	65
697	89.35	88.12	80	80	80	62	65
698	89.28	88.05	79	79	80	62	65
699	89.25	88.03	79	79	80	62	65
700	89.23	88.02	79	79	79	62	65
701	89.16	87.96	79	79	79	61	65
702	89.09	87.9	79	79	78	61	65
703	89.08	87.91	78	78	78	61	65
704	89.11	87.95	78	78	77	61	65
705	89.14	88.03	78	78	77	61	65
706	89.09	88.01	78	78	77	60	65
707	89	87.92	78	78	77	60	65
708	88.91	87.8	78	78	78	60	65
709	88.83	87.7	78	78	79	60	65
710	88.9	87.76	78	78	79	60	65
711	88.97	87.83	78	78	79	61	65
712	88.95	87.8	79	79	79	61	65
713	88.92	87.77	79	79	80	61	65
714	88.94	87.77	79	79	80	61	65
715	88.92	87.7	79	79	80	61	65
716	88.84	87.63	79	79	80	61	65
717	88.83	87.62	79	79	79	61	65
718	88.82	87.56	79	79	79	61	65
719	88.71	87.44	79	79	78	61	65
720	88.62	87.35	79	79	78	60	65
721	88.58	87.29	79	79	78	60	64
722	88.5	87.21	79	79	78	60	64
723	88.39	87.09	79	79	78	60	64
724	88.28	86.95	79	80	79	60	64
725	88.14	86.85	80	80	80	60	64
726	88.02	86.72	80	80	82	60	64
727	87.88	86.5	81	80	82	60	64
728	87.72	86.41	81	81	82	60	64
729	87.67	86.37	80	80	82	60	64
730	87.62	86.27	80	80	82	60	64
731	87.48	86.17	80	80	81	60	64
732	87.4	86.09	80	80	80	60	64
733	87.37	86.05	80	80	79	60	64
734	87.34	86.02	80	80	79	60	64
735	87.29	85.97	80	80	79	59	64
736	87.26	85.92	80	80	80	59	64
737	87.25	85.92	80	80	80	59	64
738	87.2	85.87	80	80	81	59	63
739	87.15	85.81	80	80	81	59	63
740	87.13	85.8	80	80	80	59	63
741	87.09	85.77	80	80	80	59	63
742	86.98	85.58	79	80	80	59	63
743	86.78	85.45	80	80	79	59	63
744	86.65	85.36	80	80	79	58	63
745	86.55	85.24	80	80	79	58	63
746	86.38	85.16	80	80	80	58	63
747	86.24	85.07	80	80	80	58	63
748	86.14	84.95	80	80	80	58	63
749	86.03	84.89	80	80	80	57	63
750	85.97	84.85	80	80	81	57	63
751	85.95	84.77	80	80	81	57	63
752	85.83	84.69	80	80	81	57	63
753	85.82	84.64	81	81	81	57	63
754	85.87	84.66	81	81	81	57	63
755	85.96	84.71	80	81	81	57	63
756	86.05	84.81	80	80	81	57	63
757	86.12	84.88	80	80	80	57	63
758	86.12	84.91	80	80	80	57	63
759	86.19	85	80	80	80	57	63
760	86.28	85.09	80	80	80	57	63
761	86.3	85.09	81	80	80	57	63
762	86.37	85.14	80	80	80	57	63
763	86.48	85.25	80	80	80	57	63
764	86.51	85.23	80	80	80	58	63
765	86.49	85.18	79	80	79	58	63
766	86.51	85.21	79	79	78	58	63
767	86.54	85.21	79	79	78	58	63
768	86.49	85.17	79	79	78	58	63
769	86.45	85.14	79	79	78	57	63
770	86.43	85.12	79	79	78	57	63
771	86.39	85.1	80	80	79	57	63
772	86.39	85.12	80	80	80	57	63
773	86.37	85.08	80	80	81	57	63
774	86.29	85.01	80	80	80	57	63
775	86.21	84.94	80	80	80	57	63
776	86.17	84.9	80	80	80	57	63
777	86.09	84.81	80	80	81	57	63
778	85.98	84.63	81	81	81	57	63
779	85.84	84.52	81	81	81	57	63
780	85.75	84.42	81	81	82	57	63
781	85.62	84.24	81	81	82	57	62
782	85.51	84.18	81	81	82	57	62
783	85.46	84.11	81	81	82	57	62
784	85.34	83.89	81	81	82	57	62
785	85.14	83.77	81	81	82	57	62
786	85.08	83.62	81	81	82	57	62
787	84.95	83.5	81	81	82	57	62
788	84.86	83.41	82	82	82	56	62
789	84.78	83.28	83	83	83	56	62
790	84.65	83.2	83	83	85	56	62
791	84.56	83.11	84	84	87	56	62
792	84.39	83.06	84	84	87	56	62
793	84.32	82.99	84	84	87	56	62
794	84.26	82.97	84	84	87	56	62
795	84.21	82.95	84	84	86	56	61
796	84.12	82.83	84	84	86	56	61
797	83.89	82.69	84	84	85	55	61
798	83.84	82.57	84	84	85	55	61
799	83.81	82.54	84	85	85	55	61
800	83.75	82.51	85	85	85	55	61
801	83.71	82.51	85	85	85	55	61
802	83.79	82.54	85	85	85	54	61
803	83.86	82.63	85	85	86	54	61
804	83.81	82.62	86	86	87	54	61
805	83.75	82.56	86	86	88	54	61
806	83.77	82.54	87	87	88	54	61
807	83.79	82.59	86	86	88	55	61
808	83.76	82.58	85	86	88	55	61
809	83.69	82.56	85	85	87	55	61
810	83.67	82.55	85	85	86	55	61
811	83.75	82.57	85	85	84	55	61
812	83.78	82.58	85	85	84	54	61
813	83.7	82.5	85	85	84	54	61
814	83.67	82.43	85	86	85	54	61
815	83.71	82.5	86	86	85	54	61
816	83.83	82.57	86	86	86	54	61
817	83.78	82.43	87	87	88	54	61
818	83.6	82.3	87	87	88	54	61
819	83.53	82.07	87	87	88	54	61
820	83.3	81.88	87	87	88	54	60
821	83.22	81.72	87	87	87	54	60
822	83.12	81.62	87	86	87	54	60
823	82.98	81.47	87	87	87	54	60
824	82.77	81.21	87	87	87	54	60
825	82.69	81.16	87	87	87	54	60
826	82.61	81.02	87	87	88	53	60
827	82.42	80.9	87	87	88	53	60
828	82.35	80.78	87	87	88	53	60
829	82.24	80.72	87	87	88	53	60
830	82.12	80.61	87	87	87	53	60
831	81.93	80.52	87	87	87	53	60
832	81.86	80.44	87	87	86	53	60
833	81.77	80.4	87	87	86	53	60
834	81.7	80.37	87	87	86	53	60
835	81.57	80.23	87	87	87	53	59
836	81.43	80.11	87	88	87	52	59
837	81.22	79.86	88	88	88	52	59
838	81.15	79.78	88	88	88	52	59
839	81.13	79.7	87	88	88	52	59
840	81.14	79.72	87	87	88	52	59
841	81.15	79.67	88	87	87	52	59
842	81.05	79.62	88	88	87	52	59
843	81.04	79.58	88	88	87	52	59
844	80.94	79.5	88	88	88	52	59
845	80.89	79.43	88	88	88	52	59
846	80.86	79.4	89	88	89	51	59
847	80.81	79.35	89	89	90	51	59
848	80.72	79.31	89	89	90	51	59
849	80.73	79.3	89	89	90	51	59
850	80.71	79.31	89	89	90	51	59
851	80.67	79.28	89	89	89	51	59
852	80.57	79.19	89	89	89	51	59
853	80.54	79.13	89	89	89	51	59
854	80.55	79.14	89	89	89	51	59
855	80.49	79.13	89	90	89	51	59
856	80.34	79.02	90	90	89	51	59
857	80.26	78.94	90	90	90	51	59
858	80.24	78.93	90	90	91	51	59
859	80.27	78.96	91	90	91	51	59
860	80.34	78.99	91	90	91	51	59
861	80.37	79.03	91	91	91	51	59
862	80.43	79.05	91	91	91	51	59
863	80.48	79.09	91	91	91	51	59
864	80.49	79.1	91	90	91	51	59
865	80.54	79.13	90	90	90	51	59
866	80.54	79.12	90	90	90	51	59
867	80.54	79.1	90	90	90	51	59
868	80.5	79.07	90	90	90	51	59
869	80.47	79.03	89	89	89	51	59
870	80.44	79.02	89	89	88	51	59
871	80.43	79.01	89	89	88	51	59
872	80.41	78.98	89	89	88	51	59
873	80.4	78.96	89	89	88	51	58
874	80.39	78.94	89	89	88	51	58
875	80.35	78.92	89	89	89	50	58
876	80.34	78.89	90	90	90	50	58
877	80.34	78.88	90	90	91	50	58
878	80.22	78.78	90	90	92	50	58
879	80.12	78.62	91	91	92	50	58
880	79.93	78.49	91	91	92	50	58
881	79.9	78.46	91	90	92	50	58
882	79.97	78.49	90	90	91	50	58
883	79.97	78.5	90	90	91	50	58
884	79.97	78.52	90	90	90	50	58
885	80.05	78.63	90	90	89	50	58
886	80.11	78.64	90	90	88	50	58
887	80.15	78.67	89	89	88	50	58
888	80.2	78.68	89	89	88	50	58
889	80.19	78.68	89	89	89	50	58
890	80.22	78.7	89	89	89	50	58
891	80.19	78.67	89	89	90	50	58
892	80.19	78.54	89	89	89	50	58
893	80.17	78.5	89	89	90	50	58
894	80.11	78.42	90	89	89	50	58
895	80.01	78.34	89	89	89	50	58
896	79.93	78.27	89	89	89	50	58
897	79.82	78.22	89	88	89	50	58
898	79.7	78.09	88	88	88	50	58
899	79.54	78.03	89	89	88	49	58
900	79.45	77.91	89	89	88	49	58
901	79.27	77.82	89	89	88	49	57
902	79.22	77.74	90	90	89	49	57
903	79.06	77.66	90	90	90	49	57
904	78.97	77.51	90	90	91	49	58
905	78.94	77.47	90	90	91	49	58
906	78.93	77.4	90	90	91	49	57
907	78.9	77.36	90	90	91	49	58
908	78.89	77.33	90	90	91	49	58
909	78.91	77.35	90	90	90	49	57
910	78.89	77.33	90	90	89	49	57
911	78.82	77.29	89	89	88	49	57
912	78.84	77.29	89	89	88	49	57
913	78.9	77.31	89	89	88	48	57
914	78.96	77.44	90	90	89	48	57
915	79.15	77.55	90	90	89	48	57
916	79.16	77.59	91	91	89	48	57
917	79.14	77.6	91	91	90	48	57
918	79.14	77.62	92	92	92	48	57
919	79.09	77.59	92	92	94	48	57
920	78.97	77.52	92	92	94	48	57
921	78.91	77.45	92	92	94	48	57
922	78.78	77.37	92	92	94	48	57
923	78.65	77.15	91	91	93	48	57
924	78.38	76.98	92	91	92	48	57
925	78.25	76.84	92	92	92	48	57
926	78.06	76.74	92	92	92	48	57
927	78	76.59	92	92	92	48	57
928	77.92	76.54	92	92	92	47	57
929	77.98	76.61	92	92	93	47	57
930	78.12	76.66	93	93	94	47	57
931	78.09	76.61	93	93	94	47	57
932	78.11	76.63	93	93	94	47	57
933	78.11	76.65	93	93	94	47	57
934	78.21	76.74	93	93	94	47	57
935	78.45	76.87	93	93	94	47	57
936	78.5	76.98	92	92	93	47	57
937	78.58	77.04	92	92	92	47	57
938	78.63	77.15	92	92	91	47	57
939	78.64	77.18	92	92	90	47	57
940	78.68	77.24	91	91	90	47	57
941	78.76	77.27	91	91	91	47	57
942	78.75	77.27	91	91	91	47	57
943	78.77	77.29	91	91	91	47	57
944	78.78	77.3	91	91	91	47	57
945	78.69	77.22	91	92	91	47	57
946	78.72	77.24	92	92	91	47	57
947	78.88	77.34	92	92	92	47	57
948	78.78	77.3	92	92	92	47	57
949	78.79	77.33	92	92	92	47	57
950	78.76	77.32	92	92	93	47	57
951	78.67	77.2	92	92	93	47	57
952	78.55	77.14	91	91	92	47	57
953	78.57	77.18	91	91	92	47	56
954	78.71	77.27	91	91	92	47	56
955	78.74	77.36	91	91	91	47	56
956	78.58	77.31	91	91	91	47	56
957	78.42	77.09	91	91	91	46	56
958	78.08	76.89	91	91	91	46	56
959	77.99	76.69	91	91	91	46	56
960	77.93	76.61	91	92	91	46	56
961	77.89	76.53	92	92	92	46	57
962	77.87	76.51	92	93	93	46	57
963	77.91	76.52	93	93	94	46	57
964	78.06	76.75	93	93	94	46	57
965	78.33	76.97	93	93	94	46	57
966	78.43	77.08	92	92	94	47	57
967	78.53	77.14	91	91	94	47	56
968	78.59	77.21	91	90	93	47	56
969	78.59	77.18	90	90	91	47	56
970	78.55	77.12	90	90	87	47	56
971	78.52	77.07	90	90	88	46	56
972	78.43	76.99	90	90	88	46	56
973	78.28	76.8	91	91	88	46	56
974	78.21	76.72	92	92	88	46	56
975	78.07	76.59	92	92	89	46	56
976	77.98	76.47	92	92	91	46	56
977	77.9	76.43	92	92	93	46	56
978	77.85	76.36	91	91	93	46	56
979	77.68	76.24	91	91	93	46	56
980	77.6	76.1	91	91	92	46	56
981	77.51	76.02	90	91	92	45	56
982	77.47	75.95	91	90	91	45	56
983	77.42	75.89	91	90	90	45	55
984	77.42	75.89	91	91	90	45	55
985	77.3	75.85	92	92	90	45	55
986	77.22	75.75	92	92	91	45	55
987	77.09	75.7	93	93	91	45	55
988	76.98	75.59	93	93	92	45	55
989	76.88	75.48	93	93	94	45	55
990	76.76	75.38	93	94	95	45	56
991	76.68	75.22	94	94	95	45	56
992	76.56	75.12	94	94	95	45	56
993	76.53	75	94	94	95	45	56
994	76.52	75	94	94	95	45	56
995	76.76	75.18	94	94	95	46	56
996	76.9	75.4	95	95	95	46	56
997	77.1	75.53	95	95	96	46	56
998	77.15	75.65	95	95	96	46	56
999	77.18	75.69	95	95	96	46	56
1000	77.25	75.76	94	94	96	46	56
1001	77.29	75.81	94	93	95	46	56
1002	77.3	75.78	93	93	94	46	56
1003	77.35	75.82	92	92	92	46	55
1004	77.46	75.9	92	92	91	46	55
1005	77.49	75.95	93	93	91	45	55
1006	77.54	75.99	93	93	91	45	55
1007	77.54	76.02	94	94	91	45	55
1008	77.54	76.05	94	94	92	45	55
1009	77.49	76.05	94	94	93	45	56
1010	77.43	76.02	94	94	95	45	56
1011	77.36	75.95	94	94	95	45	56
1012	77.3	75.88	94	93	95	45	56
1013	77.26	75.83	93	93	94	45	56
1014	77.36	75.88	93	93	94	45	56
1015	77.45	75.92	92	93	93	45	55
1016	77.49	75.98	92	92	91	45	55
1017	77.51	75.98	92	92	90	45	55
1018	77.45	75.92	92	92	91	45	55
1019	77.32	75.84	91	91	91	45	55
1020	77.22	75.72	92	92	91	45	55
1021	77.03	75.61	92	92	91	45	55
1022	76.94	75.44	92	92	92	45	55
1023	76.76	75.35	92	92	93	45	55
1024	76.63	75.14	92	92	93	44	55
1025	76.45	75.02	92	92	93	44	55
1026	75.78	74.57	92	93	92	44	55
1027	75	74.69	93	92	92	44	55
1028	74.78	74.6	93	93	92	44	55
1029	74.74	74.46	93	93	93	44	55
1030	74.83	74.36	93	93	93	44	55
1031	75.02	74.37	94	94	93	44	55
1032	75.53	74.5	94	94	94	44	55
1033	76	74.82	94	94	95	44	55
1034	76.18	74.96	95	94	95	44	55
1035	76.33	75.03	94	94	95	44	55
1036	76.44	75.1	94	94	95	44	56
1037	76.54	75.13	94	94	95	44	56
1038	76.65	75.22	94	94	94	44	56
1039	76.83	75.31	94	94	94	45	56
1040	77.03	75.55	95	94	94	45	56
1041	77.22	75.71	95	95	94	45	56
1042	77.34	75.83	95	95	95	45	55
1043	77.4	75.93	95	95	95	44	55
1044	77.52	76.01	95	95	95	44	55
1045	77.66	76.17	94	94	95	44	55
1046	77.75	76.2	95	94	95	44	55
1047	77.79	76.21	94	94	94	44	55
1048	77.8	76.18	94	94	94	44	55
1049	77.69	76.07	94	94	94	44	55
1050	77.68	76.02	95	95	95	44	56
1051	77.62	76	95	95	95	44	56
1052	77.63	76.03	94	94	95	44	56
1053	77.67	76.05	94	94	95	45	56
1054	77.73	76.14	93	93	95	45	56
1055	77.81	76.14	93	93	94	45	56
1056	77.84	76.21	92	92	93	45	55
1057	77.9	76.25	92	91	91	45	55
1058	77.91	76.26	91	91	88	44	55
1059	77.94	76.28	91	90	88	44	55
1060	77.94	76.25	90	90	87	44	55
1061	77.88	76.21	89	89	86	44	55
1062	77.83	76.13	89	89	86	44	55
1063	77.72	76.05	89	89	87	44	55
1064	77.64	75.92	89	89	87	44	55
1065	77.51	75.84	89	89	87	44	55
1066	77.41	75.71	89	89	88	44	55
1067	77.25	75.58	89	89	88	44	55
1068	77.13	75.49	88	88	88	44	55
1069	76.97	75.28	88	88	88	44	55
1070	76.84	75.18	88	88	88	44	55
1071	76.78	75.05	88	88	87	44	55
1072	76.73	75.02	88	88	88	44	55
1073	76.77	75.11	88	89	88	44	55
1074	77.03	75.27	89	89	88	44	55
1075	77.16	75.5	90	90	88	44	55
1076	77.27	75.59	90	91	89	44	55
1077	77.26	75.66	91	91	91	44	55
1078	77.25	75.67	91	91	94	44	55
1079	77.23	75.66	91	91	93	44	55
1080	77.22	75.65	92	92	93	44	55
1081	77.16	75.6	92	91	93	44	55
1082	77.11	75.53	92	91	93	44	55
1083	77.17	75.51	91	91	92	44	55
1084	77.28	75.64	91	91	91	44	55
1085	77.54	75.78	91	91	91	44	55
1086	77.8	76.12	92	92	91	44	55
1087	77.95	76.19	92	92	91	44	55
1088	77.95	76.19	91	92	92	44	55
1089	78.08	76.36	92	91	92	44	55
1090	78.17	76.56	91	91	92	44	55
1091	78.36	76.66	90	90	91	44	55
1092	78.38	76.71	89	89	91	45	55
1093	78.39	76.7	89	89	90	45	55
1094	78.35	76.6	89	88	88	45	55
1095	78.17	76.42	88	88	87	45	55
1096	77.99	76.21	89	89	87	44	55
1097	77.75	75.97	89	89	87	44	55
1098	77.56	75.75	90	90	88	44	54
1099	77.27	75.5	90	90	88	44	54
1100	77.02	75.17	90	90	89	44	54
1101	76.66	74.92	90	90	90	43	54
1102	76.39	74.55	90	90	90	43	54
1103	75.95	74.23	90	90	90	43	54
1104	75.69	73.92	90	90	90	43	54
1105	75.45	73.68	90	90	90	43	54
1106	75.41	73.58	90	90	90	43	54
1107	75.44	73.6	90	90	90	43	54
1108	75.53	73.72	91	90	90	43	54
1109	75.6	73.77	91	91	91	43	54
1110	75.63	73.84	92	92	92	43	54
1111	75.65	73.89	92	92	94	43	54
1112	75.62	73.89	92	92	94	43	54
1113	75.53	73.85	92	92	94	43	54
1114	75.46	73.75	92	92	94	43	54
1115	75.43	73.7	92	92	94	43	54
1116	75.47	73.67	92	92	93	43	54
1117	75.53	73.72	92	92	92	43	54
1118	75.56	73.72	92	92	91	43	54
1119	75.61	73.81	91	91	90	43	54
1120	75.77	73.94	91	91	90	43	54
1121	75.91	74.13	91	91	91	43	54
1122	76.18	74.37	91	91	90	43	54
1123	76.3	74.58	91	90	90	43	54
1124	76.43	74.67	90	90	90	43	54
1125	76.43	74.71	90	90	90	43	54
1126	76.43	74.69	90	90	89	43	54
1127	76.51	74.79	90	89	88	43	55
1128	76.6	74.87	88	88	88	43	54
1129	76.66	74.87	87	87	86	43	54
1130	76.75	75.03	87	87	84	43	54
1131	76.84	75.05	87	87	84	43	54
1132	76.79	74.98	87	87	84	43	54
1133	76.67	74.86	87	87	84	43	54
1134	76.56	74.8	87	88	85	43	54
1135	76.42	74.66	88	88	85	42	54
1136	76.36	74.62	88	88	86	42	54
1137	76.25	74.49	88	88	88	42	54
1138	76.1	74.36	88	88	89	42	54
1139	76.02	74.2	89	89	89	42	54
1140	76.05	74.2	89	89	90	43	54
1141	76.05	74.28	90	89	91	43	54
1142	75.98	74.26	90	90	92	43	54
1143	75.91	74.26	91	91	93	43	54
1144	75.86	74.28	91	91	93	43	54
1145	75.79	74.24	91	91	93	43	54
1146	75.73	74.22	91	91	93	43	54
1147	75.76	74.24	91	91	93	43	54
1148	75.87	74.24	91	91	92	43	54
1149	75.89	74.35	92	92	92	43	54
1150	75.95	74.37	92	92	92	43	54
1151	76.13	74.43	92	92	92	43	54
1152	76.2	74.54	92	92	92	43	54
1153	76.29	74.6	92	92	92	43	54
1154	76.3	74.64	92	92	92	43	54
1155	76.41	74.72	91	91	92	43	54
1156	76.49	74.81	91	91	91	43	54
1157	76.55	74.85	91	91	90	43	54
1158	76.64	75	91	90	90	43	54
1159	76.77	75.07	91	91	90	43	54
1160	76.84	75.19	90	90	90	43	54
1161	76.94	75.24	90	90	90	43	54
1162	77.02	75.39	90	90	90	43	54
1163	77.15	75.46	90	90	89	43	54
1164	77.13	75.45	90	90	89	43	54
1165	77.03	75.41	90	90	90	43	54
1166	76.96	75.3	90	90	90	43	54
1167	76.76	75.19	90	90	90	43	54
1168	76.62	74.91	90	90	90	43	54
1169	76.36	74.72	90	90	90	42	54
1170	76.26	74.49	90	90	90	42	54
1171	76.2	74.44	90	90	90	42	54
1172	76.17	74.37	90	90	90	42	54
1173	76.12	74.34	90	90	90	42	54
1174	76.09	74.26	90	90	90	42	54
1175	75.98	74.2	89	89	90	42	54
1176	75.9	74.06	89	90	90	42	54
1177	75.62	74.06	89	90	89	42	53
1178	75.46	73.73	90	90	89	41	53
1179	75.22	73.59	90	91	90	41	53
1180	75.1	73.39	91	91	90	41	53
1181	74.9	73.27	92	92	90	41	53
1182	74.66	72.96	92	92	91	41	53
1183	74.49	72.73	93	93	93	41	54
1184	74.36	72.61	93	93	96	41	54
1185	74.48	72.62	94	94	96	41	54
1186	74.68	72.73	94	93	96	41	54
1187	74.94	73.04	93	93	95	41	54
1188	75.19	73.27	93	92	95	42	54
1189	75.42	73.61	92	92	94	42	54
1190	75.6	73.75	91	91	92	42	54
1191	75.61	73.8	90	90	88	42	53
1192	75.6	73.8	90	90	87	42	53
1193	75.56	73.74	90	90	87	41	53
1194	75.41	73.66	90	90	87	41	53
1195	75.31	73.49	90	90	87	41	53
1196	75.09	73.34	89	90	88	41	53
1197	74.94	73.12	90	90	89	41	53
1198	74.65	72.93	90	90	89	40	53
1199	74.45	72.67	90	89	90	40	53
1200	74.45	72.46	90	90	90	40	53
1201	73.87	72.16	89	89	89	40	53
1202	73.59	71.99	89	89	89	40	53
1203	73.55	71.85	89	89	89	40	53
1204	73.63	71.83	89	89	88	40	53
1205	73.21	71.89	89	89	88	40	53
1206	73.37	71.98	90	89	88	40	53
1207	73.36	71.98	90	89	89	40	53
1208	73.41	72.04	90	90	89	40	52
1209	73.44	72.02	91	91	90	40	52
1210	73.35	71.96	91	91	92	40	52
1211	73.27	71.82	91	92	94	40	52
1212	73.11	71.67	92	92	93	39	52
1213	72.91	71.34	92	92	93	39	52
1214	72.57	71.34	92	92	93	39	52
1215	72.21	70.68	93	93	94	39	52
1216	72	70.34	93	93	94	39	53
1217	71.69	70.07	93	94	94	40	53
1218	71.48	70.07	94	94	95	40	53
1219	71.2	69.6	94	95	97	40	53
1220	71.22	69.69	95	95	98	40	53
1221	71.38	69.95	96	97	99	40	53
1222	71.85	69.95	97	97	100	40	53
1223	72.41	70.9	98	98	100	40	53
1224	72.77	71.33	99	99	102	40	53
1225	73.19	71.64	100	99	102	40	53
1226	73.56	72.02	100	100	102	40	53
1227	73.78	72.36	100	100	102	41	53
1228	74.08	72.54	100	100	102	41	53
1229	74.4	72.79	100	100	102	41	53
1230	74.53	72.79	99	100	101	41	53
1231	74.67	73.06	99	98	100	41	53
1232	74.86	73.32	98	98	98	41	53
1233	74.97	73.46	97	97	96	41	53
1234	75.06	73.54	97	97	95	41	53
1235	75.14	73.64	97	97	95	41	53
1236	75.05	73.64	97	97	96	41	53
1237	74.9	73.64	97	97	96	41	53
1238	74.87	73.33	97	98	96	41	54
1239	74.87	73.28	97	97	97	41	54
1240	74.99	73.36	97	97	98	41	54
1241	75.14	73.36	98	97	98	42	54
1242	75.39	73.62	98	98	98	42	54
1243	75.58	73.9	97	97	98	42	54
1244	75.93	74.08	97	97	97	42	54
1245	76.17	74.08	97	97	97	42	54
1246	76.3	74.6	97	97	97	42	54
1247	76.45	74.71	97	97	97	42	54
1248	76.47	74.81	96	97	96	42	54
1249	76.49	74.81	97	97	96	42	54
1250	76.51	74.91	96	96	95	42	54
1251	76.52	74.93	96	96	95	42	54
1252	76.49	74.92	96	96	95	42	54
1253	76.46	74.92	96	96	96	42	54
1254	76.43	74.86	96	96	96	42	54
1255	76.44	74.83	96	96	96	42	54
1256	76.46	74.84	95	95	96	42	54
1257	76.44	74.84	95	95	95	42	54
1258	76.44	74.83	95	95	95	42	54
1259	76.37	74.83	95	95	94	42	54
1260	76.35	74.82	95	95	94	42	54
1261	76.34	74.82	96	95	94	42	55
1262	76.37	74.89	96	96	95	42	55
1263	76.36	74.85	96	96	95	42	57
1264	76.3	74.85	95	96	95	42	58
1265	76.33	74.82	94	95	95	47	58
1266	76.56	74.97	91	91	95	47	59
1267	77.09	74.97	90	91	94	47	59
1268	77.8	75.16	88	89	93	47	60
1269	78.44	75.57	87	87	91	47	61
1270	78.44	75.51	87	86	87	51	61
1271	78.44	76.13	87	85	80	51	62
1272	78.56	76.13	86	85	79	51	63
1273	78.56	77.1	86	84	79	51	63
1274	78.77	78.58	85	82	79	51	63
1275	79.41	80.89	82	81	79	56	64
1276	80.7	80.89	81	81	79	56	64
1277	81.58	82.59	81	81	78	56	64
1278	82.23	83.88	81	80	77	56	64
1279	83.79	89.52	80	78	75	58	64
1280	91.7	93.56	78	77	72	58	64
1281	95.05	93.56	77	77	71	58	64
1282	96.78	95.84	76	76	70	58	64
1283	97.63	97.55	76	75	70	58	65
1284	98.26	98.17	75	75	70	58	65
1285	98.75	98.17	75	75	71	58	65
1286	99.12	98.43	74	74	71	58	65
1287	99.3	98.77	73	73	71	58	65
1288	99.44	98.9	73	72	71	58	65
1289	99.58	98.9	72	72	70	59	65
1290	99.69	99.04	72	72	70	59	65
1291	99.78	99.25	71	71	69	59	66
1292	99.86	99.29	71	71	69	59	66
1293	99.93	99.33	70	71	69	59	66
1294	99.97	99.33	70	71	69	60	66
1295	99.99	99.37	70	70	69	60	66
1296	99.99	99.37	70	70	69	60	66
1297	100	99.37	70	70	69	60	66
1298	100.01	99.36	69	69	69	60	66
1299	100.02	99.35	69	69	69	61	66
1300	100.04	99.35	69	69	68	61	66
1301	100.05	99.35	68	68	67	61	66
1302	100.06	99.35	68	68	67	61	66
1303	100.05	99.36	68	68	67	61	66
1304	100.05	99.35	68	68	67	61	66
1305	100.04	99.33	68	68	67	61	67
1306	100.03	99.31	68	68	68	61	67
1307	100.02	99.31	68	68	68	61	67
1308	100.01	99.28	68	68	68	61	67
1309	100.02	99.27	67	67	68	61	67
1310	100	99.25	67	67	68	61	67
1311	100	99.25	67	67	67	61	67
1312	99.98	99.24	66	67	67	61	67
1313	99.97	99.23	66	66	66	61	67
1314	99.94	99.19	67	67	65	61	67
1315	99.93	99.17	66	66	65	61	67
1316	99.93	99.17	66	66	66	61	67
1317	99.92	99.17	66	66	66	61	67
1318	99.91	99.15	66	66	66	61	67
1319	99.91	99.15	66	66	66	61	67
1320	99.9	99.15	66	66	66	61	67
1321	99.89	99.15	66	66	65	61	67
1322	99.9	99.15	65	65	65	61	67
1323	99.91	99.15	65	65	64	61	67
1324	99.93	99.16	65	65	63	61	67
1325	99.94	99.19	64	65	63	61	67
1326	99.95	99.2	64	65	63	61	67
1327	99.98	99.22	64	64	63	61	67
1328	100	99.22	64	64	63	61	67
1329	100.02	99.24	64	64	63	61	67
1330	100.04	99.29	65	65	64	61	67
1331	100.06	99.29	65	65	64	61	67
1332	100.09	99.29	65	65	65	62	67
1333	100.09	99.29	65	65	66	62	67
1334	100.09	99.3	65	65	66	62	67
1335	100.09	99.41	65	65	66	62	67
1336	100.09	99.45	65	65	66	62	67
1337	100.11	99.45	66	65	66	62	67
1338	100.12	99.48	66	66	66	62	67
1339	100.13	99.5	66	66	66	62	67
1340	100.15	99.52	66	67	67	62	67
1341	100.13	99.52	67	67	68	62	67
1342	100.15	99.52	67	67	69	62	67
1343	100.15	99.54	67	67	69	62	67
1344	100.13	99.52	68	68	70	62	67
1345	100.11	99.52	68	68	70	62	67
1346	100.11	99.52	69	69	70	62	67
1347	100.1	99.53	70	69	71	62	67
1348	100.11	99.52	70	70	73	62	67
1349	100.12	99.54	70	70	73	62	67
1350	100.15	99.54	70	70	73	62	67
1351	100.1	99.55	71	70	72	62	67
1352	100.14	99.56	71	71	72	62	67
1353	100.14	99.57	71	71	72	62	67
1354	100.12	99.57	72	71	72	62	67
1355	100.12	99.57	72	72	73	62	67
1356	100.13	99.58	72	72	73	62	67
1357	100.13	99.62	72	72	73	62	67
1358	100.14	99.62	72	72	73	62	67
1359	100.17	99.61	72	72	73	62	67
1360	100.22	99.67	72	71	72	62	67
1361	100.25	99.68	71	71	71	62	67
1362	100.29	99.68	71	71	71	62	67
1363	100.29	99.69	71	71	71	62	67
1364	100.34	99.71	71	71	71	62	67
1365	100.35	99.73	70	70	70	62	67
1366	100.36	99.73	70	70	69	62	68
1367	100.37	99.73	69	70	67	62	68
1368	100.38	99.73	69	69	67	62	68
1369	100.37	99.73	69	69	66	62	68
1370	100.39	99.75	68	68	66	62	68
1371	100.36	99.75	68	68	66	63	68
1372	100.36	99.73	67	68	66	63	68
1373	100.36	99.74	66	67	66	63	68
1374	100.37	99.74	66	66	66	63	68
1375	100.35	99.74	66	66	65	63	68
1376	100.35	99.73	66	66	65	63	68
1377	100.35	99.73	66	66	65	63	68
1378	100.33	99.72	64	66	65	63	68
1379	100.3	99.71	63	64	65	63	68
1380	100.26	99.69	63	63	65	63	68
1381	100.23	99.65	62	63	64	63	68
1382	100.21	99.62	63	63	63	63	68
1383	100.24	99.6	63	63	62	63	68
1384	100.28	99.57	63	63	62	63	68
1385	100.3	99.59	63	63	63	63	68
1386	100.31	99.61	63	63	62	63	68
1387	100.32	99.63	63	63	63	63	68
1388	100.33	99.65	63	63	63	63	68
1389	100.35	99.66	64	64	63	63	68
1390	100.35	99.68	63	64	63	63	68
1391	100.36	99.7	63	63	63	63	68
1392	100.35	99.7	63	63	63	63	68
1393	100.35	99.71	63	63	63	63	68
1394	100.35	99.71	64	64	63	63	68
1395	100.36	99.71	64	64	63	63	68
1396	100.37	99.73	63	64	63	63	68
1397	100.37	99.73	63	63	63	63	68
1398	100.36	99.73	63	63	63	63	68
1399	100.35	99.73	64	63	63	63	68
1400	100.33	99.73	64	64	63	63	68
1401	100.33	99.73	64	64	64	63	68
1402	100.33	99.73	63	64	64	63	68
1403	100.33	99.72	62	63	63	63	68
1404	100.33	99.72	62	62	63	63	68
1405	100.32	99.71	62	62	63	63	68
1406	100.3	99.69	63	63	62	63	68
1407	100.3	99.69	63	63	62	63	68
1408	100.27	99.67	63	63	62	63	68
1409	100.23	99.65	63	63	62	63	68
1410	100.21	99.61	63	63	63	63	68
1411	100.19	99.58	63	63	63	63	68
1412	100.18	99.56	63	63	63	63	68
1413	100.17	99.56	63	63	63	63	68
1414	100.19	99.55	63	63	62	63	68
1415	100.21	99.55	62	63	62	63	68
1416	100.22	99.57	62	62	62	63	68
1417	100.22	99.58	62	62	62	63	68
1418	100.24	99.59	62	62	61	63	68
1419	100.26	99.6	62	62	61	64	68
1420	100.26	99.63	62	62	61	64	68
1421	100.27	99.65	61	62	61	64	68
1422	100.26	99.67	61	61	61	64	68
1423	100.26	99.68	61	61	60	64	68
1424	100.23	99.69	60	61	59	63	68
1425	100.24	99.69	60	60	59	63	68
1426	100.25	99.68	60	60	59	63	68
1427	100.26	99.68	60	60	59	63	68
1428	100.28	99.69	60	60	60	63	68
1429	100.3	99.7	60	60	61	63	69
1430	100.3	99.71	61	60	61	63	69
1431	100.31	99.7	60	61	61	63	69
1432	100.31	99.7	60	60	61	63	69
1433	100.31	99.7	60	60	61	63	69
1434	100.3	99.7	59	59	60	64	69
1435	100.29	99.7	60	59	59	64	68
1436	100.27	99.69	61	60	59	64	68
1437	100.27	99.68	61	61	59	64	68
1438	100.27	99.69	61	61	59	64	69
1439	100.26	99.7	61	61	60	64	69
1440	100.23	99.71	61	61	61	64	69
1441	100.2	99.7	61	61	61	64	69
1442	100.16	99.7	60	61	61	64	69
1443	100.09	99.68	60	60	61	64	69
1444	100.04	99.63	61	60	60	64	69
1445	100.05	99.6	61	61	61	64	69
1446	100.06	99.62	61	61	61	64	69
1447	100.06	99.62	62	61	61	64	69
1448	100.06	99.6	63	62	61	64	69
1449	100.13	99.6	63	63	62	64	69
1450	100.16	99.62	63	63	64	64	69
1451	100.19	99.61	63	63	66	64	69
1452	100.23	99.59	64	64	66	64	69
1453	100.23	99.67	64	64	66	64	69
1454	100.27	99.69	64	64	65	64	69
1455	100.29	99.71	64	64	65	64	69
1456	100.31	99.71	64	64	64	64	69
1457	100.32	99.73	63	64	63	64	69
1458	100.31	99.76	63	63	63	64	69
1459	100.32	99.77	63	63	62	64	69
1460	100.34	99.77	63	63	62	64	69
1461	100.39	99.79	64	63	63	64	69
1462	100.39	99.8	64	64	63	64	69
1463	100.41	99.82	64	64	63	64	69
1464	100.42	99.84	64	64	64	64	69
1465	100.43	99.84	64	64	65	64	69
1466	100.43	99.84	64	64	65	64	69
1467	100.43	99.85	64	64	65	64	69
1468	100.42	99.87	64	64	65	64	69
1469	100.43	99.88	64	64	64	64	69
1470	100.45	99.88	64	64	64	64	69
1471	100.42	99.91	64	64	64	64	69
1472	100.39	99.91	64	64	64	64	69
1473	100.36	99.88	64	64	64	64	69
1474	100.33	99.84	64	64	64	64	69
1475	100.31	99.83	65	64	65	64	69
1476	100.31	99.8	65	65	66	64	69
1477	100.4	99.83	65	65	66	64	69
1478	100.44	99.83	65	65	66	64	69
1479	100.48	99.85	65	65	66	64	69
1480	100.49	99.86	64	64	66	64	69
1481	100.47	99.88	64	64	65	64	69
1482	100.47	99.88	64	64	64	63	69
1483	100.5	99.89	65	65	64	63	69
1484	100.48	99.91	65	64	64	63	69
1485	100.45	99.93	65	65	65	63	69
1486	100.46	99.91	64	65	65	63	69
1487	100.46	99.94	65	65	65	63	69
1488	100.44	99.94	65	64	65	63	69
1489	100.39	99.95	65	65	65	63	69
1490	100.39	99.96	65	65	65	63	69
1491	100.41	99.97	65	65	65	64	69
1492	100.39	99.96	65	65	65	64	69
1493	100.37	99.96	65	65	65	64	69
1494	100.34	99.94	64	64	64	64	69
1495	100.32	99.91	64	64	64	64	69
1496	100.32	99.89	64	64	63	64	69
1497	100.41	99.87	64	64	63	64	69
1498	100.36	99.91	64	64	63	64	69
1499	100.36	99.89	64	64	63	64	69
1500	100.36	99.86	64	64	64	64	69
1501	100.35	99.88	64	64	65	64	69
1502	100.36	99.86	65	64	66	64	69
1503	100.34	99.84	66	66	67	64	69
1504	100.32	99.87	66	66	68	64	69
1505	100.27	99.87	66	65	68	64	69
1506	100.22	99.83	66	66	68	64	69
1507	100.25	99.77	66	66	67	64	69
1508	100.3	99.79	66	66	67	64	69
1509	100.33	99.79	67	66	67	64	69
1510	100.36	99.82	67	67	67	64	70
1511	100.4	99.84	67	67	68	64	70
1512	100.4	99.87	67	67	68	64	70
1513	100.41	99.88	67	67	68	64	70
1514	100.41	99.87	67	67	68	64	70
1515	100.41	99.87	66	67	68	64	70
1516	100.39	99.87	66	66	68	65	70
1517	100.41	99.87	66	66	67	65	70
1518	100.41	99.88	66	65	66	65	70
1519	100.4	99.87	65	65	64	65	70
1520	100.39	99.89	65	65	63	65	70
1521	100.37	99.9	64	65	63	65	70
1522	100.37	99.89	65	64	63	65	70
1523	100.37	99.89	64	64	64	65	70
1524	100.37	99.92	64	64	63	65	70
1525	100.37	99.91	64	64	63	65	70
1526	100.38	99.91	63	64	63	65	70
1527	100.37	99.89	63	63	63	65	70
1528	100.33	99.91	64	64	63	65	70
1529	100.37	99.92	64	64	63	65	70
1530	100.36	99.93	64	64	63	65	70
1531	100.37	99.92	64	64	64	65	70
1532	100.39	99.92	64	64	64	65	70
1533	100.42	99.93	64	64	64	65	70
1534	100.42	99.96	64	64	64	65	70
1535	100.43	99.97	63	64	64	65	70
1536	100.44	99.99	63	63	63	65	70
1537	100.45	99.99	63	63	63	65	69
1538	100.43	100	63	63	62	65	69
1539	100.44	99.99	63	63	62	65	69
1540	100.45	99.98	63	63	63	64	69
1541	100.43	99.97	63	63	63	64	69
1542	100.43	99.96	63	63	63	64	69
1543	100.44	99.95	62	62	62	64	69
1544	100.41	99.96	62	62	62	64	69
1545	100.39	99.92	62	62	62	64	69
1546	100.38	99.89	62	62	61	64	69
1547	100.37	99.88	62	62	61	64	69
1548	100.32	99.86	62	62	61	64	69
1549	100.31	99.84	62	62	61	64	70
1550	100.33	99.85	62	62	62	64	70
1551	100.29	99.84	62	62	63	64	70
1552	100.27	99.84	62	62	63	64	70
1553	100.23	99.84	62	62	63	64	70
1554	100.23	99.82	62	62	62	65	70
1555	100.26	99.85	62	62	62	65	70
1556	100.27	99.86	62	62	62	65	70
1557	100.27	99.85	62	62	62	65	70
1558	100.35	99.86	63	62	62	65	70
1559	100.36	99.88	63	62	63	65	70
1560	100.39	99.89	63	63	63	65	70
1561	100.41	99.9	63	63	63	65	70
1562	100.41	99.9	63	63	63	65	70
1563	100.39	99.92	63	63	63	65	70
1564	100.41	99.92	63	63	63	65	70
1565	100.42	99.92	63	63	63	65	70
1566	100.43	99.94	62	63	63	65	69
1567	100.44	99.94	62	62	62	65	69
1568	100.44	99.95	62	62	62	65	69
1569	100.44	99.93	62	62	62	65	69
1570	100.44	99.91	62	62	62	65	69
1571	100.44	99.92	62	62	62	65	69
1572	100.39	99.92	62	62	63	65	70
1573	100.36	99.9	62	62	62	65	70
1574	100.36	99.9	62	62	62	64	70
1575	100.3	99.89	62	62	62	64	70
1576	100.28	99.88	61	62	62	64	69
1577	100.29	99.85	62	61	61	64	69
1578	100.29	99.87	62	62	61	65	69
1579	100.31	99.89	62	62	61	65	69
1580	100.36	99.89	62	62	62	65	69
1581	100.37	99.91	62	62	62	65	69
1582	100.38	99.91	61	61	62	65	69
1583	100.38	99.88	61	61	62	65	69
1584	100.42	99.9	61	61	61	65	69
1585	100.46	99.9	62	62	61	65	69
1586	100.48	99.93	62	62	61	65	69
1587	100.46	99.95	62	62	61	65	69
1588	100.46	99.94	62	62	62	65	69
1589	100.41	99.93	62	62	62	65	69
1590	100.38	99.92	62	62	62	65	69
1591	100.3	99.91	62	62	62	65	69
1592	100.3	99.87	63	62	62	65	69
1593	100.28	99.85	63	63	63	64	69
1594	100.31	99.83	64	63	64	64	69
1595	100.36	99.84	64	64	66	64	69
1596	100.39	99.88	65	64	68	64	69
1597	100.39	99.91	65	65	68	64	69
1598	100.45	99.91	66	66	68	64	69
1599	100.47	99.93	66	66	68	64	69
1600	100.47	99.94	66	66	68	64	69
1601	100.46	99.95	67	67	68	64	70
1602	100.44	99.93	67	67	68	64	70
1603	100.46	99.94	67	67	68	65	70
1604	100.46	99.97	67	67	68	65	70
1605	100.43	99.96	67	67	67	65	70
1606	100.44	99.96	66	66	66	65	69
1607	100.41	99.96	66	66	65	65	69
1608	100.45	99.97	65	66	64	65	69
1609	100.45	99.98	65	65	63	65	69
1610	100.44	99.99	65	65	63	65	69
1611	100.47	100	64	65	63	65	69
1612	100.49	100	64	64	63	64	69
1613	100.49	100	64	64	63	64	69
1614	100.51	100.02	64	64	64	64	69
1615	100.51	100	64	65	64	64	69
1616	100.57	100	64	64	64	64	69
1617	100.52	100.03	64	64	64	65	69
1618	100.52	100.01	64	64	64	65	70
1619	100.52	100.01	64	64	64	65	70
1620	100.46	99.97	65	65	64	65	70
1621	100.45	99.95	65	65	64	65	70
1622	100.4	99.94	65	65	65	65	70
1623	100.4	99.9	65	65	66	65	70
1624	100.38	99.89	66	65	67	65	70
1625	100.38	99.87	66	66	67	65	70
1626	100.38	99.89	66	66	67	65	70
1627	100.38	99.9	66	66	67	65	70
1628	100.45	99.94	65	66	67	65	70
1629	100.45	99.94	65	65	67	65	69
1630	100.46	99.95	65	65	66	65	69
1631	100.46	99.93	65	65	64	65	69
1632	100.41	99.9	64	64	63	65	69
1633	100.4	99.9	64	64	63	65	69
1634	100.4	99.91	64	64	63	65	69
1635	100.44	99.94	64	64	63	65	69
1636	100.43	99.91	65	65	64	64	69
1637	100.53	99.92	66	65	65	64	69
1638	100.56	99.95	66	66	67	64	69
1639	100.56	99.97	66	66	68	64	69
1640	100.53	99.97	66	66	68	64	69
1641	100.44	99.96	66	66	68	64	69
1642	100.4	99.91	66	66	68	64	69
1643	100.4	99.91	66	66	67	64	69
1644	100.37	99.89	66	66	66	64	69
1645	100.35	99.84	66	66	66	64	69
1646	100.47	99.81	66	66	67	64	69
1647	100.44	99.86	67	66	67	64	69
1648	100.44	99.87	67	67	67	64	69
1649	100.48	99.92	67	67	67	64	69
1650	100.5	99.88	67	67	67	64	69
1651	100.49	99.88	67	67	67	64	69
1652	100.47	99.88	67	67	67	64	69
1653	100.47	99.84	67	67	67	64	69
1654	100.46	99.81	67	67	66	64	69
1655	100.64	99.82	66	66	66	64	69
1656	100.64	99.83	66	67	65	64	69
1657	100.7	99.78	66	67	66	64	69
1658	100.72	99.79	67	67	66	64	69
1659	100.62	99.77	67	67	66	64	69
1660	100.62	99.74	67	67	66	63	69
1661	100.44	99.63	67	67	67	63	69
1662	100.27	99.58	67	67	67	63	69
1663	100.18	99.52	67	67	67	63	69
1664	100.18	99.45	67	67	67	63	69
1665	100.08	99.37	66	66	66	63	69
1666	100	99.34	66	66	65	63	69
1667	99.88	99.32	65	66	64	63	69
1668	99.85	99.27	65	66	64	63	69
1669	99.85	99.27	65	65	64	63	69
1670	99.81	99.24	65	65	63	64	69
1671	99.76	99.17	64	64	63	64	69
1672	99.62	99.1	63	64	63	64	69
1673	99.56	99.03	63	64	62	64	69
1674	99.56	98.98	63	64	62	64	69
1675	99.47	98.91	64	64	62	63	69
1676	99.32	98.84	63	63	62	63	69
1677	99.25	98.77	63	63	62	63	68
1678	99.25	98.68	63	62	62	63	68
1679	99.18	98.6	62	62	62	63	68
1680	99.07	98.5	63	63	62	63	68
1681	99.02	98.43	63	63	62	63	68
1682	98.95	98.38	64	64	62	63	68
1683	98.89	98.33	64	64	63	63	68
1684	98.87	98.37	64	64	63	63	69
1685	98.78	98.33	65	65	64	63	69
1686	98.78	98.29	65	65	66	63	69
1687	98.75	98.28	65	65	67	63	69
1688	98.71	98.24	65	66	67	63	69
1689	98.71	98.22	66	66	67	63	69
1690	98.71	98.2	66	66	67	63	68
1691	98.62	98.12	66	66	67	63	68
1692	98.57	98.07	66	66	67	63	68
1693	98.54	98.05	66	66	67	63	68
1694	98.46	97.99	66	66	67	64	68
1695	98.41	97.88	66	66	67	64	68
1696	98.34	97.8	66	65	67	64	68
1697	98.24	97.7	66	65	66	64	68
1698	97.95	97.55	65	65	65	64	68
1699	97.95	97.39	65	65	63	63	68
1700	97.82	97.26	65	64	63	63	68
1701	97.7	97.12	64	64	63	63	68
1702	97.59	97.01	64	64	63	63	68
1703	97.33	96.88	63	64	63	63	68
1704	97.33	96.71	63	64	62	62	67
1705	97.19	96.57	63	63	62	62	67
1706	97.06	96.42	63	63	62	62	67
1707	96.83	96.32	63	63	62	62	67
1708	96.72	96.2	64	63	63	62	67
1709	96.72	96.09	64	64	63	62	68
1710	96.65	96.03	64	64	64	62	68
1711	96.57	95.95	64	64	66	62	68
1712	96.48	95.83	64	64	65	62	68
1713	96.41	95.75	64	64	65	62	68
1714	96.31	95.65	64	64	65	62	67
1715	96.21	95.58	64	65	65	62	67
1716	96.17	95.53	65	65	65	62	67
1717	96.13	95.51	65	65	66	62	67
1718	96.08	95.46	66	66	66	62	68
1719	96.07	95.43	66	66	67	62	68
1720	96.05	95.38	67	67	69	62	67
1721	96.05	95.35	67	67	69	62	67
1722	95.9	95.27	67	68	69	62	67
1723	95.79	95.18	68	68	69	62	67
1724	95.64	95.07	68	68	69	62	67
1725	95.52	95.04	68	68	69	62	67
1726	95.41	94.94	68	68	69	62	67
1727	95.25	94.75	68	68	68	62	67
1728	95.06	94.65	69	69	69	61	67
1729	95.06	94.56	69	69	69	61	67
1730	95	94.5	69	69	69	61	67
1731	94.93	94.44	69	69	69	61	66
1732	94.86	94.37	69	69	70	61	66
1733	94.81	94.28	69	69	70	60	66
1734	94.72	94.24	69	69	70	60	66
1735	94.65	94.2	69	69	70	60	66
1736	94.65	94.16	69	69	69	60	66
1737	94.65	94.13	68	69	69	60	66
1738	94.64	94.09	68	68	68	60	66
1739	94.61	94.05	68	68	68	60	66
1740	94.59	94.01	68	68	68	60	67
1741	94.56	93.93	69	69	68	60	67
1742	94.52	93.89	69	68	69	61	67
1743	94.46	93.85	68	68	69	61	67
1744	94.4	93.79	68	68	69	61	67
1745	94.33	93.72	68	68	68	61	67
1746	94.27	93.72	68	68	68	61	66
1747	94.2	93.55	68	68	67	61	66
1748	94.14	93.46	68	68	67	61	66
1749	94.08	93.33	68	68	67	61	66
1750	94	93.25	68	68	68	61	66
1751	93.95	93.16	68	68	68	61	66
1752	93.88	93.07	68	68	69	60	66
1753	93.82	92.99	69	69	69	60	66
1754	93.76	92.92	69	69	70	60	66
1755	93.72	92.83	69	69	70	60	66
1756	93.66	92.78	69	69	70	60	66
1757	93.55	92.73	69	69	70	61	66
1758	93.47	92.67	69	69	69	61	66
1759	93.42	92.61	68	68	68	61	66
1760	93.36	92.55	68	68	67	61	66
1761	93.3	92.49	68	68	67	60	66
1762	93.25	92.39	68	68	67	60	66
1763	93.19	92.3	69	69	68	60	66
1764	93.09	92.24	69	69	68	60	66
1765	93.03	92.18	70	70	69	60	66
1766	92.96	92.14	71	71	71	60	66
1767	92.87	92.04	71	72	75	60	66
1768	92.74	91.95	72	72	75	60	66
1769	92.64	91.86	72	72	75	60	66
1770	92.54	91.78	72	72	74	60	66
1771	92.44	91.63	72	72	74	59	66
1772	92.33	91.48	73	73	74	59	66
1773	92.17	91.41	73	73	74	59	66
1774	92.12	91.34	74	74	74	59	66
1775	92.05	91.25	74	74	75	59	66
1776	91.92	91.19	74	74	76	59	66
1777	91.87	91.14	75	75	77	59	66
1778	91.8	91.1	75	75	77	59	66
1779	91.72	91.01	76	76	77	59	66
1780	91.6	90.95	76	76	77	59	66
1781	91.56	90.9	76	76	78	59	66
1782	91.54	90.84	76	77	78	59	65
1783	91.49	90.81	77	77	78	59	65
1784	91.48	90.81	77	77	78	59	65
1785	91.48	90.78	77	77	78	58	65
1786	91.46	90.76	76	76	77	58	65
1787	91.48	90.75	76	76	76	58	65
1788	91.45	90.73	76	76	75	58	65
1789	91.44	90.68	76	76	75	58	65
1790	91.44	90.64	76	76	75	58	65
1791	91.39	90.6	75	75	75	58	65
1792	91.39	90.57	75	75	74	58	65
1793	91.38	90.56	75	75	74	58	65
1794	91.37	90.48	75	75	74	58	65
1795	91.32	90.45	75	75	74	59	65
1796	91.3	90.45	75	75	74	59	65
1797	91.27	90.45	75	75	74	59	65
1798	91.21	90.42	74	74	74	59	65
1799	91.13	90.37	74	74	74	59	65
1800	91.05	90.31	74	74	74	58	65
1801	91.02	90.29	74	74	74	58	65
1802	91.01	90.23	74	75	74	58	65
1803	90.97	90.21	75	75	75	58	65
1804	90.93	90.2	75	75	76	58	65
1805	90.93	90.2	75	75	77	58	65
1806	90.89	90.16	75	75	77	58	65
1807	90.75	90.04	75	75	77	58	65
1808	90.61	89.92	75	75	77	58	65
1809	90.51	89.8	75	75	76	58	64
1810	90.47	89.72	75	75	75	58	64
1811	90.45	89.69	74	74	74	58	64
1812	90.48	89.69	75	75	74	58	64
1813	90.49	89.71	75	75	74	58	64
1814	90.52	89.75	75	75	74	58	64
1815	90.52	89.73	75	75	74	58	64
1816	90.51	89.7	75	75	75	58	64
1817	90.49	89.68	75	75	75	58	64
1818	90.48	89.62	75	75	75	58	64
1819	90.44	89.55	75	75	75	58	64
1820	90.4	89.48	75	75	75	58	64
1821	90.36	89.41	74	75	74	58	64
1822	90.36	89.27	74	74	74	58	64
1823	90.31	89.12	74	75	74	58	64
1824	90.3	89	74	74	74	57	64
1825	90.14	88.89	74	74	74	57	63
1826	90	88.77	74	74	74	57	63
1827	89.84	88.59	74	74	74	57	63
1828	89.61	88.45	73	73	74	57	63
1829	89.47	88.33	73	73	74	56	63
1830	89.34	88.23	73	73	73	56	63
1831	89.21	88.09	73	73	73	56	63
1832	89.07	87.93	73	74	73	56	63
1833	88.9	87.84	74	74	73	56	63
1834	88.8	87.77	74	74	73	56	63
1835	88.72	87.71	74	74	74	56	63
1836	88.67	87.68	74	74	74	56	63
1837	88.61	87.65	74	74	74	56	63
1838	88.57	87.64	73	73	74	56	63
1839	88.47	87.59	73	73	73	56	63
1840	88.29	87.45	73	73	72	56	63
1841	88.12	87.24	73	72	71	56	63
1842	87.87	87.06	72	72	71	56	63
1843	87.79	86.95	72	72	71	55	63
1844	87.76	86.88	72	72	71	55	63
1845	87.8	86.86	72	72	71	55	63
1846	87.85	86.87	72	73	71	55	63
1847	87.91	86.87	72	72	72	55	63
1848	87.96	86.9	73	73	72	56	62
1849	88	86.93	72	72	72	56	62
1850	88.01	86.93	72	72	72	56	62
1851	88	86.88	72	73	72	56	62
1852	87.89	86.8	73	73	73	56	62
1853	87.79	86.71	74	74	73	55	62
1854	87.66	86.52	74	74	73	55	62
1855	87.47	86.29	74	74	74	55	62
1856	87.13	86.08	74	74	76	55	62
1857	86.89	85.86	75	75	78	55	62
1858	86.7	85.58	75	76	78	54	61
1859	86.39	85.39	76	76	79	54	61
1860	86.16	85.24	77	77	79	54	61
1861	85.95	84.9	77	77	79	54	61
1862	85.58	84.64	77	77	79	54	61
1863	85.35	84.42	76	76	78	54	61
1864	85.22	84.27	76	76	77	54	61
1865	85.16	84.14	76	76	75	54	61
1866	85.15	84.08	76	76	75	54	61
1867	85.18	84.07	76	76	75	54	61
1868	85.22	84.13	75	76	74	54	60
1869	85.3	84.22	75	76	74	54	60
1870	85.32	84.22	76	76	75	54	60
1871	85.24	84.11	76	76	75	54	60
1872	85.06	83.93	76	76	75	53	60
1873	84.83	83.53	76	76	76	53	60
1874	84.38	83.24	77	77	78	53	60
1875	84.07	82.98	77	77	78	53	60
1876	83.65	82.38	77	77	78	53	60
1877	83.01	81.93	77	77	77	52	60
1878	81.81	81.3	78	77	77	52	60
1879	81.24	81.3	78	77	77	52	60
1880	80.95	81.18	79	77	77	52	60
1881	80.75	81.12	79	78	78	52	60
1882	80.76	80.82	80	79	78	52	60
1883	81.07	80.73	80	80	79	52	60
1884	81.3	80.79	81	80	81	52	60
1885	81.59	80.99	81	80	82	52	60
1886	81.97	81.1	80	80	82	52	60
1887	82.11	81.15	80	80	81	52	60
1888	82.11	81.02	80	79	81	52	60
1889	82.03	80.96	79	79	81	52	60
1890	82.05	81.02	79	79	80	52	60
1891	82.15	81.18	79	79	79	52	60
1892	82.37	81.28	79	79	79	52	59
1893	82.47	81.35	79	79	79	52	59
1894	82.49	81.35	79	79	79	52	59
1895	82.46	81.31	79	79	79	52	59
1896	82.43	81.27	79	79	79	51	59
1897	82.37	81.2	78	78	79	51	59
1898	82.33	81.05	78	77	78	51	59
1899	82.24	80.89	77	77	77	51	59
1900	82.12	80.75	77	77	75	51	59
1901	82.01	80.66	77	77	75	50	59
1902	81.97	80.59	78	78	75	50	59
1903	81.9	80.56	78	78	76	50	58
1904	81.84	80.54	78	79	76	50	58
1905	81.71	80.43	79	79	77	50	58
1906	81.42	80.28	80	79	79	50	58
1907	81.19	80.02	80	80	83	50	58
1908	80.76	79.7	81	80	83	50	58
1909	80.41	79.34	81	81	83	50	58
1910	80.09	78.89	81	81	83	50	58
1911	79.7	78.53	81	81	83	50	58
1912	79.52	78.29	82	82	83	50	58
1913	79.37	78.01	82	82	83	50	58
1914	79.27	77.92	82	82	83	50	58
1915	79.2	77.84	83	83	84	50	58
1916	79.09	77.77	83	83	84	49	58
1917	79.03	77.69	82	82	83	49	58
1918	78.94	77.55	82	82	83	49	58
1919	78.83	77.48	82	82	83	49	58
1920	78.86	77.48	82	82	82	49	57
1921	78.89	77.41	81	81	80	49	57
1922	78.85	77.43	81	81	79	49	57
1923	78.9	77.5	81	80	78	49	57
1924	78.99	77.67	80	80	77	49	57
1925	79.1	77.7	80	80	77	48	57
1926	79.05	77.69	80	80	77	48	57
1927	78.94	77.56	80	81	78	48	57
1928	78.75	77.45	81	81	78	48	57
1929	78.62	77.33	81	81	79	48	57
1930	78.5	77.08	81	81	81	47	57
1931	78.26	76.96	81	82	82	47	57
1932	78.09	76.68	82	82	83	47	57
1933	77.74	76.45	82	82	83	47	57
1934	77.5	76.2	82	82	83	47	57
1935	77.34	75.87	83	83	83	48	57
1936	77.38	75.79	83	83	83	48	57
1937	77.61	76.05	84	84	84	48	57
1938	78.03	76.28	84	84	84	48	57
1939	78.28	76.67	84	84	85	48	58
1940	78.67	77.06	85	85	86	48	58
1941	78.89	77.27	85	85	86	48	58
1942	79.06	77.59	85	84	86	48	58
1943	79.32	77.75	84	85	86	48	58
1944	79.46	77.99	85	84	85	48	58
1945	79.61	78.13	84	85	84	48	58
1946	79.72	78.21	85	85	85	48	58
1947	79.85	78.36	85	85	85	48	58
1948	79.96	78.43	85	85	85	48	58
1949	80.08	78.62	85	85	85	49	58
1950	80.33	78.79	85	85	85	49	58
1951	80.47	78.96	85	85	85	49	58
1952	80.61	79.09	85	85	85	49	58
1953	80.7	79.18	85	85	84	49	58
1954	80.8	79.34	84	84	83	49	58
1955	80.88	79.39	84	84	81	49	58
1956	80.91	79.41	83	83	79	49	58
1957	80.91	79.44	82	81	77	49	58
1958	80.97	79.48	80	80	76	49	57
1959	81.05	79.54	80	80	75	48	57
1960	81.08	79.6	79	79	75	48	57
1961	81.09	79.63	79	79	75	48	57
1962	81.09	79.62	79	79	75	48	57
1963	81.09	79.62	79	79	76	48	57
1964	81.12	79.63	80	79	77	48	57
1965	81.09	79.59	80	80	79	48	57
1966	81.01	79.51	80	80	81	48	57
1967	80.88	79.33	80	80	81	48	57
1968	80.59	79.1	80	80	81	48	57
1969	80.35	78.91	80	80	81	48	57
1970	80.11	78.52	80	79	80	48	57
1971	79.63	78.23	79	79	79	48	57
1972	79.31	77.95	79	79	77	48	57
1973	79.09	77.69	78	78	75	47	57
1974	78.97	77.52	78	77	75	47	57
1975	78.98	77.51	77	77	75	47	56
1976	79.05	77.59	77	77	75	47	56
1977	79.15	77.7	77	77	75	47	56
1978	79.23	77.69	77	77	75	45	56
1979	79.05	77.52	77	77	76	45	56
1980	78.74	77.2	77	77	76	45	56
1981	78.3	76.67	77	77	77	45	55
1982	77.72	75.98	76	76	77	45	55
1983	76.9	75.46	76	76	76	45	55
1984	76.39	74.95	76	76	76	45	55
1985	75.9	74.17	76	76	76	45	55
1986	75.36	73.66	76	76	76	45	54
1987	75.36	73.16	76	77	76	45	54
1988	75.27	72.67	76	78	76	43	54
1989	74.83	72.14	78	79	77	43	54
1990	74.2	71.78	79	79	78	43	54
1991	73.66	71.24	80	80	80	43	54
1992	72.88	70.9	80	81	83	43	55
1993	72.34	70.4	80	81	83	43	55
1994	71.67	69.83	81	81	83	43	55
1995	71.06	69.45	81	81	83	43	55
1996	70.61	68.79	81	82	83	43	55
1997	69.99	68.38	82	82	83	43	55
1998	69.56	68.06	82	82	83	44	55
1999	69.27	68.36	81	83	83	44	55
[truncated: 524 more rows]
