# Supplementary material for: Detection of critical cerebral desaturation thresholds by three regional oximeters during hypoxia: a pilot study in healthy volunteers
Source: BMC Anesthesiol. 2017 Jan 13;17:6. doi: 10.1186/s12871-016-0298-7 (PMC5234256; doi:10.1186/s12871-016-0298-7)
Supplement: Additional file 4: — Raw data subject #1657. (XLSX 122 kb) [file 12871_2016_298_MOESM4_ESM.xlsx]

## Sheet: Sheet1
Time in sec	Ch1 SpO2	Ch2 SpO2	Ch1 PR	Ch2 PR	ECG HR	Invos_rSO2	equanox_rSO2	foresight_rSO2
1	95.32	95.82	85	86	84
2	95.3	95.79	86	86	85
3	95.26	95.77	86	86	86
4	95.23	95.72	86	86	86
5	95.2	95.67	86	86	86
6	95.18	95.62	85	85	86
7	95.22	95.63	85	85	86
8	95.24	95.66	86	86	86	83	79
9	95.25	95.67	87	87	86	83	79
10	95.23	95.69	88	88	86	83	79
11	95.26	95.74	88	89	87	83	79
12	95.29	95.79	88	88	88	83	79
13	95.35	95.84	87	87	88	83	79
14	95.34	95.87	86	87	87	83	79
15	95.36	95.9	87	87	87	83	79
16	95.38	95.95	86	86	87	83	79
17	95.4	95.97	85	85	86	83	78
18	95.42	95.95	85	85	85	83	78
19	95.44	95.96	85	85	83	83	78
20	95.46	95.97	85	84	83	83	78
21	95.44	95.98	84	84	82	83	78
22	95.4	95.96	83	83	81	83	78
23	95.38	95.9	83	82	79	82	78
24	95.36	95.87	82	82	79	82	78
25	95.28	95.82	82	82	79	82	78
26	95.22	95.73	83	83	79	82	78
27	95.17	95.7	83	83	80	82	78
28	95.17	95.66	84	84	81	82	78
29	95.22	95.63	84	84	83	82	78
30	95.26	95.64	85	85	86	82	78
31	95.32	95.66	85	85	86	82	78
32	95.33	95.68	84	84	86	82	78
33	95.32	95.66	83	83	86	82	78
34	95.27	95.63	84	83	86	82	78
35	95.23	95.61	84	84	85	82	78
36	95.21	95.6	84	84	85	82	78
37	95.22	95.62	85	85	85	82	78
38	95.27	95.71	85	85	85	82	78
39	95.35	95.78	85	85	85	82	78
40	95.38	95.83	85	85	86	82	79
41	95.39	95.88	85	85	86	82	79
42	95.41	95.92	85	85	86	83	79
43	95.44	95.94	84	83	86	83	79
44	95.44	95.94	84	84	85	83	79
45	95.43	95.9	85	84	84	83	79
46	95.42	95.82	84	84	84	83	79
47	95.43	95.83	83	83	84	83	79
48	95.46	95.88	82	82	83	83	79
49	95.46	95.93	82	82	82	83	79
50	95.46	95.93	82	82	81	83	79
51	95.45	95.94	83	83	81	83	79
52	95.42	95.94	83	83	81	83	79
53	95.41	95.92	83	83	82	83	79
54	95.41	95.9	82	82	82	83	79
55	95.43	95.89	82	82	82	83	79
56	95.47	95.92	82	82	82	84	79
57	95.54	95.96	81	80	82	84	79
58	95.61	96.02	80	80	81	84	79
59	95.61	96.05	80	80	80	84	79
60	95.64	96.06	80	80	79	84	79
61	95.68	96.1	80	78	75	83	79
62	95.71	96.12	77	77	72	83	79
63	95.69	96.11	77	77	72	83	79
64	95.71	96.1	77	78	72	83
65	95.71	96.08	79	79	72	83
66	95.72	96.08	80	80	73	83
67	95.72	96.09	79	79	74	83
68	95.71	96.08	77	77	77	83
69	95.67	96.07	78	78	77	83
70	95.65	96.05	78	78	77	83
71	95.64	96.01	78	78	77	83
72	95.61	96	76	76	77	83
73	95.59	95.96	76	75	77	83
74	95.56	95.9	76	76	76	83
75	95.52	95.82	76	76	76	83
76	95.5	95.79	77	77	76	83
77	95.55	95.83	78	78	76	83
78	95.59	95.89	78	78	76	83
79	95.59	95.98	77	77	77	83
80	95.62	96.01	77	77	77	83
81	95.63	96.03	78	78	77	83
82	95.62	96.08	79	79	77	83
83	95.62	96.08	80	80	78	83
84	95.64	96.1	80	80	78	83
85	95.65	96.1	80	80	79	83
86	95.6	96.08	81	81	81	83
87	95.58	96.04	82	82	84	83
88	95.57	96.04	81	81	84	83
89	95.58	96.04	81	82	84	83
90	95.57	96.01	82	82	84	83
91	95.52	95.98	83	83	84	83
92	95.48	95.93	82	82	84	83
93	95.47	95.93	82	82	84	83
94	95.49	95.92	82	82	84	83
95	95.49	95.9	82	82	83	83
96	95.48	95.89	82	82	82	84
97	95.47	95.87	82	82	82	84
98	95.44	95.85	82	82	82	84
99	95.43	95.84	82	82	82	84
100	95.42	95.82	82	82	81	84
101	95.49	95.79	82	82	82	84
102	95.52	95.8	82	82	82	84
103	95.54	95.82	83	83	82	84
104	95.54	95.82	83	83	82	84
105	95.55	95.82	83	83	82	84
106	95.55	95.82	81	81	82	84
107	95.53	95.8	81	81	82	84
108	95.53	95.78	82	82	82	84
109	95.55	95.82	82	82	81	84
110	95.59	95.89	81	81	81	85
111	95.63	95.96	81	80	79	85
112	95.67	96.03	80	79	77	85
113	95.69	96.06	78	78	73	85
114	95.64	96.07	78	78	73	84
115	95.64	96.08	79	80	73	84
116	95.65	96.09	80	80	74	84
117	95.62	96.09	80	80	74	84
118	95.61	96.08	79	79	75	84
119	95.62	96.06	78	78	77	85
120	95.59	96.06	79	79	77	85
121	95.55	96.03	79	79	77	85
122	95.47	95.97	79	79	77	85
123	95.4	95.89	79	79	78	85
124	95.33	95.79	79	79	78	85
125	95.21	95.63	80	80	79	85	80
126	95.11	95.54	80	80	81	85	80
127	95.08	95.5	81	81	83	85	80
128	95.05	95.46	81	82	84	85	80
129	95	95.47	82	83	86	85	80
130	95.05	95.49	84	84	88	85	80
131	95.08	95.55	84	84	88	85	80
132	95.14	95.62	81	81	88	85	80
133	95.19	95.63	80	80	87	85	80
134	95.26	95.65	80	80	86	85	80
135	95.31	95.7	81	81	84	85	80
136	95.4	95.76	80	80	82	85	80
137	95.47	95.84	81	80	82	85	80
138	95.5	95.89	81	81	82	85	80
139	95.55	95.94	80	80	82	85	80
140	95.56	95.99	79	79	82	85	80
141	95.52	95.97	79	79	81	85	80
142	95.51	95.97	79	79	80	85	80
143	95.52	95.96	80	80	80	85	80
144	95.52	95.95	80	80	80	85	80
145	95.53	95.94	80	80	80	85	80
146	95.54	95.93	80	80	81	85	80
147	95.55	95.93	81	81	82	85	80
148	95.56	95.94	82	81	83	85	80
149	95.52	95.95	81	81	83	85	80
150	95.5	95.93	81	81	83	85	80
151	95.49	95.89	82	82	83	85	80
152	95.47	95.89	82	82	83	85	80
153	95.42	95.87	83	83	83	86	80
154	95.3	95.83	82	82	83	86	81
155	95.25	95.76	82	82	83	86	81
156	95.22	95.69	82	82	83	86	81
157	95.2	95.68	83	83	83	86	81
158	95.21	95.7	83	83	83	86	81
159	95.2	95.67	82	81	83	86	81
160	95.17	95.58	81	81	82	86	81
161	95.12	95.49	81	81	82	86	80
162	95.06	95.34	82	82	82	86	80
163	95.12	95.33	82	82	82	85	80
164	95.22	95.43	81	81	82	85	80
165	95.27	95.53	80	80	82	85	80
166	95.29	95.6	81	81	81	85	80
167	95.33	95.67	81	81	81	85	80
168	95.4	95.78	80	80	80	85	80
169	95.45	95.86	79	79	79	85	80
170	95.48	95.9	79	79	77	85	80
171	95.5	95.92	80	80	77	85	80
172	95.55	95.97	80	80	77	84	80
173	95.61	96.03	80	80	77	84	80
174	95.67	96.09	80	80	78	84	80
175	95.77	96.17	80	80	79	84	80
176	95.79	96.2	80	80	81	84	80
177	95.82	96.24	80	80	81	84	80
178	95.87	96.3	80	80	80	84	80
179	95.88	96.32	80	80	80	84	80
180	95.87	96.32	80	80	80	84	79
181	95.83	96.31	80	80	80	84	79
182	95.8	96.29	80	80	80	85	79
183	95.77	96.24	81	81	80	85	80
184	95.69	96.21	81	81	80	85	80
185	95.67	96.17	81	81	81	85	80
186	95.64	96.1	80	80	82	85	80
187	95.59	96.04	80	80	82	0	80
188	95.6	96.02	81	81	81	0	79
189	95.63	96.03	80	80	81	0	79
190	95.64	96.06	80	80	81	0	79
191	95.61	96.07	80	80	80	0	80
192	95.58	96.05	80	80	78	0	80
193	95.57	96.05	80	80	78	0	80
194	95.57	96.06	79	79	78	0	80
195	95.56	96.06	79	78	78	0	80
196	95.53	96.01	79	79	78	0	80
197	95.5	95.98	79	79	78	0	80
198	95.49	95.95	80	80	78	0	80
199	95.48	95.97	80	80	78	0	80
200	95.49	96	80	80	79	0	80
201	95.51	96.05	82	82	80	0	80
202	95.53	96.09	83	83	82	0	80
203	95.54	96.11	83	82	84	0	80
204	95.57	96.16	82	79	83	0	80
205	95.6	96.17	78	78	83	0	80
206	95.61	96.19	78	78	82	0	80
207	95.64	96.21	78	78	81	0	80
208	95.68	96.21	79	78	78	0	80
209	95.67	96.23	79	79	78	0	80
210	95.67	96.22	80	81	78	0	80
211	95.69	96.22	81	81	79	0	80
212	95.68	96.23	81	81	80	0	80
213	95.66	96.22	77	77	80	0	80
214	95.64	96.15	75	75	79	0	80
215	95.63	96.11	75	75	78	0	80
216	95.62	96.06	77	77	77	0	80
217	95.64	96.07	78	78	77	0	80
218	95.68	96.1	78	78	77	0	79
219	95.72	96.16	78	78	77	0	79
220	95.76	96.17	79	78	78	0	79
221	95.78	96.2	79	79	79	0	79
222	95.81	96.23	79	79	81	0	79
223	95.8	96.26	79	79	82	0	79
224	95.82	96.27	81	81	83	0	79
225	95.83	96.29	81	81	84	0	79
226	95.85	96.3	82	82	85	0	79
227	95.88	96.32	81	81	85	0	79
228	95.85	96.31	81	81	85	0	79
229	95.81	96.28	81	82	84	0	79
230	95.76	96.21	82	82	84	0	80
231	95.71	96.18	82	82	83	0	80
232	95.66	96.15	82	81	81	0	80
233	95.6	96.08	81	81	80	0	80
234	95.6	96.03	81	81	80	0	80
235	95.54	95.99	82	82	80	0	80
236	95.45	95.98	83	82	80	0	80
237	95.39	95.95	82	82	81	0	80
238	95.34	95.87	81	80	81	0	80
239	95.31	95.85	80	80	80	0	80
240	95.28	95.82	80	80	80	0	80
241	95.24	95.82	81	80	80	0	80
242	95.14	95.8	82	81	80	0	80
243	95.12	95.79	82	81	81	0	80
244	95.14	95.76	80	79	81	0	80
245	95.17	95.77	80	79	81	0	80
246	95.16	95.76	80	80	81	0	79
247	95.14	95.76	81	80	81	0	78
248	95.08	95.74	80	79	80	0	78
249	95.08	95.7	80	79	79	0	78
250	95.08	95.66	81	81	79	0	78
251	95.12	95.67	81	81	79	0	78
252	95.11	95.68	81	81	80	0	79
253	95.08	95.64	81	81	80	86	79
254	95.08	95.63	82	81	81	86	79
255	95.09	95.62	83	82	83	86	79
256	95.13	95.7	82	82	83	86	79
257	95.17	95.75	82	82	83	86	79
258	95.23	95.85	83	83	83	86	79
259	95.31	95.88	83	83	83	86	79
260	95.35	95.91	84	83	83	86	79
261	95.41	95.91	84	83	83	86	79
262	95.46	96.02	86	85	83	86	79
263	95.55	96.11	86	86	84	86	79
264	95.62	96.14	87	87	85	86	79
265	95.72	96.23	88	88	87	86	79
266	95.79	96.3	88	88	90	86	79
267	95.89	96.38	87	87	90	86	79
268	95.93	96.43	87	87	90	86	79
269	95.98	96.49	86	86	89	86	79
270	95.98	96.52	85	86	89	86	79
271	95.97	96.52	86	86	88	86	79
272	95.96	96.55	86	86	86	86	79
273	95.95	96.54	86	86	86	86	79
274	95.93	96.53	86	86	86	86	79
275	95.91	96.52	86	86	86	86	79
276	95.87	96.48	87	87	86	86	79
277	95.83	96.46	88	88	87	86	79
278	95.78	96.39	88	88	88	86	79
279	95.78	96.36	87	87	88	86	79
280	95.64	96.28	86	86	88	86	79
281	95.54	96.22	86	86	88	86	79
282	95.49	96.16	86	85	87	87	79
283	95.4	96.07	84	84	86	87	79
284	95.2	95.95	83	83	84	87	79
285	95.12	95.83	82	82	80	87	79
286	95.07	95.74	81	81	77	87	79
287	95.07	95.66	80	80	76	86	79
288	95.11	95.68	80	80	75	86	79
289	95.16	95.71	79	79	75	86	79
290	95.22	95.8	79	79	75	86	79
291	95.38	95.94	79	79	75	87	79
292	95.47	96.01	79	79	76	87	79
293	95.54	96.08	79	79	76	87	79
294	95.61	96.17	79	79	77	87	79
295	95.61	96.2	78	79	77	87	79
296	95.6	96.21	79	78	77	87	79
297	95.57	96.19	79	79	78	87	79
298	95.52	96.15	79	79	78	87	78
299	95.49	96.11	79	79	79	87	78
300	95.43	96.04	79	79	79	87	78
301	95.38	95.99	78	78	79	86	79
302	95.35	95.94	76	76	79	86	79
303	95.31	95.9	76	76	79	86	79
304	95.27	95.84	77	77	78	86	79
305	95.23	95.79	77	78	76	86	79
306	95.2	95.76	78	78	76	86	79
307	95.16	95.71	79	79	76	86	79
308	95.12	95.7	78	78	77	86	79
309	95.12	95.71	77	77	77	86	79
310	95.12	95.72	77	77	76	86	79
311	95.09	95.71	77	78	76	87	79
312	95.02	95.69	78	78	76	87	79
313	95.01	95.69	78	79	76	87	79
314	95.01	95.65	79	79	77	87	79
315	95.02	95.65	78	78	78	86	79
316	95.03	95.65	78	78	77	86	79
317	95.03	95.64	77	77	77	86	79
318	95.04	95.66	76	75	77	86	79
319	95.12	95.69	76	76	77	86	79
320	95.14	95.75	76	76	76	86	79
321	95.18	95.75	76	76	76	86	79
322	95.28	95.88	77	77	76	86	79
323	95.36	95.93	77	77	76	86	79
324	95.41	95.98	77	77	77	86	79
325	95.46	96.02	76	76	76	86	79
326	95.47	96.06	76	76	76	86	79
327	95.45	96.06	76	76	76	86	79
328	95.42	96.05	76	76	76	86	79
329	95.39	95.99	77	77	76	86	79
330	95.33	95.95	78	78	76	86	79
331	95.3	95.92	78	78	76	86	79
332	95.28	95.87	78	78	77	86	79
333	95.24	95.85	78	78	78	86	79
334	95.24	95.83	77	77	78	86	80
335	95.25	95.82	77	77	78	86	80
336	95.24	95.8	78	78	78	86	80
337	95.24	95.81	78	78	77	86	80
338	95.24	95.81	78	79	77	86	80
339	95.24	95.8	79	79	77	86	80
340	95.23	95.8	79	79	77	86	80
341	95.22	95.8	79	80	78	86	80
342	95.2	95.78	80	80	79	86	80
343	95.18	95.78	80	80	81	86	80
344	95.18	95.76	81	81	83	87	80
345	95.15	95.77	81	81	83	87	81
346	95.15	95.77	80	80	82	87	81
347	95.17	95.77	80	79	82	87	81
348	95.19	95.76	80	80	82	87	80
349	95.21	95.79	80	80	81	87	80
350	95.23	95.79	80	80	81	87	81
351	95.27	95.88	80	80	81	87	80
352	95.29	95.91	80	80	81	87	80
353	95.31	95.94	80	80	80	87	80
354	95.33	95.98	80	80	80	87	80
355	95.32	96	81	81	81	87	80
356	95.31	96.01	80	80	81	87	80
357	95.28	96	80	80	81	87	80
358	95.26	95.99	79	80	81	87	80
359	95.25	95.96	79	79	81	87	80
360	95.24	95.93	78	78	80	87	80
361	95.25	95.92	78	78	80	87	80
362	95.27	95.92	78	78	79	87	80
363	95.27	95.93	79	79	79	87	80
364	95.28	95.95	80	80	79	87	80
365	95.29	95.96	79	79	79	87	80
366	95.28	95.97	80	79	80	87	80
367	95.26	95.98	80	79	80	87	79
368	95.24	95.98	79	79	80	86	79
369	95.22	95.94	79	79	80	86	79
370	95.18	95.92	79	79	80	86	79
371	95.17	95.88	79	78	79	86	79
372	95.14	95.83	79	79	78	86	79
373	95.15	95.78	79	79	78	86	79
374	95.17	95.82	79	79	78	86	79
375	95.19	95.84	79	80	78	86	79
376	95.24	95.88	80	80	78	86	79
377	95.24	95.92	80	80	79	86	79
378	95.27	95.92	80	81	80	86	79
379	95.3	95.96	81	81	82	86	79
380	95.34	95.96	81	81	82	86	79
381	95.36	96.01	81	82	83	86	80
382	95.39	96.03	81	81	83	86	80
383	95.4	96.04	81	81	83	86	81
384	95.39	96.06	81	81	82	85	81
385	95.4	96.02	81	81	82	85	81
386	95.41	96.04	81	81	81	85	81
387	95.4	96.02	82	82	81	85	80
388	95.38	96.01	82	82	81	85	80
389	95.36	95.97	82	82	81	85	80
390	95.3	95.93	82	82	82	85	80
391	95.28	95.88	82	81	82	85	80
392	95.24	95.81	80	80	82	85	80
393	95.18	95.75	80	80	81	85	80
394	95.16	95.74	80	80	81	85	80
395	95.17	95.75	80	80	80	85	80
396	95.22	95.79	80	81	80	85	80
397	95.26	95.86	80	80	80	85	80
398	95.29	95.91	80	80	80	85	80
399	95.33	95.92	80	80	80	85	80
400	95.34	95.95	79	79	80	85	80
401	95.38	96.01	79	79	79	85	80
402	95.4	96.07	79	79	79	84	80
403	95.44	96.1	79	79	79	84	80
404	95.45	96.12	79	79	79	84	80
405	95.45	96.15	80	80	79	84	80
406	95.45	96.15	80	80	80	84	81
407	95.44	96.14	81	81	81	84	81
408	95.4	96.12	82	81	83	84	81
409	95.36	96.1	82	82	84	84	81
410	95.33	96.05	81	81	84	84	81
411	95.27	96.02	81	81	84	84	81
412	95.26	95.99	81	81	83	85	81
413	95.25	95.93	80	80	83	85	81
414	95.23	95.9	81	81	82	85	81
415	95.24	95.88	81	81	81	85	81
416	95.26	95.87	83	82	82	85	81
417	95.27	95.87	84	84	82	85	82
418	95.27	95.85	84	84	82	85	82
419	95.26	95.84	84	83	83	85	81
420	95.24	95.82	82	82	83	85	82
421	95.22	95.71	81	81	83	85	82
422	95.1	95.66	81	81	82	86	82
423	95.1	95.66	81	81	81	86	82
424	95.1	95.66	82	82	81	86	81
425	95.15	95.73	82	82	81	86	81
426	95.18	95.73	84	84	81	86	81
427	95.21	95.79	85	85	82	85	81
428	95.13	95.77	86	86	82	85	81
429	95.07	95.79	87	87	83	85	80
430	95.04	95.7	88	88	85	85	81
431	95.05	95.7	89	88	89	84	81
432	95.08	95.57	90	90	94	84	80
433	95.09	95.58	92	92	96	84	80
434	95.13	95.6	92	92	96	84	80
435	95.16	95.66	93	93	96	84	80
436	95.25	95.71	93	93	96	84	80
437	95.25	95.8	93	94	96	84	79
438	95.39	95.88	95	95	96	84	79
439	95.41	95.88	95	95	96	84	79
440	95.42	95.97	95	95	97	84	79
441	95.49	96.01	95	95	97	84	79
442	95.53	96.01	92	95	97	83	79
443	95.59	96.08	91	91	97	83	79
444	95.62	96.11	90	89	97	83	79
445	95.62	96.08	89	89	98	83	78
446	95.61	96.07	88	88	99	83	78
447	95.61	96	88	87	99	83	78
448	95.61	96.01	87	87	99	83	78
449	95.63	96.04	86	86	98	83	78
450	95.67	96.12	86	86	96	83	77
451	95.72	96.18	86	86	92	82	77
452	95.72	96.24	87	87	86	82	77
453	95.71	96.25	88	87	87	82	77
454	95.7	96.26	87	87	87	82	77
455	95.68	96.26	86	87	87	82	77
456	95.68	96.25	86	86	86	82	77
457	95.68	96.24	86	84	86	82	77
458	95.61	96.22	84	84	86	82	77
459	95.58	96.22	84	84	85	82	77
460	95.52	96.16	83	83	85	82	77
461	95.47	96.13	83	83	86	82	77
462	95.44	96.12	83	82	88	82	77
463	95.4	96.12	82	82	89	82	77
464	95.37	96.05	82	82	89	82	77
465	95.34	96.04	82	82	88	83	77
466	95.27	95.97	82	82	86	83	77
467	95.24	95.97	82	82	82	83	77
468	95.21	95.92	82	82	74	83	77
469	95.14	95.92	82	82	58	83	77
470	95.14	95.81	82	82	58	81	77
471	95.13	95.76	81	81	59	81	77
472	95.16	95.78	82	81	61	81	77
473	95.2	95.82	82	82	65	81	77
474	95.25	95.9	82	82	74	81	77
475	95.29	95.9	82	82	91	81	77
476	95.3	95.92	82	82	107	81	77
477	95.31	95.92	80	82	106	81	77
478	95.33	95.9	80	81	106	81	77
479	95.38	95.9	81	81	105	81	77
480	95.45	95.91	83	83	103	80	77
481	95.46	95.93	82	82	99	80	77
482	95.48	95.91	81	81	91	80	77
483	95.5	95.92	81	81	81	80	77
484	95.55	95.92	81	81	80	81	77
485	95.6	96.05	81	81	80	81	77
486	95.67	96.12	81	81	81	81	77
487	95.65	96.12	81	81	82	81	77
488	95.65	96.12	81	81	85	81	76
489	95.64	96.04	81	81	90	80	76
490	95.65	96.01	82	82	89	80	76
491	95.71	96.01	82	82	89	80	76
492	95.74	96.01	81	82	88	80	76
493	95.77	96.11	81	81	87	80	76
494	95.82	96.26	80	80	84	82	76
495	95.91	96.35	80	80	78	82	76
496	95.91	96.35	80	80	79	82	76
497	96.03	96.51	80	80	79	82	76
498	96.2	96.57	81	81	79	82	77
499	96.23	96.57	81	81	79	81	77
500	96.41	96.67	83	83	80	81	77
501	96.47	96.73	83	84	82	81	77
502	96.48	96.76	85	85	86	81	77
503	96.51	96.76	86	85	91	81	77
504	96.48	96.76	87	87	91	82	77
505	96.44	96.82	87	87	91	82	77
506	96.2	96.69	87	88	91	82	77
507	96.08	96.69	88	88	91	82	76
508	95.99	96.59	89	88	90	82	77
509	95.91	96.37	89	89	91	81	76
510	95.9	96.34	90	90	91	81	76
511	96.02	96.34	91	90	91	81	76
512	96.05	96.42	92	91	91	81	76
513	96.16	96.59	93	93	92	81	76
514	96.26	96.63	94	92	94	81	76
515	96.35	96.66	92	91	94	81	77
516	96.36	96.66	91	91	94	81	77
517	96.39	96.75	90	89	93	81	77
518	96.38	96.78	90	89	92	81	77
519	96.33	96.78	90	89	90	81	77
520	96.24	96.79	90	89	88	81	77
521	96.25	96.74	89	89	88	81	77
522	96.25	96.76	88	88	88	81	77
523	96.28	96.76	86	88	88	81	77
524	96.32	96.81	83	85	87	82	77
525	96.34	96.82	82	81	86	82	77
526	96.34	96.85	82	81	84	82	77
527	96.35	96.85	81	81	80	82	77
528	96.34	96.86	81	81	77	81	77
529	96.29	96.88	79	80	76	81	77
530	96.26	96.82	79	79	77	81	78
531	96.2	96.82	79	79	77	81	78
532	96.21	96.83	79	79	77	81	78
533	96.23	96.73	78	78	77	82	78
534	96.23	96.75	78	78	77	82	78
535	96.22	96.79	74	74	77	82	77
536	96.22	96.79	72	74	76	82	77
537	96.25	96.77	72	71	74	82	77
538	96.25	96.84	73	73	70	81	77
539	96.31	96.89	74	75	70	81	77
540	96.41	96.89	75	75	70	81	77
541	96.42	96.93	74	75	71	81	77
542	96.47	97.02	73	73	72	81	77
543	96.49	97.06	73	73	71	81	77
544	96.51	97.06	74	73	72	81	77
545	96.49	97.03	74	74	72	81	77
546	96.45	96.99	71	74	72	81	77
547	96.4	96.86	71	69	71	81	77
548	96.37	96.81	69	69	71	81	76
549	96.28	96.81	69	69	70	81	76
550	96.22	96.79	70	69	69	81	76
551	96.22	96.81	71	71	69	81	76
552	96.21	96.8	70	70	70	81	76
553	96.18	96.8	69	70	70	80	76
554	96.18	96.82	70	69	70	80	76
555	96.19	96.78	71	71	70	80	76
556	96.19	96.79	71	72	70	80	76
557	96.23	96.79	72	72	70	80	76
558	96.35	96.79	71	72	71	80	76
559	96.32	96.74	72	72	72	80	76
560	96.29	96.74	72	72	73	80	76
561	96.26	96.69	73	73	74	80	76
562	96.27	96.64	72	73	75	81	76
563	96.23	96.7	73	72	75	81	76
564	96.23	96.73	73	74	75	81	76
565	96.24	96.73	76	74	75	81	76
566	96.24	96.75	76	76	75	81	76
567	96.3	96.87	76	76	76	81	76
568	96.35	96.9	75	75	76	81	76
569	96.35	96.9	75	75	76	81	76
570	96.3	96.87	75	75	75	81	76
571	96.28	96.84	76	75	75	81	76
572	96.3	96.8	76	76	76	81	76
573	96.28	96.8	74	76	75	81	77
574	96.21	96.75	73	74	75	81	77
575	96.21	96.7	73	73	75	81	77
576	96.13	96.58	74	74	75	81	77
577	96.13	96.58	74	74	74	81	77
578	96.14	96.58	72	74	72	81	77
579	96.17	96.61	71	72	68	81	77
580	96.22	96.63	73	73	69	81	77
581	96.18	96.64	74	74	69	81	77
582	96.21	96.64	74	74	69	81	77
583	96.22	96.66	74	74	69	81	77
584	96.28	96.7	73	73	70	81	77
585	96.28	96.69	73	73	72	81	77
586	96.27	96.69	74	73	75	82	77
587	96.27	96.66	75	74	77	82	78
588	96.26	96.66	74	75	77	82	78
589	96.23	96.65	74	74	77	82	78
590	96.18	96.62	74	74	77	82	78
591	96.07	96.55	75	74	76	83	78
592	95.93	96.35	74	74	75	83	78
593	95.88	96.31	73	73	73	83	78
594	95.87	96.31	74	73	73	83	78
595	95.87	96.32	74	74	73	84	78
596	95.92	96.34	77	76	73	84	78
597	95.97	96.4	78	78	74	84	78
598	95.98	96.4	77	78	75	84	78
599	96.01	96.45	74	77	74	84	78
600	95.98	96.43	73	74	74	83	78
601	95.99	96.37	74	74	74	83	78
602	95.94	96.37	74	74	73	83	77
603	95.93	96.38	74	74	73	83	78
604	95.93	96.37	74	74	73	83	78
605	95.86	96.35	73	73	73	84	78
606	95.76	96.25	74	74	73	84	77
607	95.7	96.25	75	74	73	84	77
608	95.7	96.21	75	75	73	84	77
609	95.63	96.11	72	74	73	84	77
610	95.57	96.1	71	72	73	84	77
611	95.51	95.96	72	71	73	83	77
612	95.51	95.89	72	72	72	83	77
613	95.45	95.87	73	73	72	83	77
614	95.45	95.85	72	72	72	83	77
615	95.45	95.85	72	72	72	83	77
616	95.43	95.85	73	73	73	83	77
617	95.47	95.86	74	73	74	83	77
618	95.54	95.92	73	74	76	83	77
619	95.59	96	72	73	76	83	77
620	95.59	96.11	72	72	75	83	77
621	95.62	96.16	73	72	75	83	77
622	95.66	96.19	74	73	75	83	77
623	95.69	96.22	74	75	75	83	77
624	95.69	96.25	74	74	75	83	77
625	95.65	96.25	74	74	75	83	77
626	95.62	96.21	76	74	76	83	77
627	95.52	96.13	77	76	77	83	77
628	95.48	96.05	77	77	79	83	78
629	95.48	96.07	77	77	79	83	78
630	95.41	96.08	74	75	79	83	78
631	95.37	96	74	74	78	83	78
632	95.34	96	75	74	77	83	77
633	95.34	96.02	75	75	75	83	77
634	95.39	96.07	75	75	72	83	77
635	95.51	96.11	72	73	70	83	77
636	95.55	96.14	73	72	69	83	77
637	95.55	96.14	73	73	69	83	77
638	95.58	96.16	74	74	69	83	77
639	95.68	96.18	72	74	70	83	77
640	95.72	96.22	72	72	70	83	77
641	95.72	96.25	72	72	71	83	77
642	95.7	96.23	74	74	73	83	78
643	95.74	96.2	76	75	77	83	78
644	95.74	96.21	76	76	80	83	78
645	95.74	96.17	76	74	80	83	78
646	95.63	96.05	74	74	80	83	78
647	95.55	95.94	75	74	79	83	78
648	95.44	95.81	76	75	78	83	78
649	95.44	95.66	76	76	76	84	78
650	95.37	95.6	73	73	72	84	78
651	95.45	95.6	72	72	68	84	78
652	95.48	95.67	73	72	68	84	78
653	95.48	95.76	73	73	68	84	78
654	95.57	95.85	74	74	69	84	78
655	95.76	95.97	72	74	69	84	78
656	95.8	96.07	70	72	69	84	78
657	95.86	96.1	71	71	69	84	78
658	95.86	96.16	71	71	69	84	78
659	95.91	96.22	72	72	69	84	78
660	95.97	96.25	75	74	70	84	78
661	95.96	96.26	71	75	70	84	78
662	95.96	96.25	71	71	70	84	79
663	95.91	96.15	70	70	70	84	79
664	95.74	96.1	72	71	70	84	79
665	95.74	96.06	73	72	70	84	79
666	95.77	96	72	73	70	84	78
667	95.77	96.08	72	72	71	84	78
668	95.85	96.18	71	71	71	84	78
669	95.98	96.26	72	71	71	85	78
670	95.98	96.32	72	73	71	85	78
671	96.02	96.35	74	74	71	85	78
672	96.08	96.4	74	75	71	85	78
673	96.07	96.42	75	75	72	84	78
674	96.07	96.42	75	74	74	84	78
675	96.04	96.35	75	75	77	84	78
676	96.03	96.34	75	76	77	84	78
677	96.03	96.31	74	75	77	84	78
678	96.03	96.35	74	74	77	84	78
679	96.05	96.34	74	74	77	84	78
680	96.03	96.34	75	75	76	84	78
681	96.02	96.34	75	75	76	84	78
682	96.02	96.39	75	74	76	84	78
683	96.07	96.38	73	73	76	84	78
684	96.04	96.39	74	74	76	84	78
685	96.06	96.39	75	74	76	84	78
686	96.06	96.37	75	75	76	84	78
687	96.03	96.33	74	74	76	84	78
688	96.02	96.31	74	74	76	84	78
689	95.98	96.27	74	74	75	84	78
690	95.92	96.2	74	75	75	84	78
691	95.92	96.16	74	74	75	84	78
692	95.86	96.16	74	74	75	85	78
693	95.81	96.16	74	73	75	85	78
694	95.69	96.15	75	75	75	85	78
695	95.65	96.09	76	75	75	85	78
696	95.65	96.04	76	76	75	85	78
697	95.58	95.99	76	77	76	86	78
698	95.4	95.89	78	77	77	86	78
699	95.4	95.83	78	78	79	86	78
700	95.35	95.74	79	79	79	86	78
701	95.27	95.72	76	76	78	86	78
702	95.22	95.67	75	75	78	86	78
703	95.22	95.78	75	75	77	86	78
704	95.29	95.86	75	75	76	86	78
705	95.38	95.95	76	75	76	86	78
706	95.45	96.05	75	75	76	86	78
707	95.45	96.06	75	75	76	85	78
708	95.43	96.04	76	76	76	85	78
709	95.43	96.02	76	76	76	85	78
710	95.46	96.03	72	75	76	85	78
711	95.49	96.02	70	72	75	85	78
712	95.49	96.01	70	70	75	85	78
713	95.52	96.06	71	71	73	85	78
714	95.57	96.11	74	73	73	85	78
715	95.62	96.14	75	75	73	85	78
716	95.62	96.19	75	75	73	85	78
717	95.6	96.19	72	72	73	85	78
718	95.6	96.18	69	69	73	85	78
719	95.57	96.11	69	70	72	85	78
720	95.55	96.01	71	71	71	85	78
721	95.55	96.02	72	72	71	84	78
722	95.6	96.09	70	70	70	84	78
723	95.63	96.13	68	68	69	84	78
724	95.73	96.18	67	67	69	84	78
725	95.73	96.27	67	67	70	84	78
726	95.79	96.34	68	69	71	84	78
727	95.82	96.36	70	70	72	84	78
728	95.85	96.38	70	71	76	84	78
729	95.85	96.42	70	70	76	84	78
730	95.87	96.45	69	68	75	84	78
731	95.85	96.41	68	68	74	84	78
732	95.81	96.36	71	70	72	84	78
733	95.81	96.33	71	71	72	84	78
734	95.78	96.32	72	72	73	84	78
735	95.74	96.3	72	73	73	84	78
736	95.74	96.25	72	72	73	83	78
737	95.68	96.25	70	70	73	83	78
738	95.6	96.17	69	69	72	83	77
739	95.49	96.12	70	70	71	83	77
740	95.37	96.09	71	71	71	83	77
741	95.3	96.05	74	74	72	82	77
742	95.15	95.89	75	75	73	82	77
743	95.04	95.76	71	71	72	82	77
744	94.86	95.47	69	69	72	82	77
745	94.71	95.25	70	70	71	82	77
746	94.61	95.11	71	71	70	82	77
747	94.56	95.09	74	74	70	82	77
748	94.54	95.12	73	73	71	82	76
749	94.48	95.12	71	71	72	82	76
750	94.44	95.06	71	71	72	81	76
751	94.42	94.98	71	72	72	81	76
752	94.39	94.9	73	73	72	81	76
753	94.26	94.81	74	74	72	81	76
754	94.13	94.76	74	74	73	81	76
755	94.01	94.66	76	76	74	81	76
756	93.79	94.41	76	76	77	81	76
757	93.65	94.28	77	77	79	81	76
758	93.59	94.16	76	76	79	81	76
759	93.51	94.03	75	75	79	81	75
760	93.44	93.9	76	76	78	80	75
761	93.38	93.85	77	77	78	80	75
762	93.33	93.85	78	78	79	80	75
763	93.2	93.76	78	78	79	80	75
764	93.08	93.62	76	76	78	80	75
765	92.96	93.48	76	76	78	80	75
766	92.79	93.09	77	76	78	80	75
767	92.49	92.83	77	77	77	80	75
768	92.37	92.73	77	77	77	80	75
769	92.28	92.62	76	76	76	80	75
770	92.13	92.42	75	76	74	80	75
771	91.83	92.23	76	76	74	80	75
772	91.62	92.07	77	77	75	80	75
773	91.48	91.76	77	77	75	80	75
774	91.3	91.61	77	77	75	80	75
775	91.21	91.5	76	76	76	80	75
776	91.11	91.31	77	77	78	80	74
777	90.95	91.05	78	78	80	80	74
778	90.84	90.91	79	79	80	80	74
779	90.78	90.8	78	78	80	79	74
780	90.67	90.59	77	76	79	79	74
781	90.5	90.42	77	77	79	79	74
782	90.41	90.34	77	77	78	79	74
783	90.41	90.27	78	78	78	79	74
784	90.44	90.29	78	78	78	79	74
785	90.44	90.31	78	78	78	79	74
786	90.46	90.32	80	80	79	79	73
787	90.4	90.28	81	81	80	79	74
788	90.39	90.23	81	81	82	79	74
789	90.42	90.16	81	81	82	79	73
790	90.32	90.12	78	76	82	79	73
791	90.26	90.02	77	77	81	79	73
792	90.1	89.95	77	77	80	79	73
793	90.03	89.88	79	79	80	79	73
794	89.96	89.81	80	80	80	78	73
795	89.94	89.73	79	79	80	78	73
796	89.9	89.63	78	78	80	78	73
797	89.82	89.49	78	78	80	78	73
798	89.77	89.39	78	78	79	77	73
799	89.79	89.36	79	79	79	77	73
800	89.82	89.34	78	78	79	77	73
801	89.77	89.37	77	77	79	77	73
802	89.7	89.33	77	77	79	77	73
803	89.59	89.19	78	78	78	78	73
804	89.54	89.11	79	79	78	78	73
805	89.49	89.06	79	79	79	78	73
806	89.53	89.02	78	78	79	78	72
807	89.58	89.08	78	77	78	78	72
808	89.49	89.05	78	78	78	78	72
809	89.37	88.96	80	80	78	78	72
810	89.3	88.85	80	81	79	78	73
811	89.24	88.79	81	81	79	78	73
812	89.11	88.66	80	79	80	78	73
813	88.93	88.41	79	79	80	78	72
814	88.7	88.24	80	79	80	78	72
815	88.6	88.1	81	81	80	78	72
816	88.46	88.01	81	81	80	78	72
817	88.48	88	81	81	80	78	72
818	88.5	88.05	81	81	81	77	72
819	88.57	88.06	81	81	82	77	72
820	88.66	88.16	82	82	84	77	72
821	88.74	88.25	83	83	86	77	72
822	88.69	88.26	83	83	86	77	73
823	88.54	88.11	83	84	86	78	73
824	88.44	88	84	84	86	78	73
825	88.39	87.96	84	84	86	78	72
826	88.42	87.89	84	84	86	78	72
827	88.38	87.85	82	82	85	78	72
828	88.33	87.79	82	82	85	77	72
829	88.24	87.72	83	82	84	77	72
830	88.28	87.69	84	84	84	77	72
831	88.37	87.75	84	84	84	77	72
832	88.46	87.83	84	84	84	77	72
833	88.53	87.86	83	83	84	77	72
834	88.49	87.81	83	83	84	77	72
835	88.45	87.77	83	83	83	77	72
836	88.36	87.69	83	83	82	77	72
837	88.24	87.61	83	83	81	77	72
838	88.12	87.53	82	82	81	77	72
839	87.89	87.28	82	82	81	77	72
840	87.78	87.2	83	83	81	77	72
841	87.82	87.11	84	84	81	77	72
842	87.82	87.02	84	84	82	76	72
843	87.82	86.94	84	83	83	76	72
844	87.79	86.87	83	83	83	76	72
845	87.8	86.86	83	83	83	76	72
846	87.89	86.92	84	84	83	76	72
847	87.97	86.92	84	84	83	76	72
848	88	86.99	84	83	83	76	72
849	88.09	87.07	82	82	83	76	72
850	88.11	87.15	82	82	83	76	72
851	88.18	87.27	83	83	82	76	71
852	88.17	87.35	84	84	82	76	71
853	88.16	87.35	84	85	83	76	71
854	88.14	87.25	85	84	83	76	71
855	88.07	87.21	85	85	84	76	71
856	88.03	87.11	85	85	85	76	71
857	88.02	86.94	85	84	85	75	71
858	88.01	86.87	84	84	85	75	71
859	88.06	86.89	82	83	85	75	71
860	88.12	86.96	82	82	84	75	71
861	88.23	87.14	82	83	83	75	71
862	88.42	87.31	84	84	83	75	71
863	88.4	87.38	86	86	83	75	71
864	88.25	87.35	86	85	84	75	71
865	88.09	87.21	84	84	84	75	71
866	87.93	87.11	83	83	84	75	71
867	87.83	86.9	84	84	83	75	71
868	87.73	86.76	84	85	84	75	71
869	87.89	86.7	85	85	84	75	71
870	88.02	86.72	85	85	84	75	71
871	88.2	86.84	84	84	84	76	71
872	88.4	87.07	84	84	84	76	71
873	88.51	87.21	84	85	84	76	71
874	88.38	87.33	85	86	84	76	71
875	88.2	87.33	87	87	84	76	71
876	87.96	87.24	88	87	85	75	71
877	87.81	87.15	87	87	87	75	70
878	87.53	86.92	86	86	87	75	70
879	87.27	86.65	87	87	86	75	70
880	87.04	86.41	87	87	86	75	70
881	87.04	86.19	87	87	86	75	71
882	86.73	86.1	86	86	86	75	70
883	86.55	85.94	84	84	86	75	70
884	86.2	85.8	83	84	86	75	70
885	85.91	85.6	84	84	85	75	70
886	85.52	85.09	85	85	85	75	70
887	85.31	84.9	86	86	85	75	70
888	85.25	84.66	85	85	85	75	70
889	85.33	84.64	84	84	85	75	70
890	85.47	84.66	83	83	85	75	70
891	85.46	84.52	84	83	85	75	69
892	85.3	84.32	84	85	85	75	69
893	85.23	84.11	85	85	85	75	69
894	85.28	84.07	84	84	85	75	69
895	85.32	84.09	83	83	85	74	69
896	85.37	84.11	83	82	84	74	69
897	85.27	83.97	83	83	84	74	69
898	85.12	83.81	84	84	84	74	69
899	84.87	83.66	85	85	84	74	69
900	84.78	83.6	85	84	84	73	69
901	84.82	83.46	84	84	84	73	69
902	84.83	83.44	84	84	84	73	69
903	84.9	83.45	85	85	84	73	69
904	84.91	83.44	85	86	84	73	69
905	84.85	83.39	85	85	84	73	68
906	84.84	83.43	84	84	84	73	68
907	84.86	83.43	83	83	84	73	68
908	84.77	83.36	83	83	84	73	68
909	84.51	83.11	84	84	84	73	68
910	84.32	82.91	85	85	84	73	68
911	84.28	82.82	86	86	84	73	68
912	84.33	82.85	86	85	85	73	68
913	84.29	82.78	85	85	85	73	68
914	84.16	82.66	85	85	85	73	68
915	84.11	82.51	85	85	85	73	68
916	83.99	82.45	85	85	85	73	68
917	84.01	82.5	85	85	85	73	68
918	84.18	82.61	86	86	85	73	68
919	84.32	82.74	86	86	85	73	68
920	84.43	82.84	86	86	86	73	68
921	84.39	82.81	87	87	87	73	68
922	84.29	82.73	88	87	89	73	68
923	84.11	82.66	88	88	90	73	68
924	84.11	82.63	88	88	90	72	68
925	84.1	82.66	87	87	89	72	68
926	84.22	82.8	87	87	89	72	67
927	84.35	82.81	87	87	89	72	68
928	84.29	82.66	88	88	89	72	68
929	83.96	82.57	89	89	89	72	68
930	83.75	82.39	89	90	89	72	67
931	83.63	82.28	89	89	90	72	67
932	83.56	82.1	88	88	90	72	67
933	83.38	81.97	88	88	89	72	67
934	83.38	81.92	89	89	89	71	67
935	83.44	81.88	89	90	89	71	67
936	83.42	81.83	90	90	90	71	67
937	83.29	81.71	89	89	89	71	67
938	83.1	81.52	88	88	89	71	67
939	82.72	81.11	88	88	89	71	67
940	82.48	80.89	89	89	89	71	67
941	82.28	80.6	90	90	89	71	67
942	82.3	80.59	90	90	90	71	67
943	82.43	80.61	89	89	89	71	67
944	82.48	80.63	88	88	89	71	67
945	82.42	80.55	88	88	89	71	67
946	82.31	80.36	89	89	89	71	67
947	82.15	80.19	89	89	89	71	67
948	82.07	80.12	89	89	89	71	67
949	82.1	80.03	88	88	89	71	67
950	82.1	80.08	88	88	89	71	67
951	82.17	80.14	88	88	89	71	67
952	82.25	80.1	89	89	89	71	67
953	82.17	80.05	89	89	89	70	67
954	82.02	79.97	89	89	89	70	67
955	82.04	80	89	89	89	70	67
956	82.16	79.98	89	89	90	70	67
957	82.19	80.01	90	90	92	70	67
958	82.09	79.98	91	91	93	70	67
959	82.02	79.87	90	90	93	70	67
960	82	79.86	89	89	93	70	67
961	81.94	79.78	89	89	92	70	67
962	81.76	79.68	89	89	92	70	67
963	81.63	79.54	90	90	91	70	67
964	81.47	79.39	90	90	91	70	67
965	81.44	79.31	90	90	91	70	67
966	81.5	79.31	90	90	91	70	67
967	81.64	79.41	90	91	91	70	67
968	81.68	79.38	91	92	91	70	67
969	81.47	79.27	92	92	91	70	67
970	81.4	79.16	92	92	92	70	66
971	81.36	79.13	92	92	93	70	66
972	81.27	79.03	92	92	93	70	66
973	81.09	79.03	92	92	93	70	66
974	81.09	78.88	93	92	93	70	66
975	81.09	78.88	93	92	93	70	67
976	80.96	78.73	92	91	93	70	66
977	80.57	78.4	91	91	93	70	66
978	80.38	78.04	92	92	92	70	66
979	80.36	77.96	92	92	92	70	67
980	80.56	78.22	93	92	92	70	66
981	80.71	78.4	92	92	92	70	66
982	80.78	78.42	92	92	92	70	66
983	80.73	78.37	92	92	92	70	67
984	80.77	78.35	92	93	92	70	67
985	80.83	78.33	93	93	92	70	67
986	80.67	78.21	93	93	92	70	67
987	80.48	77.9	92	91	92	70	67
988	80.19	77.64	92	91	92	70	67
989	80.07	77.39	92	91	92	70	67
990	79.95	77.23	92	92	91	70	67
991	79.96	77.18	91	91	90	70	67
992	80.05	77.11	90	90	89	70	67
993	80.08	77.07	90	90	89	69	66
994	80.01	76.97	90	91	89	69	66
995	79.9	76.84	91	91	89	69	67
996	79.66	76.74	92	92	89	69	66
997	79.7	76.72	92	92	90	69	66
998	79.66	76.72	92	92	91	69	66
999	79.6	76.63	92	92	93	69	66
1000	79.51	76.54	93	93	93	69	66
1001	79.47	76.48	93	93	93	69	66
1002	79.5	76.5	92	91	93	69	66
1003	79.52	76.46	91	91	93	69	66
1004	79.42	76.37	91	90	92	69	66
1005	79.25	76.16	91	91	91	69	66
1006	79.14	76.01	92	92	91	68	66
1007	79.09	75.87	93	93	91	68	66
1008	79.13	75.87	93	93	92	68	66
1009	79.22	75.9	93	93	92	68	65
1010	79.28	75.91	92	92	92	68	65
1011	79.18	75.8	92	93	92	67	65
1012	78.94	75.57	93	93	92	67	65
1013	78.83	75.49	92	92	92	67	65
1014	78.84	75.42	92	92	92	67	65
1015	78.82	75.38	92	92	92	67	65
1016	78.82	75.3	92	92	92	67	65
1017	78.74	75.24	93	93	92	67	65
1018	78.74	75.06	93	94	92	67	65
1019	78.62	74.85	94	94	93	67	64
1020	78.62	74.72	94	93	94	67	64
1021	78.52	74.62	94	93	94	66	64
1022	78.45	74.59	94	94	94	66	64
1023	78.3	74.54	95	95	94	66	64
1024	78.24	74.47	95	95	94	66	64
1025	78.2	74.39	94	94	94	66	64
1026	78.2	74.36	92	92	94	65	64
1027	78.19	74.32	92	92	94	65	64
1028	78.21	74.3	92	92	93	65	64
1029	78.17	74.21	93	94	93	65	64
1030	78.06	74	94	94	93	65	64
1031	77.94	73.79	94	94	94	65	63
1032	77.72	73.38	94	94	94	65	63
1033	77.61	73.17	95	95	95	65	63
1034	77.46	73.05	96	96	97	65	63
1035	77.55	73.21	97	97	98	65	63
1036	77.64	73.29	96	96	98	64	63
1037	77.77	73.42	96	96	98	64	63
1038	77.78	73.49	96	95	98	64	63
1039	77.69	73.47	96	95	97	64	63
1040	77.63	73.39	94	94	96	64	63
1041	77.54	73.36	94	94	94	64	62
1042	77.35	73.16	93	93	92	64	62
1043	77.14	72.95	94	94	92	64	62
1044	76.82	72.56	95	95	92	64	62
1045	76.64	72.3	96	96	93	63	62
1046	76.51	72.18	96	96	93	63	62
1047	76.65	72.08	96	96	94	63	62
1048	76.79	72.21	97	96	96	63	62
1049	76.96	72.37	96	96	96	63	62
1050	77.04	72.45	95	96	96	63	62
1051	77.04	72.4	94	94	96	63	62
1052	77.07	72.36	92	92	95	63	62
1053	77.11	72.4	92	92	95	63	62
1054	77.18	72.53	93	93	93	63	62
1055	77.24	72.57	94	94	93	62	62
1056	77.18	72.54	94	94	93	62	62
1057	77.01	72.44	94	94	94	62	61
1058	76.75	72.22	95	95	94	62	62
1059	76.67	72.15	96	96	95	62	62
1060	76.65	72.12	96	95	97	62	62
1061	76.6	71.97	95	95	97	62	61
1062	76.59	71.96	94	94	96	62	61
1063	76.63	71.93	94	94	96	62	61
1064	76.62	71.94	95	95	96	62	62
1065	76.53	71.88	96	96	96	61	61
1066	76.46	71.72	97	97	96	61	61
1067	76.43	71.65	97	97	96	61	61
1068	76.4	71.6	97	97	97	61	61
1069	76.46	71.63	96	96	97	62	61
1070	76.52	71.65	96	96	96	62	61
1071	76.6	71.71	96	96	96	62	61
1072	76.58	71.71	96	96	96	62	61
1073	76.53	71.61	95	96	95	62	61
1074	76.58	71.74	96	96	95	62	61
1075	76.7	71.84	96	96	95	62	61
1076	76.83	72	97	97	96	62	61
1077	76.72	71.99	98	98	96	62	61
1078	76.43	71.8	98	98	97	62	61
1079	76.43	71.67	97	97	98	62	61
1080	76.42	71.67	98	97	98	62	61
1081	76.4	71.57	98	98	98	62	61
1082	76.56	71.67	97	97	98	62	61
1083	76.69	71.88	97	96	98	62	61
1084	76.89	72.08	95	95	97	61	61
1085	76.91	72.03	95	95	95	61	61
1086	76.78	71.84	95	95	94	61	61
1087	76.6	71.64	96	96	94	61	61
1088	76.32	71.45	97	97	94	61	61
1089	76.41	71.51	97	97	95	61	61
1090	76.44	71.58	97	97	95	61	61
1091	76.47	71.57	97	98	96	61	61
1092	76.64	71.81	98	98	98	61	61
1093	76.69	71.82	99	99	100	61	61
1094	76.55	71.65	98	98	99	62	61
1095	76.34	71.34	97	97	99	62	61
1096	76.18	71.14	97	97	99	62	61
1097	76.1	71.07	97	97	99	62	61
1098	76.09	71.04	98	98	98	62	61
1099	76.22	71.16	98	98	98	62	61
1100	76.35	71.28	98	98	99	62	61
1101	76.37	71.32	98	98	99	62	61
1102	76.31	71.32	99	99	99	62	61
1103	76.2	71.28	100	100	100	62	61
1104	76.15	71.24	100	100	100	62	61
1105	76.13	71.26	99	98	100	62	61
1106	76.13	71.23	98	98	100	62	61
1107	76.04	71.13	97	97	99	62	61
1108	75.85	70.94	97	97	98	62	61
1109	75.8	70.86	97	97	96	62	61
1110	75.84	70.77	97	97	96	62	61
1111	75.89	70.87	97	97	97	62	61
1112	75.94	70.88	98	98	97	62	61
1113	75.88	70.83	100	100	97	62	61
1114	75.89	70.82	100	100	98	62	61
1115	75.89	70.84	100	100	100	62	61
1116	75.88	70.8	100	100	101	62	61
1117	75.94	70.83	100	99	101	62	61
1118	76.06	71.05	99	99	101	61	61
1119	76.3	71.25	100	99	100	61	61
1120	76.3	71.29	99	99	100	61	61
1121	76.21	71.18	99	99	99	61	61
1122	76	70.85	99	99	99	61	61
1123	75.91	70.72	100	100	99	61	61
1124	75.9	70.8	101	101	99	61	61
1125	76.16	71.02	101	101	100	61	61
1126	76.12	71.01	101	101	101	61	61
1127	75.99	70.88	101	101	103	61	61
1128	76.07	70.91	102	102	102	61	61
1129	76.33	71.31	102	101	102	61	61
1130	76.45	71.54	101	101	102	61	61
1131	76.41	71.45	100	100	102	61	61
1132	76.32	71.22	100	100	101	62	61
1133	76.3	71.24	101	101	100	62	61
1134	76.44	71.41	101	101	100	62	61
1135	76.58	71.61	101	101	100	62	61
1136	76.62	71.65	101	101	101	62	61
1137	76.58	71.66	102	102	101	61	61
1138	76.44	71.59	102	102	102	61	61
1139	76.39	71.58	102	103	103	61	61
1140	76.34	71.55	102	102	103	61	61
1141	76.2	71.39	101	100	103	61	61
1142	76.09	71.1	100	100	103	62	61
1143	75.98	70.93	100	100	102	62	62
1144	75.95	70.74	100	100	101	62	62
1145	76.11	70.87	100	100	99	62	61
1146	76.3	71.05	99	99	99	62	61
1147	76.76	71.59	99	99	98	62	61
1148	76.85	71.81	99	99	98	62	61
1149	76.82	71.87	99	99	98	62	61
1150	77	72.02	100	100	99	62	61
1151	77.06	72.14	100	100	99	62	61
1152	77.02	72.13	100	100	100	62	61
1153	76.8	72	98	98	100	62	61
1154	76.66	71.91	97	97	99	62	61
1155	76.47	71.59	97	97	99	62	61
1156	76.43	71.56	97	97	98	62	61
1157	76.5	71.46	97	97	96	62	61
1158	76.64	71.52	97	97	96	62	61
1159	76.76	71.62	97	97	96	62	61
1160	76.89	71.74	97	98	96	62	61
1161	76.88	71.78	98	98	97	62	61
1162	76.74	71.7	100	100	98	62	61
1163	76.4	71.39	100	100	100	62	60
1164	76.28	71.22	99	99	100	62	60
1165	76.25	71.16	99	98	100	62	60
1166	76.22	71.02	99	99	99	62	61
1167	76.22	70.9	99	99	99	61	61
1168	76.22	70.85	99	99	99	61	61
1169	76.22	70.83	99	99	99	61	61
1170	76.29	70.88	98	98	99	61	61
1171	76.25	70.82	97	97	99	62	61
1172	76.15	70.66	97	97	98	62	61
1173	76.03	70.51	98	98	98	62	61
1174	75.73	70.16	100	100	98	62	61
1175	75.44	69.84	100	100	98	62	60
1176	75.47	69.89	100	100	99	61	60
1177	75.63	69.95	100	100	100	61	60
1178	75.59	69.93	100	100	101	61	60
1179	75.63	69.92	100	100	101	61	60
1180	75.77	70.01	100	100	100	61	60
1181	75.8	70.21	99	99	100	61	60
1182	75.75	70.16	98	98	100	61	60
1183	75.5	69.9	98	98	99	61	60
1184	75.32	69.71	98	98	97	61	60
1185	75.17	69.53	99	99	97	60	60
1186	75.2	69.47	99	99	98	60	60
1187	75.33	69.55	99	99	98	60	60
1188	75.45	69.64	99	99	98	60	60
1189	75.57	69.76	99	100	99	60	60
1190	75.48	69.76	100	100	100	61	60
1191	75.39	69.7	99	98	100	61	60
1192	75.47	69.75	98	98	100	61	60
1193	75.47	69.84	98	98	99	61	60
1194	75.38	69.77	98	98	99	61	60
1195	75.3	69.6	98	98	98	60	60
1196	75.31	69.6	97	97	96	60	60
1197	75.39	69.69	97	97	96	60	60
1198	75.39	69.73	98	98	96	60	60
1199	75.29	69.63	99	100	97	60	60
1200	75.24	69.53	99	99	97	60	60
1201	75.25	69.58	95	95	97	60	59
1202	75.25	69.58	95	95	97	60	60
1203	75.19	69.54	94	95	96	60	60
1204	75.03	69.31	95	95	95	60	60
1205	74.92	69.18	95	95	95	60	60
1206	74.85	69.09	96	96	96	60	60
1207	74.9	69.04	96	96	96	60	60
1208	74.87	69.01	97	97	96	60	60
1209	74.77	68.81	98	98	97	60	60
1210	74.72	68.64	99	99	99	60	60
1211	74.8	68.9	99	99	101	60	60
1212	74.87	68.98	98	98	101	60	60
1213	75.07	69.05	98	98	101	60	60
1214	75.19	69.24	98	98	101	60	60
1215	75.54	69.61	98	98	100	60	60
1216	75.72	69.87	97	97	99	60	60
1217	75.73	69.85	96	96	97	60	60
1218	75.54	69.72	96	97	95	60	60
1219	75.34	69.54	97	97	95	60	60
1220	75.14	69.29	96	96	95	60	60
1221	75.17	69.26	95	95	95	60	60
1222	75.33	69.26	95	95	94	60	60
1223	75.49	69.45	95	95	94	60	60
1224	75.52	69.54	95	95	94	59	60
1225	75.38	69.45	96	96	94	59	60
1226	75.27	69.35	96	96	95	59	60
1227	75.12	69.31	96	95	95	59	60
1228	74.99	69.22	95	95	95	59	60
1229	74.95	69.14	94	94	95	60	60
1230	75.21	69.14	94	94	95	60	60
1231	75.43	69.45	94	94	94	60	60
1232	75.74	69.94	95	95	94	60	60
1233	75.77	70.11	96	96	94	60	60
1234	75.56	69.98	96	96	95	60	60
1235	75.29	69.51	96	96	95	60	60
1236	75.27	69.43	95	95	95	60	60
1237	75.41	69.61	95	95	95	60	60
1238	75.53	69.76	96	96	95	60	60
1239	75.65	69.81	97	97	95	60	60
1240	75.55	69.67	97	97	96	60	60
1241	75.31	69.45	96	96	96	60	60
1242	74.81	69.05	96	96	96	60	60
1243	74.72	68.81	96	96	96	60	60
1244	74.74	68.7	98	98	96	60	61
1245	74.98	68.95	98	98	97	60	61
1246	75.09	69.1	97	97	97	60	61
1247	75.12	69.11	96	96	97	60	60
1248	74.99	69.01	97	96	97	60	61
1249	74.85	68.95	97	96	97	60	61
1250	74.89	68.88	96	96	96	60	61
1251	75.01	68.98	95	95	95	60	61
1252	75.27	69.23	95	95	94	60	61
1253	75.42	69.41	95	95	94	60	61
1254	75.54	69.47	95	95	94	60	61
1255	75.54	69.48	95	95	94	60	61
1256	75.46	69.43	96	96	94	60	61
1257	75.41	69.36	97	97	95	60	61
1258	75.42	69.39	98	98	96	60	61
1259	75.4	69.38	97	96	98	60	61
1260	75.49	69.42	96	96	97	60	61
1261	75.59	69.54	96	96	97	60	61
1262	75.67	69.67	96	97	97	60	61
1263	75.7	69.76	97	97	97	60	61
1264	75.66	69.79	98	98	97	60	61
1265	75.57	69.75	98	99	98	60	61
1266	75.43	69.68	99	99	98	60	61
1267	75.28	69.54	100	100	99	60	61
1268	75.08	69.27	100	100	101	60	61
1269	75.14	69.1	101	101	103	60	61
1270	75.32	69.44	100	100	103	60	61
1271	75.47	69.61	99	98	103	60	61
1272	75.36	69.61	98	98	102	60	61
1273	75.37	69.55	98	99	102	60	61
1274	75.61	69.69	99	99	101	60	61
1275	75.76	70	100	100	101	60	61
1276	75.75	70.05	100	100	101	60	61
1277	75.58	69.93	100	99	101	61	61
1278	75.57	69.85	99	99	101	61	61
1279	75.62	69.95	98	97	101	61	61
1280	75.8	70.18	97	97	100	61	61
1281	75.87	70.26	97	97	99	61	61
1282	75.93	70.32	97	97	97	61	61
1283	75.75	70.31	97	97	97	61	61
1284	75.49	70.08	97	98	97	61	61
1285	75.16	69.67	98	98	98	61	61
1286	75.01	69.44	99	99	98	61	61
1287	74.89	69.4	100	100	99	61	61
1288	75.12	69.59	100	99	101	60	60
1289	75.06	69.56	99	99	101	60	60
1290	75.01	69.37	98	98	101	60	60
1291	75.07	69.27	98	97	101	60	61
1292	75.16	69.36	97	97	100	60	61
1293	75.3	69.59	97	97	99	60	61
1294	75.28	69.61	97	97	97	60	60
1295	75.11	69.52	97	96	96	60	60
1296	74.97	69.23	97	97	96	60	61
1297	74.93	69.16	98	98	97	60	61
1298	75.17	69.52	98	98	97	60	61
1299	75.48	69.96	97	97	97	60	60
1300	75.57	70.09	97	97	97	60	60
1301	75.61	70.11	97	97	97	60	60
1302	75.55	70	97	96	97	60	60
1303	75.57	69.97	96	96	96	60	60
1304	75.6	70.03	95	96	95	60	60
1305	75.54	69.98	96	96	95	60	60
1306	75.35	69.71	96	96	95	61	60
1307	75.16	69.6	96	96	95	61	60
1308	75.05	69.49	96	96	96	61	60
1309	75.16	69.41	96	96	96	61	60
1310	75.3	69.39	97	97	97	61	61
1311	75.45	69.47	97	98	99	60	61
1312	75.55	69.61	98	98	100	60	61
1313	75.6	69.73	97	97	100	60	60
1314	75.67	69.86	97	97	100	60	60
1315	75.65	69.79	97	97	99	60	60
1316	75.61	69.69	97	97	99	60	61
1317	75.75	69.85	98	98	98	60	61
1318	75.88	70.09	98	98	98	60	61
1319	76	70.39	97	97	98	60	61
1320	75.9	70.24	96	96	98	60	61
1321	75.69	69.99	96	96	98	60	61
1322	75.87	70.17	96	96	97	60	61
1323	76.13	70.57	97	97	97	60	61
1324	76.25	70.96	98	98	97	60	61
1325	76.15	70.86	97	97	97	60	61
1326	76.15	70.79	96	96	97	60	61
1327	76.28	70.88	95	95	97	60	61
1328	76.44	71.02	94	94	97	60	61
1329	76.61	71.26	94	94	97	60	61
1330	76.68	71.39	95	95	96	60	61
1331	76.64	71.28	95	95	95	60	61
1332	76.5	71.21	94	94	95	60	61
1333	76.11	70.94	94	94	94	60	61
1334	75.85	70.58	95	95	95	60	61
1335	75.43	70.3	96	96	95	60	61
1336	75.51	70.48	96	96	95	60	61
1337	75.67	70.6	97	97	95	60	61
1338	75.6	70.49	97	96	96	60	61
1339	75.77	70.49	95	95	96	60	60
1340	75.89	70.57	95	95	96	60	61
1341	76.19	70.84	95	95	96	60	61
1342	76.3	70.95	95	95	95	60	61
1343	76.34	71.1	95	95	94	60	61
1344	76.21	71.11	94	94	93	60	61
1345	75.79	70.92	93	93	92	61	61
1346	75.57	70.68	93	93	92	61	61
1347	75.27	70.32	94	94	92	61	61
1348	75.34	70.09	95	95	92	61	61
1349	75.46	70.15	94	94	92	61	60
1350	75.71	70.31	94	94	93	60	61
1351	75.76	70.37	95	95	95	60	61
1352	75.68	70.28	95	95	95	60	63
1353	75.57	70.2	95	95	95	60	65
1354	75.51	70.07	94	94	95	60	65
1355	75.53	70.04	91	91	95	64	67
1356	75.59	70.1	87	87	94	64	68
1357	75.67	70.1	87	87	93	64	68
1358	75.71	70.15	87	87	90	64	69
1359	75.75	70.24	86	86	85	70	70
1360	75.88	70.29	86	86	85	70	71
1361	76.48	71.31	86	86	85	70	71
1362	77.6	72.08	86	86	85	70	72
1363	78.44	73.23	85	84	85	70	73
1364	79.34	74.8	84	84	85	75	73
1365	79.34	75.37	84	84	84	75	74
1366	79.34	75.77	84	85	84	75	74
1367	79.3	75.77	84	85	84	75	74
1368	79.28	75.77	84	85	85	75	75
1369	79.55	75.77	83	85	85	75	76
1370	79.98	75.94	82	85	85	79	77
1371	81.34	76.46	81	83	85	79	77
1372	82.32	76.75	79	81	84	79	77
1373	83.69	78.12	77	78	83	79	77
1374	86.33	81.94	76	78	80	82	77
1375	89.67	85.59	76	77	75	82	78
1376	92.37	89.35	76	77	74	82	78
1377	94.28	93.01	77	78	74	82	78
1378	95.79	94.45	77	77	74	82	79
1379	96.28	95.28	76	77	75	84	79
1380	96.7	95.94	76	76	75	84	79
1381	97.09	96.86	75	75	75	84	79
1382	97.6	97.51	74	75	75	84	79
1383	97.87	97.92	74	74	74	84	79
1384	98.03	98.19	73	73	74	86	79
1385	98.14	98.43	73	73	73	86	79
1386	98.24	98.62	73	74	72	86	79
1387	98.39	98.84	74	74	72	86	79
1388	98.48	98.96	74	75	72	86	80
1389	98.55	99.06	74	75	72	86	80
1390	98.62	99.14	74	74	72	86	80
1391	98.68	99.2	71	72	72	86	80
1392	98.72	99.24	70	70	72	86	80
1393	98.75	99.26	69	70	71	86	80
1394	98.76	99.29	70	71	69	86	80
1395	98.77	99.31	72	72	69	86	80
1396	98.77	99.31	72	72	70	86	80
1397	98.77	99.32	73	73	70	86	80
1398	98.76	99.32	71	71	70	86	80
1399	98.76	99.31	69	69	70	87	80
1400	98.76	99.31	68	68	69	87	80
1401	98.76	99.31	69	69	68	87	80
1402	98.75	99.31	70	70	68	87	81
1403	98.76	99.33	68	69	69	88	81
1404	98.76	99.35	67	67	68	88	81
1405	98.76	99.37	67	67	68	88	81
1406	98.76	99.38	67	67	68	88	81
1407	98.76	99.39	67	67	68	88	81
1408	98.76	99.39	65	65	67	88	81
1409	98.75	99.37	65	65	65	88	81
1410	98.73	99.34	66	67	65	88	81
1411	98.7	99.32	67	67	65	88	81
1412	98.67	99.29	67	67	65	87	81
1413	98.66	99.25	65	64	65	87	81
1414	98.61	99.19	63	64	65	87	81
1415	98.54	99.14	65	65	64	87	82
1416	98.52	99.11	67	67	64	87	82
1417	98.5	99.09	66	66	65	89	82
1418	98.48	99.06	64	64	65	89	82
1419	98.45	99.02	63	63	65	89	82
1420	98.41	98.98	62	62	65	89	82
1421	98.37	98.95	63	63	64	89	82
1422	98.34	98.95	65	65	65	88	82
1423	98.34	98.99	66	66	65	88	82
1424	98.38	99.05	64	64	65	88	82
1425	98.43	99.09	63	63	64	88	82
1426	98.47	99.12	64	66	64	88	82
1427	98.52	99.18	66	66	64	88	82
1428	98.54	99.19	65	65	64	88	82
1429	98.51	99.15	66	66	65	88	82
1430	98.48	99.1	65	65	65	88	82
1431	98.4	98.97	64	64	64	88	82
1432	98.32	98.81	64	64	64	88	82
1433	98.28	98.79	64	64	64	88	82
1434	98.28	98.85	63	63	63	88	82
1435	98.33	98.94	62	62	62	88	82
1436	98.4	99.03	62	62	62	88	82
1437	98.46	99.1	64	64	62	88	82
1438	98.51	99.16	65	65	62	88	82
1439	98.55	99.2	62	62	62	88	82
1440	98.56	99.21	61	61	62	88	82
1441	98.56	99.21	61	61	61	88	82
1442	98.56	99.22	63	63	61	88	82
1443	98.58	99.24	64	64	61	88	82
1444	98.6	99.28	61	61	61	88	82
1445	98.65	99.33	60	60	61	88	82
1446	98.68	99.34	61	61	60	88	82
1447	98.68	99.36	61	62	60	88	82
1448	98.76	99.39	63	64	60	88	82
1449	98.82	99.44	64	64	61	88	82
1450	98.83	99.44	61	61	61	88	82
1451	98.79	99.35	60	59	60	88	82
1452	98.74	99.29	59	59	60	88	82
1453	98.7	99.23	61	61	59	88	82
1454	98.67	99.2	61	61	59	88	82
1455	98.66	99.21	60	60	59	88	82
1456	98.66	99.23	59	59	59	88	82
1457	98.66	99.22	60	60	60	88	82
1458	98.69	99.25	62	62	60	88	82
1459	98.7	99.24	60	60	60	88	82
1460	98.72	99.25	58	58	59	88	82
1461	98.74	99.28	58	58	59	88	82
1462	98.76	99.29	60	60	58	88	82
1463	98.79	99.32	61	61	58	88	82
1464	98.81	99.36	62	62	58	88	82
1465	98.84	99.38	60	60	59	88	82
1466	98.86	99.39	58	58	59	89	82
1467	98.88	99.38	58	58	59	89	82
1468	98.88	99.4	60	60	59	89	82
1469	98.9	99.43	61	61	59	89	82
1470	98.92	99.45	59	59	59	89	82
1471	98.95	99.48	58	58	60	89	82
1472	98.97	99.5	58	58	60	89	82
1473	98.96	99.51	59	59	60	89	82
1474	98.97	99.51	61	61	60	89	82
1475	98.95	99.52	58	59	60	89	82
1476	98.93	99.49	58	58	61	89	82
1477	98.91	99.47	59	59	61	89	82
1478	98.88	99.45	61	61	62	89	82
1479	98.86	99.43	59	59	62	89	82
1480	98.81	99.37	59	59	62	89	82
1481	98.77	99.32	58	58	62	89	82
1482	98.74	99.28	60	60	62	89	82
1483	98.72	99.25	61	61	62	89	82
1484	98.71	99.22	62	62	62	89	82
1485	98.68	99.18	60	60	62	89	82
1486	98.62	99.1	59	59	62	89	82
1487	98.57	99	59	59	62	89	82
1488	98.49	98.89	60	60	62	89	82
1489	98.43	98.85	62	62	62	89	82
1490	98.43	98.89	60	60	62	89	82
1491	98.45	98.95	60	59	62	89	82
1492	98.51	99.01	60	60	62	89	82
1493	98.55	99.08	61	61	62	89	82
1494	98.62	99.14	59	59	61	89	82
1495	98.69	99.2	59	58	61	89	82
1496	98.73	99.24	60	60	61	89	82
1497	98.75	99.29	61	61	61	89	82
1498	98.79	99.34	62	62	61	89	82
1499	98.82	99.38	59	59	61	89	82
1500	98.8	99.34	59	59	61	90	82
1501	98.77	99.3	58	59	61	90	82
1502	98.72	99.22	61	61	61	90	82
1503	98.67	99.16	61	59	60	90	82
1504	98.62	99.12	59	59	61	89	82
1505	98.6	99.1	61	61	61	89	82
1506	98.59	99.1	63	63	61	89	82
1507	98.57	99.08	64	64	61	89	83
1508	98.54	99.05	62	62	62	89	83
1509	98.46	98.89	63	63	64	89	82
1510	98.43	98.76	64	65	67	89	83
1511	98.37	98.64	65	65	67	89	83
1512	98.34	98.62	65	65	67	89	82
1513	98.35	98.61	62	62	67	89	82
1514	98.31	98.69	61	61	66	89	82
1515	98.3	98.75	64	64	65	89	82
1516	98.4	98.9	65	65	65	89	83
1517	98.47	99.01	63	63	65	89	83
1518	98.48	99.02	63	63	65	89	83
1519	98.48	99.02	63	63	65	89	83
1520	98.5	99.03	64	64	65	89	83
1521	98.51	99.06	62	62	65	89	83
1522	98.52	99.1	62	62	64	89	82
1523	98.52	99.15	60	60	63	89	82
1524	98.6	99.22	61	62	61	89	82
1525	98.67	99.28	62	62	61	89	83
1526	98.74	99.35	62	62	61	89	83
1527	98.76	99.41	59	59	61	89	83
1528	98.82	99.42	58	58	61	89	83
1529	98.87	99.48	59	58	60	90	83
1530	98.9	99.52	60	60	59	90	83
1531	98.94	99.55	60	60	58	90	83
1532	98.96	99.54	59	59	57	90	83
1533	99	99.56	57	58	56	90	83
1534	99.03	99.57	58	58	54	90	83
1535	99.04	99.56	59	59	54	90	83
1536	99.06	99.55	61	61	54	90	83
1537	99.06	99.55	58	58	55	90	83
1538	99.04	99.51	57	57	56	90	83
1539	99	99.46	58	58	56	90	83
1540	98.97	99.41	60	60	56	90	83
1541	98.94	99.39	58	58	56	90	83
1542	98.91	99.36	57	57	56	90	82
1543	98.84	99.32	59	58	56	90	83
1544	98.85	99.33	60	60	57	90	83
1545	98.86	99.34	58	58	59	90	82
1546	98.86	99.33	57	57	59	90	82
1547	98.84	99.3	58	58	59	90	82
1548	98.83	99.28	59	58	59	90	82
1549	98.82	99.27	58	57	59	90	83
1550	98.83	99.27	58	58	59	90	83
1551	98.83	99.29	58	57	59	90	83
1552	98.85	99.32	57	57	58	90	83
1553	98.85	99.31	56	56	58	90	83
1554	98.86	99.34	57	57	58	90	83
1555	98.89	99.38	58	58	58	90	83
1556	98.92	99.39	57	57	58	90	83
1557	98.92	99.41	58	58	58	90	83
1558	98.94	99.43	58	58	58	91	83
1559	98.95	99.45	56	56	57	91	83
1560	98.95	99.44	57	57	57	91	83
1561	98.95	99.44	58	58	58	91	83
1562	98.95	99.44	57	57	58	91	83
1563	98.92	99.42	56	56	58	91	83
1564	98.9	99.39	58	58	58	91	83
1565	98.87	99.37	59	59	58	91	83
1566	98.84	99.34	59	59	58	91	83
1567	98.78	99.27	57	57	59	91	83
1568	98.72	99.17	57	57	59	91	83
1569	98.65	99.09	58	58	59	91	83
1570	98.59	99.02	59	59	59	91	83
1571	98.51	98.94	57	57	59	91	83
1572	98.46	98.86	57	57	59	91	83
1573	98.41	98.84	59	59	59	91	83
1574	98.4	98.88	60	60	59	91	84
1575	98.4	98.93	58	58	60	91	85
1576	98.42	98.95	58	58	60	91	85
1577	98.4	98.96	57	58	60	91	85
1578	98.42	98.99	58	58	60	91	85
1579	98.47	99.02	59	60	60	91	85
1580	98.49	99.06	61	61	60	91	85
1581	98.51	99.09	62	62	60	91	85
1582	98.53	99.12	59	59	61	91	85
1583	98.54	99.09	59	59	61	91	85
1584	98.55	99.1	58	58	61	91	85
1585	98.55	99.1	58	60	60	91	85
1586	98.57	99.13	60	61	60	91	85
1587	98.61	99.18	60	61	61	91	85
1588	98.64	99.22	59	59	61	91	85
1589	98.68	99.24	58	60	61	91	85
1590	98.75	99.29	59	60	61	91	85
1591	98.79	99.32	60	60	60	91	85
1592	98.79	99.31	58	58	60	91	85
1593	98.8	99.29	58	58	59	91	85
1594	98.79	99.24	59	59	57	91	85
1595	98.78	99.21	60	60	57	91	85
1596	98.77	99.2	58	58	57	91	85
1597	98.68	99.03	59	59	57	91	85
1598	98.59	98.9	58	58	57	91	85
1599	98.46	98.67	57	57	57	91	85
1600	98.37	98.51	59	59	57	91	85
1601	98.29	98.55	60	62	57	91	85
1602	98.29	98.62	63	63	57	91	85
1603	98.3	98.65	65	65	58	91	85
1604	98.29	98.65	65	66	60	91	85
1605	98.31	98.62	66	66	64	91	85
1606	98.32	98.63	63	63	66	91	85
1607	98.32	98.58	62	62	65	91	85
1608	98.35	98.61	63	63	65	91	84
1609	98.34	98.65	64	66	64	91	84
1610	98.42	98.81	68	68	65	91	85
1611	98.48	98.89	68	68	65	90	84
1612	98.53	98.95	66	66	66	90	84
1613	98.54	98.98	65	65	67	90	84
1614	98.56	99.02	65	65	67	90	84
1615	98.58	99.05	66	66	66	90	84
1616	98.6	99.11	65	65	66	90	84
1617	98.66	99.18	63	64	65	90	84
1618	98.72	99.25	62	62	63	90	84
1619	98.75	99.29	63	63	59	90	84
1620	98.79	99.34	64	64	59	90	84
1621	98.83	99.38	62	62	60	90	84
1622	98.89	99.43	60	60	60	90	84
1623	98.96	99.47	61	61	60	90	84
1624	98.98	99.51	62	62	60	90	84
1625	99.01	99.54	63	63	60	90	84
1626	99.02	99.54	60	63	60	90	84
1627	99.02	99.57	58	58	60	90	84
1628	99	99.54	59	60	60	90	84
1629	98.98	99.53	61	61	60	90	84
1630	98.95	99.5	59	59	60	91	84
1631	98.88	99.42	59	59	60	91	84
1632	98.81	99.34	59	59	60	91	84
1633	98.75	99.29	61	61	60	91	84
1634	98.71	99.26	60	60	61	91	84
1635	98.67	99.22	59	59	61	91	84
1636	98.63	99.16	60	60	62	91	84
1637	98.59	99.11	61	61	62	91	84
1638	98.55	99.07	63	63	63	91	84
1639	98.51	99.01	64	64	66	91	84
1640	98.47	98.95	61	61	66	91	84
1641	98.4	98.8	61	61	66	91	84
1642	98.35	98.72	63	63	66	91	84
1643	98.32	98.72	63	63	66	91	84
1644	98.32	98.76	62	62	65	91	84
1645	98.33	98.73	62	63	64	91	84
1646	98.37	98.76	63	63	62	91	84
1647	98.38	98.78	64	64	62	91	84
1648	98.4	98.81	65	65	63	91	84
1649	98.44	98.87	65	65	63	91	84
1650	98.48	98.94	65	65	64	91	84
1651	98.49	98.97	66	66	65	91	84
1652	98.52	99.01	66	66	67	91	84
1653	98.55	99.06	65	65	67	91	84
1654	98.59	99.1	67	67	67	91	84
1655	98.61	99.15	67	67	68	91	84
1656	98.63	99.18	67	67	69	91	84
1657	98.63	99.17	68	68	71	91	84
1658	98.63	99.14	69	69	72	91	84
1659	98.65	99.14	70	69	74	91	84
1660	98.65	99.11	70	70	74	91	84
1661	98.65	99.1	70	70	74	91	84
1662	98.64	99.1	69	69	74	91	84
1663	98.63	99.08	70	70	74	91	84
1664	98.63	99.11	72	72	73	91	84
1665	98.63	99.13	73	73	73	91	84
1666	98.64	99.14	74	74	73	91	84
1667	98.65	99.11	74	74	74	91	84
1668	98.64	99.07	74	73	75	91	84
1669	98.63	99.06	72	72	75	91	83
1670	98.63	99.06	70	72	75	91	83
1671	98.65	99.06	69	72	74	91	83
1672	98.66	99.06	70	72	73	91	83
1673	98.66	99.07	71	74	71	91	83
1674	98.7	99.15	72	74	71	91	83
1675	98.74	99.22	70	71	71	91	83
1676	98.79	99.27	70	69	71	91	83
1677	98.81	99.29	68	69	71	91	83
1678	98.84	99.34	69	70	70	91	83
1679	98.88	99.39	69	70	69	91	83
1680	98.92	99.44	66	67	67	91	84
1681	98.92	99.44	65	66	63	91	84
1682	98.92	99.42	65	66	61	91	83
1683	98.93	99.43	66	67	61	91	84
1684	98.94	99.46	63	64	61	91	83
1685	98.96	99.47	62	62	61	91	83
1686	98.96	99.47	63	63	61	91	83
1687	98.97	99.48	64	64	61	91	83
1688	98.98	99.5	61	62	61	91	83
1689	98.98	99.5	61	60	61	91	84
1690	98.98	99.47	61	61	60	91	84
1691	98.96	99.46	62	62	59	91	84
1692	98.96	99.47	60	60	59	91	84
1693	98.94	99.41	60	60	59	91	84
1694	98.91	99.39	61	61	59	91	84
1695	98.89	99.36	62	62	60	91	84
1696	98.85	99.32	60	60	61	91	84
1697	98.79	99.24	60	59	60	91	84
1698	98.73	99.17	60	60	60	92	84
1699	98.66	99.1	62	62	60	92	84
1700	98.6	99.06	62	59	61	92	84
1701	98.56	99.03	59	59	60	92	84
1702	98.54	99.02	58	59	60	92	84
1703	98.52	98.99	60	60	60	92	84
1704	98.58	99.08	60	60	60	92	84
1705	98.59	99.13	58	58	59	92	84
1706	98.67	99.16	57	57	57	92	84
1707	98.73	99.19	58	58	53	91	84
1708	98.78	99.25	60	60	54	91	84
1709	98.83	99.25	58	58	54	91	84
1710	98.88	99.3	57	57	54	91	84
1711	98.9	99.32	58	58	55	91	84
1712	98.92	99.34	59	59	57	92	84
1713	98.94	99.36	58	58	60	92	84
1714	98.96	99.38	59	59	63	92	84
1715	98.96	99.37	60	60	63	92	84
1716	98.95	99.37	61	61	63	92	84
1717	98.95	99.37	60	61	63	92	84
1718	98.93	99.32	61	62	63	92	84
1719	98.91	99.3	62	61	63	92	84
1720	98.88	99.27	61	61	63	92	84
1721	98.85	99.25	62	62	63	92	84
1722	98.83	99.23	62	62	63	92	84
1723	98.81	99.21	61	61	63	92	84
1724	98.78	99.2	63	63	63	92	84
1725	98.75	99.24	64	64	63	92	84
1726	98.73	99.17	65	65	63	92	84
1727	98.71	99.13	64	64	64	93	84
1728	98.66	99.06	64	64	65	93	84
1729	98.61	98.95	65	66	67	93	84
1730	98.49	98.83	66	65	67	93	84
1731	98.37	98.69	65	65	66	93	84
1732	98.35	98.55	63	63	66	93	84
1733	98.19	98.5	62	63	66	93	84
1734	98.09	98.57	64	64	65	93	84
1735	98.13	98.7	64	64	63	93	84
1736	98.22	98.81	64	62	63	93	83
1737	98.28	98.87	62	62	62	92	83
1738	98.3	98.91	63	63	60	92	83
1739	98.33	98.96	63	63	60	92	83
1740	98.37	99.01	63	61	60	92	83
1741	98.42	99.06	61	61	60	92	83
1742	98.45	99.11	61	62	60	92	83
1743	98.5	99.15	63	63	61	92	83
1744	98.56	99.19	64	64	61	92	83
1745	98.59	99.22	62	62	61	92	83
1746	98.56	99.16	61	61	62	92	83
1747	98.5	99.16	62	61	62	92	83
1748	98.45	98.95	63	63	62	92	83
1749	98.4	98.85	61	61	62	92	83
1750	98.31	98.73	59	59	61	92	83
1751	98.31	98.78	60	60	60	92	83
1752	98.34	98.87	62	62	60	92	83
1753	98.41	98.96	63	63	61	92	83
1754	98.48	99.05	63	63	61	92	83
1755	98.55	99.12	61	61	62	92	83
1756	98.6	99.18	61	61	62	92	83
1757	98.64	99.22	61	62	62	92	83
1758	98.67	99.26	63	63	62	92	83
1759	98.71	99.31	64	64	62	92	83
1760	98.69	99.29	66	66	62	92	83
1761	98.66	99.25	67	67	63	92	83
1762	98.64	99.19	69	70	64	92	83
1763	98.55	98.99	69	69	67	92	83
1764	98.5	98.84	69	68	71	92	83
1765	98.44	98.73	67	67	71	92	82
1766	98.41	98.71	66	66	71	93	82
1767	98.41	98.72	67	67	70	93	82
1768	98.42	98.77	69	69	70	93	82
1769	98.44	98.84	69	69	70	93	82
1770	98.46	98.89	68	68	70	92	82
1771	98.48	98.92	66	66	70	92	82
1772	98.47	98.92	66	66	70	92	82
1773	98.46	98.95	65	66	70	92	82
1774	98.46	99	65	67	69	92	82
1775	98.42	99.05	67	67	67	91	82
1776	98.37	99.09	67	65	64	91	82
1777	98.31	99.09	65	65	62	91	82
1778	98.23	99.06	65	65	61	91	82
1779	98.14	98.99	66	66	61	91	82
1780	98.07	98.87	67	67	61	91	82
1781	97.98	98.72	69	69	62	91	82
1782	97.91	98.72	66	65	63	91	82
1783	97.77	98.54	64	64	63	91	82
1784	97.68	98.44	64	64	63	91	82
1785	97.6	98.25	67	67	63	91	82
1786	97.48	98.15	67	68	63	92	82
1787	97.36	98.08	67	65	64	92	82
1788	97.22	97.95	65	65	63	92	82
1789	97.22	97.87	63	63	63	92	82
1790	97.07	97.79	63	64	63	91	82
1791	96.95	97.79	65	65	62	91	82
1792	96.88	97.78	67	67	62	91	82
1793	96.84	97.71	68	68	62	91	82
1794	96.8	97.71	67	68	63	91	82
1795	96.73	97.59	65	65	65	90	82
1796	96.62	97.42	64	64	65	90	82
1797	96.5	97.25	65	65	65	90	82
1798	96.34	97.04	66	66	65	90	82
1799	96.19	96.89	66	66	65	90	82
1800	96.09	96.8	64	64	65	90	82
1801	95.96	96.73	65	65	65	90	82
1802	95.86	96.69	66	66	65	90	82
1803	95.79	96.68	67	67	66	90	82
1804	95.79	96.58	67	65	67	89	81
1805	95.6	96.5	64	64	66	89	81
1806	95.5	96.5	65	64	66	89	81
1807	95.44	96.32	66	65	66	89	81
1808	95.36	96.27	65	65	66	89	81
1809	95.2	96.19	65	66	66	89	81
1810	95.01	95.99	66	66	67	89	81
1811	94.86	95.82	65	65	66	89	81
1812	94.7	95.59	65	65	66	89	81
1813	94.58	95.4	66	66	66	89	81
1814	94.47	95.25	67	67	66	89	81
1815	94.35	95.25	68	67	67	89	81
1816	94.22	94.93	67	67	67	89	81
1817	94.05	94.67	66	66	68	89	81
1818	93.83	94.41	67	67	68	89	81
1819	93.64	94.18	68	68	68	89	81
1820	93.5	94.02	69	69	68	89	81
1821	93.36	93.88	67	67	68	89	81
1822	93.24	93.74	66	66	68	89	81
1823	93.17	93.68	67	67	68	89	81
1824	93.11	93.68	69	67	68	89	81
1825	93.06	93.65	69	69	68	89	81
1826	93.06	93.59	69	69	68	89	81
1827	93.04	93.53	70	70	68	89	81
1828	92.97	93.46	71	71	69	88	81
1829	92.83	93.37	71	71	70	88	81
1830	92.73	93.21	71	71	72	88	81
1831	92.62	93.07	72	72	76	88	81
1832	92.51	92.87	74	74	77	88	81
1833	92.29	92.68	75	75	79	88	81
1834	92.29	92.58	75	75	79	88	80
1835	92.04	92.58	75	75	79	88	80
1836	91.86	92.44	76	75	78	88	80
1837	91.72	92.03	76	76	78	88	80
1838	91.65	91.97	76	76	77	87	80
1839	91.6	91.87	76	76	77	87	80
1840	91.53	91.82	76	76	77	87	80
1841	91.51	91.79	77	77	77	87	80
1842	91.52	91.79	77	77	77	87	80
1843	91.55	91.8	77	77	78	87	80
1844	91.52	91.8	77	77	79	87	79
1845	91.5	91.83	77	78	79	87	79
1846	91.45	91.78	76	76	78	87	79
1847	91.4	91.71	77	77	78	87	79
1848	91.36	91.71	77	77	78	87	79
1849	91.33	91.6	79	79	78	87	79
1850	91.27	91.53	79	79	78	87	79
1851	91.23	91.43	78	78	79	87	79
1852	91.16	91.33	78	78	78	87	79
1853	91.05	91.33	78	78	78	86	79
1854	90.91	91.07	79	79	78	86	79
1855	90.81	90.91	79	79	78	86	79
1856	90.59	90.78	78	78	78	86	79
1857	90.5	90.78	77	78	78	85	79
1858	90.42	90.57	77	77	78	85	79
1859	90.35	90.44	78	79	77	85	78
1860	90.24	90.31	79	79	77	85	78
1861	90.15	90.31	78	79	77	85	78
1862	90.02	90.1	76	76	77	85	79
1863	90.02	89.88	76	76	77	85	78
1864	89.75	89.88	76	76	77	85	78
1865	89.67	89.54	77	77	76	85	78
1866	89.74	89.54	76	77	76	85	78
1867	89.9	89.6	75	75	76	84	78
1868	89.99	89.6	74	75	76	84	78
1869	90.02	89.72	75	74	75	84	78
1870	90.07	89.76	75	75	74	84	78
1871	90.14	89.83	76	76	74	84	78
1872	90.09	89.83	76	76	74	84	78
1873	90.03	89.78	76	76	75	84	78
1874	89.99	89.73	75	75	76	84	78
1875	89.93	89.62	75	75	76	84	78
1876	89.7	89.41	76	76	76	84	77
1877	89.56	89.41	77	76	76	84	77
1878	89.5	89.31	77	77	76	84	77
1879	89.4	89.2	78	78	76	84	77
1880	89.31	89.15	79	79	76	84	77
1881	89.27	89.15	80	79	77	84	77
1882	89.19	89.1	80	80	79	83	77
1883	89.16	89.06	78	78	79	83	77
1884	89.08	88.97	77	77	79	83	77
1885	88.98	88.97	77	77	79	83	77
1886	88.85	88.87	78	77	78	82	77
1887	88.75	88.81	78	78	77	82	77
1888	88.67	88.65	77	77	78	82	77
1889	88.46	88.65	77	77	78	82	76
1890	88.31	88.53	78	77	78	82	76
1891	88.28	88.37	78	78	77	82	76
1892	88.2	88.29	77	76	77	82	76
1893	88.2	88.29	77	76	77	82	76
1894	88.05	88.21	77	76	76	82	76
1895	88.05	88.02	79	79	77	82	76
1896	87.91	88.02	80	79	77	82	76
1897	87.88	87.91	81	81	77	82	76
1898	87.78	87.64	79	79	78	82	76
1899	87.64	87.51	79	79	80	82	75
1900	87.5	87.34	79	79	80	82	75
1901	87.34	87.34	80	79	80	82	75
1902	87.24	87.07	80	80	80	82	75
1903	87.2	86.83	79	79	80	82	75
1904	87.18	86.77	79	79	80	82	75
1905	87.11	86.77	80	79	80	82	75
1906	87	86.72	81	80	80	82	75
1907	86.82	86.51	82	82	80	82	75
1908	86.72	86.4	81	81	80	82	75
1909	86.75	86.4	81	80	81	82	75
1910	86.86	86.3	81	80	81	82	74
1911	86.81	86.22	81	81	80	82	74
1912	86.86	86.18	82	82	81	82	74
1913	86.95	86.19	81	81	81	82	73
1914	86.95	86.19	81	81	81	82	73
1915	86.79	86.18	82	81	81	81	73
1916	86.51	86.05	82	82	81	81	73
1917	86.4	85.93	83	83	82	81	73
1918	86.31	85.93	82	83	84	81	73
1919	86.28	85.86	81	82	84	81	73
1920	86.24	85.66	81	81	83	80	73
1921	86.21	85.66	82	81	83	80	73
1922	86.14	85.49	82	81	82	80	73
1923	86.14	85.39	82	82	82	80	73
1924	86.03	85.29	81	80	82	80	73
1925	86.05	85.29	80	80	82	80	73
1926	86.11	85.26	80	80	81	80	73
1927	86.26	85.35	81	81	81	80	73
1928	86.26	85.35	82	82	81	80	73
1929	86.27	85.35	82	82	81	80	73
1930	86.26	85.3	82	82	81	80	73
1931	86.2	85.22	82	82	82	80	73
1932	86.09	85.08	82	81	82	80	73
1933	85.95	85.08	81	81	82	80	73
1934	85.83	84.98	80	81	81	80	73
1935	85.8	84.89	79	80	81	79	73
1936	85.89	84.82	80	80	80	79	73
1937	85.94	84.88	81	81	79	79	73
1938	85.97	84.88	80	81	79	79	73
1939	85.97	84.94	80	81	79	79	72
1940	85.83	84.83	80	80	80	79	72
1941	85.78	84.79	81	81	80	79	72
1942	85.72	84.79	81	81	81	79	72
1943	85.67	84.78	80	81	81	79	72
1944	85.61	84.74	80	80	81	79	72
1945	85.56	84.57	80	80	80	79	72
1946	85.6	84.57	81	80	80	79	72
1947	85.64	84.6	80	81	80	79	72
1948	85.63	84.62	80	80	80	79	72
1949	85.64	84.61	80	80	80	79	72
1950	85.67	84.61	81	80	81	79	72
1951	85.55	84.6	82	81	82	79	72
1952	85.45	84.44	82	82	84	79	72
1953	85.45	84.44	82	82	84	79	72
1954	85.15	84.31	83	82	84	79	72
1955	84.95	84.19	83	83	84	79	72
1956	84.88	83.82	82	82	84	79	72
1957	84.88	83.82	82	82	84	79	72
1958	84.84	83.77	83	82	84	79	72
1959	84.84	83.65	83	83	83	78	72
1960	84.73	83.52	83	83	83	78	72
1961	84.65	83.52	83	83	83	78	72
1962	84.61	83.39	84	83	84	78	72
1963	84.61	83.3	84	84	84	78	72
1964	84.58	83.27	84	85	84	78	72
1965	84.55	83.17	85	85	85	78	72
1966	84.52	83.17	85	85	86	78	72
1967	84.52	83.17	85	85	86	78	72
1968	84.47	83.22	85	85	86	78	72
1969	84.43	83.2	85	85	86	78	72
1970	84.35	83.2	85	85	86	78	71
1971	84.29	83.13	85	85	86	78	71
1972	84.27	83.06	85	85	85	78	71
1973	84.3	82.95	85	85	85	77	71
1974	84.37	82.95	85	85	84	77	71
1975	84.37	83.06	85	85	84	77	71
1976	84.65	83.2	86	85	84	77	71
1977	84.75	83.34	87	87	84	77	71
1978	84.8	83.34	87	87	85	77	71
1979	84.8	83.37	87	87	86	77	71
1980	84.84	83.42	86	87	87	77	71
1981	84.81	83.44	86	87	87	77	71
1982	84.81	83.48	86	86	87	77	71
1983	84.77	83.49	86	86	87	76	71
1984	84.68	83.49	86	86	86	76	71
1985	84.66	83.49	86	86	85	76	71
1986	84.66	83.46	86	86	85	76	71
1987	84.59	83.4	86	86	85	76	71
1988	84.47	83.32	87	86	86	75	70
1989	84.44	83.27	87	87	86	75	70
1990	84.42	83.22	87	87	87	75	70
1991	84.42	83.12	87	87	89	75	70
1992	84.18	82.94	88	88	89	75	70
1993	84.07	82.94	88	88	89	75	70
1994	84.02	82.84	87	87	89	75	70
1995	84.02	82.78	87	87	88	75	70
1996	83.89	82.66	87	87	87	75	70
1997	83.86	82.61	87	87	86	75	69
1998	83.82	82.54	87	87	86	75	69
1999	83.82	82.47	87	87	86	75	69
[truncated: 870 more rows]
