# Supplementary material for: Detection of critical cerebral desaturation thresholds by three regional oximeters during hypoxia: a pilot study in healthy volunteers
Source: BMC Anesthesiol. 2017 Jan 13;17:6. doi: 10.1186/s12871-016-0298-7 (PMC5234256; doi:10.1186/s12871-016-0298-7)
Supplement: Additional file 5: — Raw data subject #1667. (XLSX 139 kb) [file 12871_2016_298_MOESM5_ESM.xlsx]

## Sheet: Sheet1
Time in sec	Ch1 SpO2	Ch2 SpO2	Ch1 PR	Ch2 PR	ECG HR	Invos_rSO2	equanox_rSO2	foresight_rSO2
1	96.38	95.57	49	49	47
2	96.37	95.6	50	50	47
3	96.36	95.57	49	49	47
4	96.4	95.62	49	49	48
5	96.39	95.63	49	49	48
6	96.39	95.62	49	49	48
7	96.43	95.63	48	48	48
8	96.42	95.63	49	49	48
9	96.41	95.63	49	48	48
10	96.36	95.54	48	48	48	0		74
11	96.38	95.54	48	48	48	0		75
12	96.3	95.36	48	48	47	0		75
13	96.22	95.26	49	49	47	0		75
14	96.15	95.17	49	49	48	0		75
15	96.06	95.07	49	49	48	0		75
16	96.07	95.05	48	48	48	0		75
17	95.95	95.05	48	48	48	0		77
18	95.91	95.06	47	47	48	0		77
19	95.89	95.06	47	48	48	0		77
20	95.88	95.05	48	48	48	0		77
21	95.91	95.05	49	48	48	0		76
22	95.9	95.07	48	48	48	0		76
23	95.89	95.08	47	47	48	0		76
24	95.89	95.09	47	47	48	0		76
25	95.89	95.06	47	47	48	0		76
26	95.91	95.07	47	47	48	0		76
27	95.89	94.99	47	47	47	0		76
28	95.86	94.95	47	47	47	0		76
29	95.81	94.95	47	47	47	0		76
30	95.83	94.93	47	47	47	0		76
31	95.83	94.95	47	47	47	0		75
32	95.83	94.93	47	47	47	0		75
33	95.8	94.86	47	47	47	0		75
34	95.81	94.83	47	47	47	0		75
35	95.76	94.83	47	47	47	0		74
36	95.73	94.8	48	48	47	0		74
37	95.7	94.76	48	48	47	0		74
38	95.64	94.7	48	47	47	0		74
39	95.64	94.72	48	47	47	0		75
40	95.61	94.72	47	47	47	0		75
41	95.6	94.71	47	47	47	0		74
42	95.62	94.73	47	47	47	0		74
43	95.61	94.7	47	47	47	0		74
44	95.62	94.71	47	47	47	0		74
45	95.6	94.71	47	47	47	0		75
46	95.61	94.76	47	47	47	0		75
47	95.63	94.78	47	47	47	0		74
48	95.61	94.76	47	47	47	0		74
49	95.65	94.74	47	47	47	0		74
50	95.65	94.77	47	47	47	0		74
51	95.65	94.77	47	47	48	0		74
52	95.64	94.75	48	49	49	0		74
53	95.63	94.72	48	49	50	0		74
54	95.6	94.68	49	49	51	0		74
55	95.62	94.67	49	49	51	0		75
56	95.58	94.65	49	49	51	0		75
57	95.55	94.62	50	50	51	0		74
58	95.55	94.63	52	52	51	0		74
59	95.55	94.65	54	54	52	0		75
60	95.57	94.68	53	53	52	0		75
61	95.57	94.73	52	52	54	0		75
62	95.62	94.85	52	52	54	0		75
63	95.7	94.94	52	52	54	0		75
64	95.71	94.98	51	51	53	0		75
65	95.76	94.98	51	51	53	0		74
66	95.77	94.93	51	51	51	0		74
67	95.78	94.91	51	51	49	0		74
68	95.79	94.91	51	51	50	0		74
69	95.78	94.9	51	51	50	0		74
70	95.78	94.9	51	51	50	0		74
71	95.76	94.85	51	51	50	0		74
72	95.72	94.79	51	51	51	0		74
73	95.68	94.73	51	51	51	0		74
74	95.63	94.71	51	51	51	0		74
75	95.59	94.71	51	51	51	0		75
76	95.56	94.67	51	51	51	0		75
77	95.58	94.65	50	50	50	0		75
78	95.55	94.67	51	51	51	0		75
79	95.54	94.66	50	50	50	0		74
80	95.53	94.65	50	50	50	0		74
81	95.53	94.66	50	50	50	0		74
82	95.53	94.68	50	50	50	0		74
83	95.58	94.68	49	49	49	0		75
84	95.61	94.7	49	49	48	0		75
85	95.65	94.71	50	50	48	0		75
86	95.68	94.72	50	49	48	0		75
87	95.66	94.75	49	49	48	0		75
88	95.71	94.75	49	49	48	0		75
89	95.71	94.78	50	50	49	0		75
90	95.72	94.78	50	50	49	0		75
91	95.72	94.79	49	49	50	0		75
92	95.71	94.77	49	50	51	0		75
93	95.71	94.77	50	52	53	0		75
94	95.72	94.77	52	52	55	0		75
95	95.71	94.77	51	52	55	0		74
96	95.7	94.78	50	50	55	0		74
97	95.68	94.75	50	50	55	0		74
98	95.67	94.75	50	50	55	0		74
99	95.65	94.75	50	50	54	0		75
100	95.65	94.73	50	50	53	0		75
101	95.6	94.69	49	49	50	0		75
102	95.57	94.68	49	49	48	0		75
103	95.59	94.68	49	49	48	0		75
104	95.62	94.79	49	49	48	0		75
105	95.62	94.8	49	49	49	0		74
106	95.67	94.79	49	49	49	0		74
107	95.68	94.79	50	50	50	0		75
108	95.68	94.79	50	50	51	0		75
109	95.67	94.79	50	50	51	0		74
110	95.66	94.77	50	50	51	0		74
111	95.63	94.76	50	50	51	0		74
112	95.65	94.72	50	50	50	0		74
113	95.63	94.72	49	50	49	0		75
114	95.58	94.7	49	49	49	0		75
115	95.54	94.66	50	50	49	0		76
116	95.49	94.63	50	50	49	0		76
117	95.48	94.65	49	49	50	0		75
118	95.44	94.65	49	49	50	0		75
119	95.51	94.72	49	49	50	0		74
120	95.56	94.76	49	49	50	0		74
121	95.59	94.76	49	49	50	0		75
122	95.58	94.75	49	49	49	0		75
123	95.63	94.75	50	49	49	0		76
124	95.69	94.77	49	49	49	0		76
125	95.71	94.8	49	49	49	0		75
126	95.74	94.8	49	49	49	0		75
127	95.75	94.84	49	50	50	0		75
128	95.75	94.95	49	49	50	0		75
129	95.77	94.95	49	49	49	0		76
130	95.78	94.93	50	49	50	0		76
131	95.79	94.93	50	50	50	0		76
132	95.8	94.99	50	50	50	0		76
133	95.8	94.98	50	50	50	0		75
134	95.8	94.99	50	50	50	0		75
135	95.8	94.99	49	50	50	0		78
136	95.81	94.97	49	50	50	0		78
137	95.8	94.95	50	50	50	0		78
138	95.79	94.9	50	50	50	0		78
139	95.77	94.87	50	50	50	0		76
140	95.77	94.87	50	50	50	0		76
141	95.75	94.88	51	50	50	0		76
142	95.76	94.91	50	50	50	0		76
143	95.76	94.93	50	50	51	0		75
144	95.8	94.94	50	50	51	0		75
145	95.82	94.94	50	50	50	0		75
146	95.82	94.93	49	50	50	0		75
147	95.8	94.93	49	49	50	0		75
148	95.79	94.89	49	49	49	0		75
149	95.78	94.88	49	49	49	0		75
150	95.78	94.88	49	49	49	0		75
151	95.77	94.89	49	49	49	0		75
152	95.79	94.88	49	49	49	0		75
153	95.79	94.88	50	50	49	0		75
154	95.8	94.88	49	50	49	0		75
155	95.79	94.88	49	49	49	0		75
156	95.76	94.84	49	49	49	0		75
157	95.78	94.82	49	49	49	0		75
158	95.75	94.82	49	49	48	0		75
159	95.72	94.82	49	49	49	0		76
160	95.7	94.76	49	49	49	0		76
161	95.69	94.74	49	49	49	0		75
162	95.67	94.76	49	49	49	0		75
163	95.67	94.76	49	49	50	0		77
164	95.72	94.75	49	50	50	0		77
165	95.72	94.76	50	50	50	0		74
166	95.76	94.77	50	50	50	0		74
167	95.78	94.79	50	50	51	0		75
168	95.79	94.79	50	50	51	0		75
169	95.79	94.8	53	51	52	0		75
170	95.82	94.84	56	56	54	0		75
171	95.85	94.87	54	54	58	0		75
172	95.85	94.87	54	54	58	0		75
173	95.81	94.9	54	54	58	0		75
174	95.8	94.87	54	54	58	0		75
175	95.71	94.8	53	53	57	0		76
176	95.65	94.66	52	52	56	0		76
177	95.6	94.66	52	52	54	0		76
178	95.65	94.6	52	52	50	0		76
179	95.72	94.81	51	51	50	0		76
180	96.04	95.39	51	51	50	0		76
181	96.36	95.39	51	51	49	0		76
182	96.57	95.57	50	51	49	0		76
183	96.72	95.75	50	50	49	0		74
184	96.84	95.98	50	50	49	0		74
185	96.83	96.25	50	50	49	0		72
186	96.92	96.25	50	50	49	0		72
187	97.09	96.24	49	50	49	0		73
188	97.32	96.66	49	49	49	0		73
189	97.55	96.84	49	49	48	0		73
190	97.54	96.97	49	49	48	0		73
191	97.7	97.06	49	49	48	0		73
192	97.79	97.04	49	49	48	0		73
193	97.83	97.05	49	48	48	0		72
194	97.84	96.99	48	48	48	0		72
195	97.84	96.99	48	48	48	0		72
196	97.79	96.97	48	48	48	0		72
197	97.74	96.95	48	48	48	0		72
198	97.69	96.75	48	48	48	0		72
199	97.61	96.61	48	48	47	0		72
200	97.6	96.61	48	48	47	0		72
201	97.49	96.46	49	49	48	0		72
202	97.36	96.34	49	49	48	0		72
203	97.21	96.07	49	49	48	0		73
204	97.08	95.92	49	49	49	0		73
205	96.95	95.92	49	49	51	0		73
206	96.94	95.92	50	49	51	0		73
207	96.71	95.53	49	50	51	0		74
208	96.53	95.51	50	49	52	0		74
209	96.36	95.11	50	50	52	0		74
210	96.19	95.11	50	50	51	0		74
211	96.07	95.02	50	50	51	0		74
212	95.97	94.96	51	51	51	0		74
213	95.97	94.88	50	50	51	0		74
214	95.86	94.88	50	50	51	0		74
215	95.78	94.88	49	49	51	0		76
216	95.77	94.86	49	49	51	0		76
217	95.76	94.93	49	49	50	0		76
218	95.76	94.93	49	49	49	0		76
219	95.78	94.99	50	50	49	0		76
220	95.83	94.97	51	50	49	0		76
221	95.88	95.08	52	52	50	0		76
222	95.92	95.08	53	52	50	0		76
223	95.96	95.11	52	53	51	0		76
224	96	95.16	52	52	53	0		76
225	96.08	95.2	51	51	53	0		76
226	96.08	95.49	51	51	53	0		76
227	96.3	95.49	51	51	52	0		76
228	96.45	95.47	50	51	51	0		76
229	96.52	95.62	50	50	49	0		77
230	96.54	95.65	50	50	49	0		77
231	96.54	95.63	50	50	49	0		77
232	96.54	95.63	50	50	48	0		77
233	96.49	95.61	49	50	48	0		77
234	96.49	95.57	50	49	49	0		77
235	96.5	95.58	50	50	49	0		78
236	96.5	95.57	50	51	49	0		78
237	96.48	95.57	51	51	50	0		78
238	96.49	95.52	50	51	52	0		78
239	96.4	95.43	50	50	56	0		75
240	96.31	95.32	51	50	64	0		75
241	96.21	95.12	51	51	64	0		75
242	96.05	94.97	52	51	64	0		75
243	95.94	94.69	52	52	63	0		75
244	95.76	94.55	51	52	61	0		75
245	95.75	94.29	52	51	57	0		74
246	95.57	94.29	51	51	50	0		74
247	95.52	94.25	51	52	50	0		74
248	95.47	94.27	53	51	51	0		74
249	95.39	94.26	54	53	51	0		75
250	95.29	94.23	54	54	51	0		75
251	95.19	94.2	54	54	52	0		75
252	95.13	94.13	54	54	54	0		75
253	95.29	94.19	54	54	58	0		76
254	95.53	94.45	53	53	60	0		76
255	95.65	94.68	54	54	60	0		76
256	95.73	94.84	54	54	60	0		76
257	95.88	94.99	53	54	59	0		76
258	95.99	95.13	53	53	57	0		76
259	96.07	95.27	53	53	53	0		76
260	96.2	95.52	53	53	51	0		76
261	96.37	95.69	53	53	52	0		76
262	96.37	95.77	53	53	52	0		76
263	96.48	95.75	54	54	52	0		77
264	96.51	95.73	53	53	52	0		77
265	96.51	95.72	54	54	53	0		76
266	96.5	95.67	53	54	53	0		76
267	96.48	95.62	53	53	53	0		75
268	96.45	95.6	53	53	53	0		75
269	96.42	95.55	52	53	52	0		75
270	96.4	95.51	52	52	51	0		75
271	96.39	95.5	52	51	50	0		75
272	96.39	95.55	52	51	50	0		75
273	96.4	95.57	52	52	50	0		75
274	96.4	95.54	52	52	50	0		75
275	96.4	95.53	52	52	50	0		76
276	96.39	95.52	53	52	51	0		76
277	96.38	95.47	53	53	52	0		77
278	96.35	95.42	52	52	52	0		77
279	96.33	95.36	52	52	52	0		76
280	96.28	95.29	52	52	52	0		76
281	96.22	95.22	52	52	52	0		76
282	96.15	95.21	52	52	52	0		76
283	96.1	95.14	51	52	52	0		76
284	96.04	95.06	51	51	51	0		76
285	95.99	94.99	51	51	51	0		75
286	95.99	94.96	51	51	51	0		75
287	95.93	94.92	51	51	50	0		75
288	95.88	94.91	52	51	50	0		75
289	95.85	94.85	52	52	50	0		75
290	95.83	94.83	52	52	50	0		75
291	95.81	94.82	53	52	51	0		75
292	95.82	94.83	54	53	52	0		75
293	95.83	94.83	53	54	54	0		75
294	95.85	94.83	53	53	54	0		75
295	95.86	94.87	54	54	54	0		76
296	95.85	94.87	54	54	54	0		76
297	95.88	94.91	53	54	54	0		74
298	95.89	94.9	53	53	53	0		74
299	95.92	94.95	52	53	52	0		77
300	95.94	94.96	52	52	50	0		77
301	95.95	95.01	51	51	49	0		75
302	95.97	95.06	51	51	48	0		75
303	95.99	95.1	51	51	48	0		75
304	96.01	95.1	50	51	48	0		75
305	96.02	95.12	51	50	49	0		74
306	96.03	95.13	52	51	49	0		74
307	96.04	95.13	52	52	50	0		72
308	96.05	95.13	52	52	52	0		72
309	96.04	95.13	52	52	54	0		72
310	96.04	95.12	52	52	54	0		72
311	96.03	95.11	54	54	54	0		73
312	96.02	95.11	56	56	55	0		73
313	96.02	95.12	54	56	55	0		72
314	96	95.11	53	54	56	0		72
315	96	95.15	53	53	56	0		73
316	96.06	95.18	52	53	55	0		73
317	96.17	95.25	52	52	55	0		76
318	96.16	95.36	51	52	54	0		76
319	96.24	95.43	51	52	54	0		76
320	96.29	95.41	51	51	54	0		76
321	96.29	95.43	51	51	55	0		76
322	96.29	95.4	51	51	55	0		76
323	96.35	95.36	51	51	56	0		74
324	96.34	95.42	51	51	56	0		74
325	96.37	95.45	52	51	56	0		74
326	96.36	95.45	51	52	55	0		74
327	96.32	95.44	51	51	54	0		74
328	96.26	95.36	52	51	52	0		74
329	96.2	95.29	51	52	52	0		74
330	96.13	95.24	51	51	52	0		74
331	96.12	95.17	51	51	52	0		73
332	96.04	95.1	51	51	51	0		73
333	95.97	95.06	51	51	51	0		74
334	95.92	95.05	51	51	51	0		74
335	95.87	94.99	51	51	51	0		74
336	95.83	94.93	52	52	51	62		74
337	95.79	94.88	52	52	51	62		74
338	95.74	94.83	52	52	52	62		74
339	95.7	94.76	53	53	53	62		75
340	95.66	94.71	55	54	55	62		75
341	95.61	94.71	57	55	59	68		75
342	95.59	94.66	58	57	63	68		75
343	95.57	94.66	57	58	63	68		74
344	95.54	94.62	57	56	63	68		74
345	95.54	94.61	56	56	62	68		77
346	95.54	94.6	56	56	62	61		77
347	95.55	94.63	54	56	61	61		77
348	95.54	94.63	55	55	59	61		77
349	95.54	94.61	57	55	58	61		77
350	95.56	94.6	59	59	58	61		77
351	95.56	94.65	59	59	58	64		77
352	95.6	94.65	57	57	59	64		77
353	95.6	94.7	55	56	59	64		77
354	95.61	94.73	55	55	59	64		77
355	95.61	94.76	54	54	58	64		78
356	95.61	94.76	53	54	57	64		78
357	95.6	94.79	52	53	54	64		77
358	95.6	94.78	51	52	49	64		77
359	95.67	94.91	51	51	48	64		78
360	95.73	95.1	50	50	48	64		78
361	95.8	95.28	50	50	47	62		75
362	95.94	95.32	50	50	47	62		75
363	96.03	95.38	50	50	48	62		72
364	96.08	95.37	50	50	48	62		72
365	96.1	95.36	50	50	48	61		72
366	96.11	95.33	51	50	49	61		72
367	96.14	95.3	50	50	51	61		72
368	96.12	95.25	50	50	51	61		72
369	96.1	95.25	50	50	51	61		72
370	96.08	95.21	51	50	51	62		72
371	96.06	95.19	51	51	51	62		72
372	96.01	95.14	51	51	51	62		72
373	96.02	95.04	50	51	52	62		73
374	95.94	94.99	50	50	52	62		73
375	95.88	94.99	50	50	51	63		74
376	95.83	94.96	50	50	51	63		74
377	95.76	94.89	50	50	51	63		74
378	95.7	94.8	50	50	50	63		74
379	95.7	94.73	49	50	48	63		75
380	95.7	94.69	49	49	48	62		75
381	95.61	94.69	49	49	48	62		75
382	95.57	94.66	50	50	48	62		75
383	95.56	94.64	49	49	49	62		75
384	95.56	94.65	49	49	50	62		75
385	95.54	94.65	49	49	50	62		73
386	95.58	94.7	49	49	49	62		73
387	95.63	94.71	49	49	49	62		72
388	95.67	94.76	49	49	49	62		72
389	95.67	94.79	49	49	49	62		72
390	95.7	94.8	50	51	49	62		72
391	95.74	94.81	51	51	49	62		72
392	95.78	94.82	50	51	50	62		72
393	95.8	94.86	49	50	51	62		74
394	95.8	94.89	49	50	51	62		74
395	95.86	94.92	50	50	51	63		74
396	95.88	94.96	50	50	51	63		74
397	95.93	95.02	50	50	50	63		76
398	95.95	95.02	50	50	50	63		76
399	95.95	95.04	50	50	50	63		76
400	96.03	95.14	50	49	49	63		76
401	96.08	95.21	50	50	49	63		76
402	96.07	95.24	51	51	49	63		76
403	96.11	95.25	50	51	50	63		75
404	96.13	95.24	51	50	50	63		75
405	96.12	95.24	52	51	51	63		75
406	96.11	95.22	53	52	53	63		75
407	96.08	95.22	52	53	54	63		74
408	96.08	95.2	52	52	54	63		74
409	96.02	95.16	51	51	54	63		70
410	95.99	95.16	50	51	54	63		70
411	95.99	95.14	50	50	53	63		73
412	95.97	95.18	50	50	52	63		73
413	96	95.18	53	52	52	63		73
414	96.01	95.17	52	53	52	65		73
415	96	95.16	52	52	53	65		74
416	96	95.14	51	51	53	65		74
417	96	95.2	51	51	53	65		78
418	96.06	95.31	50	51	52	65		78
419	96.17	95.36	50	50	52	65		78
420	96.27	95.52	51	50	50	65		78
421	96.27	95.55	51	51	50	65		78
422	96.32	95.53	52	52	50	65		78
423	96.3	95.52	52	52	50	65		78
424	96.31	95.52	51	52	50	64		78
425	96.25	95.51	50	51	51	64		78
426	96.25	95.52	50	50	51	64		78
427	96.29	95.6	50	49	50	64		76
428	96.42	95.7	49	49	50	63		76
429	96.51	95.78	49	49	50	63		76
430	96.53	95.77	49	49	49	63
431	96.53	95.79	49	49	49	63
432	96.45	95.7	49	49	49	63
433	96.44	95.67	50	50	49	63
434	96.42	95.7	50	50	50	63
435	96.42	95.65	50	50	51	63
436	96.43	95.57	51	51	52	63
437	96.31	95.58	50	50	52	63
438	96.24	95.4	51	50	52	65
439	96.24	95.31	51	51	52	65
440	96.17	95.25	51	51	53	65
441	96.07	95.17	51	51	52	65
442	95.99	95.14	51	50	52	65
443	95.99	95.12	51	51	52	65
444	95.93	95.09	50	50	52	65
445	95.89	95.08	50	49	51	65
446	95.93	95.14	50	50	49	65
447	95.99	95.16	51	51	49	65
448	95.99	95.19	51	51	49	66
449	96.04	95.18	50	50	49	66
450	96.03	95.2	49	49	49	66
451	96.05	95.27	49	49	49	66
452	96.08	95.34	48	49	49	66
453	96.08	95.34	48	48	48	64
454	96.1	95.37	48	48	47	64
455	96.09	95.37	48	48	47	64
456	96.1	95.41	48	48	47	64
457	96.14	95.49	50	49	47	64
458	96.14	95.51	50	49	47	63
459	96.19	95.5	49	49	48	63
460	96.21	95.51	49	49	49	63
461	96.24	95.5	48	48	49	63
462	96.24	95.52	48	48	48	64
463	96.24	95.5	48	48	49	64
464	96.25	95.5	49	49	49	64
465	96.23	95.51	50	50	49	64
466	96.21	95.48	49	50	49	64
467	96.21	95.44	49	50	50	63
468	96.25	95.47	49	49	50	63
469	96.32	95.53	50	49	50	63
470	96.32	95.53	50	50	50	63
471	96.37	95.56	51	51	50	63
472	96.39	95.58	51	51	51	63
473	96.37	95.51	50	50	51	63
474	96.34	95.54	50	50	51	63
475	96.34	95.54	50	50	50	63
476	96.36	95.49	49	49	50	63
477	96.35	95.46	49	49	49	64
478	96.24	95.36	49	49	47	64
479	96.21	95.3	49	49	47	64
480	96.22	95.33	49	49	48	64
481	96.22	95.35	49	49	48	64
482	96.2	95.34	49	49	48	63
483	96.13	95.27	49	49	49	63
484	96.1	95.24	49	49	49	63
485	96.1	95.2	49	50	49	63
486	96.07	95.15	50	50	49	63
487	96.07	95.08	50	50	49	64
488	95.95	95.07	49	50	50	64
489	95.9	95.03	49	49	50	64
490	95.9	95.01	49	49	50	64
491	95.88	94.99	49	49	49	64
492	95.86	94.95	49	49	49	64
493	95.81	94.94	49	49	48	64
494	95.78	94.88	49	49	48	64
495	95.78	94.87	49	49	48	64
496	95.79	94.91	50	50	48	64
497	95.8	94.92	50	50	48	64
498	95.8	94.9	49	50	49	64
499	95.8	94.9	49	49	50	64
500	95.77	94.88	49	49	50	64
501	95.76	94.88	50	50	51	63
502	95.74	94.87	50	50	52	63
503	95.74	94.83	50	50	52	63
504	95.74	94.82	49	49	52	63
505	95.68	94.83	50	50	51	63
506	95.71	94.82	53	51	51	63		75
507	95.72	94.83	55	53	52	63		75
508	95.72	94.85	55	55	52	63		75
509	95.74	94.81	54	55	54	63		75
510	95.75	94.86	56	56	56	63		75
511	95.75	94.87	54	56	56	63		75
512	95.7	94.92	53	54	56	63		75
513	95.7	94.95	53	53	56	63		75
514	95.84	95.13	53	52	55	63		73
515	95.85	95.3	52	52	54	63		73
516	96.18	95.4	52	52	52	62		73
517	96.24	95.44	51	52	49	62		73
518	96.24	95.5	51	51	49	62		74
519	96.27	95.53	51	50	48	62		74
520	96.26	95.49	50	50	48	62		74
521	96.32	95.43	50	50	48	62		74
522	96.32	95.46	50	50	48	62		74
523	96.34	95.48	51	51	48	62		74
524	96.36	95.49	50	50	48	62		74
525	96.38	95.57	49	50	49	61		74
526	96.38	95.68	49	49	49	61		75
527	96.42	95.67	49	49	49	61		75
528	96.45	95.66	49	49	49	61		74
529	96.46	95.63	49	49	49	61		74
530	96.44	95.59	49	49	49	62		74
531	96.41	95.6	49	49	49	62		74
532	96.42	95.59	49	49	49	62		74
533	96.41	95.62	49	49	49	62		74
534	96.38	95.61	49	49	49	62		74
535	96.38	95.56	49	49	49	61		74
536	96.35	95.5	49	50	49	61		74
537	96.33	95.45	50	50	49	61		74
538	96.3	95.42	50	50	49	61		74
539	96.18	95.38	49	49	50	61		74
540	96.18	95.33	49	49	50	62		75
541	96.12	95.27	50	50	50	62		75
542	96.06	95.19	51	51	50	62		77
543	95.98	95.08	51	51	50	62		77
544	95.84	95	50	51	51	62		77
545	95.84	94.97	50	50	51	64		77
546	95.77	94.93	50	50	51	64		77
547	95.76	94.92	50	50	51	64		77
548	95.77	94.92	50	50	51	64		75
549	95.78	94.86	50	50	51	64		75
550	95.78	94.84	50	50	50	64		76
551	95.74	94.85	50	50	49	64		76
552	95.72	94.86	49	49	49	64		76
553	95.7	94.86	49	49	48	64		76
554	95.7	94.85	49	49	49	63		75
555	95.71	94.88	49	49	48	63		75
556	95.71	94.86	49	49	48	63		76
557	95.71	94.9	48	48	48	63		76
558	95.72	94.88	48	48	48	63		76
559	95.72	94.9	48	49	48	62		76
560	95.72	94.92	49	49	48	62		75
561	95.76	94.95	50	50	48	62		75
562	95.78	94.95	50	50	49	62		73
563	95.79	94.99	49	49	49	62		73
564	95.82	95.04	49	49	49	63		75
565	95.86	95.08	49	49	48	63		75
566	95.87	95.09	49	49	48	63		75
567	95.88	95.12	48	48	48	63		75
568	95.88	95.1	48	48	47	63		76
569	95.88	95.11	48	49	47	0		76
570	95.88	95.11	49	50	47	0		76
571	95.9	95.09	50	50	47	0		76
572	95.94	95.09	49	49	48	0		76
573	95.93	95.06	49	49	49	0		76
574	95.92	95.07	49	48	49	0		76
575	95.95	95.09	48	48	48	0		76
576	95.95	95.1	48	48	48	0		77
577	95.95	95.12	49	49	48	0		77
578	95.93	95.11	48	48	48	0		78
579	95.92	95.1	49	49	49	0		78
580	95.92	95.11	49	49	49	0		78
581	95.93	95.1	49	50	50	0		78
582	95.93	95.1	50	50	51	0		78
583	95.95	95.11	49	49	51	0		78
584	95.93	95.02	49	49	51	0		77
585	95.86	94.94	49	49	50	0		77
586	95.81	94.89	49	49	50	0		77
587	95.79	94.85	49	49	50	0		77
588	95.74	94.84	50	50	50	0		76
589	95.7	94.84	50	49	50	0		76
590	95.68	94.87	49	49	50	0		75
591	95.68	94.87	49	49	50	0		75
592	95.68	94.88	49	50	50	0		75
593	95.69	94.87	50	50	50	0		75
594	95.67	94.86	50	50	50	0		75
595	95.63	94.81	50	50	50	0		75
596	95.59	94.77	50	49	50	0		75
597	95.57	94.75	51	51	50	0		75
598	95.56	94.76	53	53	50	0		76
599	95.56	94.78	53	52	51	0		76
600	95.55	94.77	52	52	52	0		75
601	95.55	94.76	51	51	52	0		75
602	95.49	94.75	50	50	52	0		75
603	95.4	94.7	50	50	51	0		75
604	95.46	94.84	50	49	51	0		75
605	95.58	94.95	49	49	50	0		75
606	95.67	94.99	49	49	48	0		75
607	95.75	95.02	49	49	48	0		75
608	95.77	95.02	49	48	47	0		76
609	95.79	95	49	48	47	0		76
610	95.82	95.01	48	48	47	0		76
611	95.89	95.07	49	48	48	0		76
612	96.02	95.14	48	48	47	0		76
613	96.06	95.19	48	48	47	0		76
614	96.08	95.19	48	48	47	0		77
615	96.06	95.22	48	48	47	0		77
616	96.09	95.23	49	49	47	0		76
617	96.08	95.23	49	49	48	0		76
618	96.07	95.19	48	48	48	0		73
619	96.03	95.14	48	48	48	0		73
620	96	95.11	48	49	48	0		73
621	96	95.05	49	49	48	0		73
622	95.96	95.06	49	49	48	0		73
623	95.89	94.93	48	48	49	0		73
624	95.81	94.87	49	49	49	0		73
625	95.75	94.83	49	49	49	0		73
626	95.7	94.77	49	49	49	0		75
627	95.71	94.73	49	49	50	0		75
628	95.62	94.72	50	50	50	0		76
629	95.57	94.7	49	49	50	0		76
630	95.53	94.7	49	49	50	0		76
631	95.51	94.69	51	51	50	0		76
632	95.52	94.68	53	53	50	0		76
633	95.53	94.66	55	55	50	0		76
634	95.56	94.65	54	54	51	0		75
635	95.55	94.68	54	54	53	64		75
636	95.56	94.74	54	53	53	64		74
637	95.56	94.82	53	53	53	64		74
638	95.54	94.81	52	52	53	64		74
639	95.61	94.99	52	52	52	64		74
640	95.78	95.14	52	52	52	62		75
641	95.91	95.24	52	52	52	62		75
642	96	95.28	53	53	52	62		75
643	96.05	95.3	54	54	53	62		75
644	96.09	95.32	54	54	53	62		75
645	96.1	95.35	54	54	54	62		75
646	96.1	95.36	53	54	56	62		76
647	96.07	95.34	54	54	56	62		76
648	96	95.32	54	54	56	62		76
649	95.89	95.31	52	52	56	62		76
650	95.87	95.34	52	52	55	63		76
651	95.88	95.51	53	53	54	63		76
652	95.89	95.55	54	54	53	63		78
653	95.91	95.57	54	53	53	63		78
654	95.91	95.53	53	54	53	63		78
655	95.85	95.47	56	56	54	64		78
656	95.8	95.48	56	57	54	64		77
657	95.78	95.46	55	57	55	64		77
658	95.86	95.43	54	57	56	64		76
659	95.56	95.45	54	56	56	63		76
660	95.6	95.42	53	55	55	63		77
661	95.66	95.38	53	54	54	63		77
662	95.89	95.63	53	53	53	63		75
663	96.09	95.76	52	53	50	63		75
664	96.41	95.95	52	53	50	61		75
665	96.76	96.04	51	52	50	61		75
666	96.94	96.25	51	52	50	61		75
667	97.06	96.37	51	51	50	61		75
668	97.14	96.49	51	51	49	61		74
669	97.12	96.68	51	51	49	60		74
670	97.2	96.68	50	51	49	60		73
671	97.25	96.86	50	50	49	60		73
672	97.32	97.22	49	50	48	60		73
673	97.51	97.41	49	50	48	60		73
674	97.58	97.56	49	50	48	59		73
675	97.79	97.57	49	49	48	59		73
676	97.97	97.65	49	49	48	59		73
677	98.07	97.69	49	49	48	59		73
678	98.12	97.66	49	49	48	59		73
679	98.11	97.6	49	49	48	61		73
680	98.11	97.59	48	49	48	61		73
681	98.06	97.46	50	50	48	61		73
682	97.97	97.36	49	49	48	61		72
683	97.86	97.24	49	49	49	61		72
684	97.78	97.16	49	49	49	62		72
685	97.75	97.05	49	49	49	62		72
686	97.67	96.94	50	50	49	62		72
687	97.58	96.94	50	50	49	62		72
688	97.43	96.68	50	50	50	62		72
689	97.31	96.55	50	50	50	63		72
690	97.19	96.49	50	50	50	63		71
691	97.1	96.47	50	50	51	63		71
692	97.09	96.46	51	50	51	63		72
693	97.02	96.44	50	50	51	63		72
694	96.96	96.43	50	50	51	63		72
695	96.97	96.46	50	50	50	63		72
696	96.99	96.46	51	51	50	63		74
697	97.03	96.48	51	51	50	63		74
698	97.02	96.52	50	50	50	62		72
699	97.03	96.51	50	50	50	62		72
700	97.04	96.52	50	50	50	62		72
701	97.01	96.49	49	49	50	62		72
702	96.98	96.45	49	49	50	62		74
703	96.96	96.44	49	49	49	62		74
704	96.94	96.43	49	49	49	62		72
705	96.87	96.36	49	49	49	62		72
706	96.81	96.31	50	50	49	62		72
707	96.77	96.24	50	50	49	62		72
708	96.72	96.17	51	51	50	64		73
709	96.67	96.11	51	51	51	64		73
710	96.58	95.97	51	52	53	64		73
711	96.55	95.85	52	52	54	64		73
712	96.48	95.82	52	52	55	64		73
713	96.38	95.74	53	53	56	64		73
714	96.28	95.7	53	53	56	64		73
715	96.15	95.66	53	53	56	64		73
716	96.07	95.67	53	53	56	64		75
717	96	95.67	54	54	55	64		75
718	95.96	95.64	54	54	56	65		74
719	95.96	95.63	55	55	56	65		74
720	95.98	95.63	55	55	56	65		76
721	96	95.64	55	55	56	65		76
722	96.02	95.66	55	55	56	65		76
723	96.05	95.68	55	55	56	65		76
724	96.07	95.72	56	56	56	65		76
725	96.13	95.8	56	56	56	65		76
726	96.13	95.94	56	56	56	65		76
727	96.3	96.07	56	56	56	65		76
728	96.5	96.04	55	55	56	65		76
729	96.6	96.12	56	55	56	65		76
730	96.65	96.13	55	55	55	65		75
731	96.66	96.14	55	55	54	65		75
732	96.69	96.14	55	55	54	63		76
733	96.68	96.14	55	55	54	63		76
734	96.69	96.15	55	55	54	63		76
735	96.65	96.12	55	54	54	63		76
736	96.59	96.09	54	54	54	63		78
737	96.56	96.1	54	54	54	65		78
738	96.51	96.03	54	54	54	65		78
739	96.47	96.05	54	54	54	65		78
740	96.48	96.01	55	55	54	65		78
741	96.46	95.97	55	56	54	65		78
742	96.47	95.87	55	55	55	65		79
743	96.46	95.88	55	55	56	65		79
744	96.48	95.86	57	57	57	65		78
745	96.46	95.84	57	57	58	65		78
746	96.43	95.77	56	56	58	65		78
747	96.4	95.66	56	55	58	64		78
748	96.42	95.64	55	55	58	64		79
749	96.39	95.74	54	55	57	64		79
750	96.36	95.76	55	56	56	64		79
751	96.36	95.74	56	58	56	64		79
752	96.45	95.75	59	59	57	65		81
753	96.55	95.86	59	58	57	65		81
754	96.7	96	58	58	58	65		81
755	96.82	96.15	59	59	61	65		81
756	96.9	96.27	60	60	61	65		78
757	97.03	96.37	60	57	61	65		78
758	97.03	96.43	57	57	60	65		78
759	97.15	96.41	56	56	60	65		78
760	97.19	96.43	55	55	59	65		78
761	97.19	96.43	54	54	57	63		78
762	97.19	96.36	55	55	53	63		78
763	97.18	96.31	55	55	53	63		78
764	97.18	96.27	55	55	53	63		77
765	97.16	96.4	53	53	53	63		77
766	97.18	96.41	52	52	53	62		78
767	97.21	96.46	51	51	52	62		78
768	97.23	96.47	51	50	51	62		78
769	97.21	96.44	50	50	49	62		78
770	97.2	96.42	51	51	49	62		75
771	97.19	96.4	51	51	49	61		75
772	97.18	96.4	51	51	50	61		75
773	97.18	96.43	50	50	50	61		75
774	97.2	96.45	50	50	50	61		75
775	97.19	96.45	49	49	49	61		75
776	97.19	96.45	48	48	49	61		74
777	97.17	96.39	48	48	48	61		74
778	97.14	96.31	49	49	48	61		75
779	97.13	96.3	49	49	48	61		75
780	97.12	96.33	49	49	48	61		75
781	97.1	96.32	48	49	48	61		75
782	97.08	96.32	48	48	48	61		75
783	97.08	96.28	48	48	48	61		75
784	97.07	96.26	48	50	48	61		75
785	97.07	96.23	50	51	49	61		75
786	97.05	96.21	51	51	49	63		75
787	97.05	96.21	50	50	50	63		75
788	97.02	96.25	49	49	50	63		75
789	97.03	96.28	49	49	49	63		75
790	97.06	96.27	49	49	49	63		75
791	97.06	96.23	49	49	49	63		75
792	97.07	96.19	49	49	49	63		74
793	97.04	96.18	50	50	49	63		74
794	97.03	96.16	50	50	49	63		73
795	97.02	96.19	49	49	50	62		73
796	97.02	96.22	49	49	50	62		73
797	97.02	96.2	49	49	49	62		73
798	97.04	96.2	49	49	50	62		72
799	97.01	96.13	50	50	50	62		72
800	96.99	96.1	51	51	50	62		72
801	96.97	96.1	51	51	50	62		72
802	96.95	96.12	51	50	51	62		74
803	96.93	96.14	50	50	51	62		74
804	96.93	96.11	49	50	51	62		75
805	96.91	96.13	50	49	51	62		75
806	96.88	96.09	50	50	50	62		75
807	96.84	96.06	51	51	51	62		75
808	96.81	96.01	51	51	51	62		75
809	96.79	95.99	51	51	51	62		75
810	96.78	96.01	50	50	51	62		74
811	96.74	95.99	49	49	51	62		74
812	96.73	95.94	49	49	50	62		73
813	96.71	95.88	49	49	50	62		73
814	96.68	95.82	49	50	50	62		73
815	96.64	95.8	50	51	50	62		73
816	96.63	95.83	51	51	50	62		74
817	96.63	95.82	51	50	50	62		74
818	96.61	95.85	50	50	50	62		74
819	96.61	95.83	50	50	50	62		74
820	96.6	95.79	51	51	50	64		74
821	96.59	95.75	52	52	50	64		74
822	96.57	95.73	52	52	51	64		75
823	96.53	95.72	52	52	51	64		75
824	96.54	95.71	51	51	51	63		75
825	96.5	95.67	50	50	51	63		75
826	96.47	95.66	50	50	51	63		73
827	96.46	95.63	50	51	50	63		73
828	96.43	95.6	50	51	50	63		73
829	96.42	95.58	51	51	50	63		73
830	96.41	95.57	50	50	50	63		73
831	96.39	95.55	50	50	50	63		73
832	96.38	95.58	51	51	50	63		73
833	96.44	95.65	52	52	50	63		73
834	96.57	95.76	52	51	51	63		75
835	96.63	95.83	51	51	51	63		75
836	96.66	95.83	50	50	51	63		75
837	96.66	95.83	50	50	51	63		75
838	96.64	95.81	51	51	51	63		73
839	96.63	95.8	52	52	51	64		73
840	96.61	95.79	52	51	51	64		75
841	96.59	95.8	51	51	51	64		75
842	96.59	95.85	50	50	51	64		75
843	96.57	95.81	51	51	51	64		75
844	96.57	95.8	52	52	51	63		73
845	96.56	95.79	52	52	52	63		73
846	96.53	95.75	51	51	52	63		75
847	96.47	95.73	51	50	52	63		75
848	96.43	95.72	50	50	52	63		75
849	96.44	95.68	50	50	52	63		75
850	96.41	95.68	51	51	52	63		75
851	96.39	95.65	52	52	52	63		75
852	96.37	95.6	52	52	52	63		75
853	96.39	95.57	51	51	53	63		75
854	96.45	95.63	51	50	53	63		75
855	96.44	95.7	50	50	52	63		75
856	96.49	95.68	50	50	52	63		75
857	96.51	95.65	51	51	52	63		75
858	96.5	95.62	51	51	52	63		76
859	96.49	95.61	51	50	52	63		76
860	96.48	95.61	51	50	52	63		77
861	96.46	95.64	50	50	52	63		77
862	96.47	95.62	50	50	51	63		76
863	96.48	95.62	50	50	51	63		76
864	96.43	95.57	51	51	51	63		76
865	96.42	95.55	51	51	51	63		76
866	96.39	95.53	51	51	51	63		74
867	96.37	95.52	52	52	52	63		74
868	96.38	95.53	52	52	53	63		75
869	96.37	95.54	52	52	53	63		75
870	96.39	95.56	52	51	53	63		75
871	96.37	95.62	51	51	52	63		75
872	96.31	95.51	51	51	52	63		75
873	96.28	95.44	52	51	51	63		75
874	96.25	95.38	52	51	51	63		75
875	96.24	95.34	51	51	51	63		75
876	96.23	95.36	51	51	51	63		76
877	96.2	95.35	51	51	51	63		76
878	96.21	95.34	51	51	51	64		77
879	96.21	95.3	51	51	51	64		77
880	96.2	95.26	51	51	51	64		77
881	96.19	95.25	51	51	51	64		77
882	96.18	95.27	50	50	51	63		78
883	96.17	95.26	50	50	50	63		78
884	96.15	95.22	51	51	51	63		79
885	96.14	95.16	52	52	51	63		79
886	96.12	95.13	51	51	51	63		79
887	96.08	95.12	51	51	51	63		79
888	96.05	95.11	51	51	51	63		79
889	96.06	95.09	51	51	51	63		79
890	96.04	95.04	52	51	51	63		76
891	95.99	95.03	52	52	51	63		76
892	95.96	95	52	52	52	63		76
893	95.93	95	52	51	52	63		76
894	95.91	94.99	52	52	52	63		76
895	95.9	94.96	53	53	53	63		76
896	95.89	94.91	53	53	55	63		76
897	95.87	94.86	53	53	55	64		76
898	95.85	94.82	53	53	55	64		76
899	95.82	94.8	53	53	55	64		76
900	95.78	94.81	53	53	55	64		76
901	95.74	94.81	54	54	55	64		76
902	95.71	94.76	55	55	55	65		75
903	95.69	94.8	55	55	55	65		75
904	95.69	94.83	54	54	55	65		76
905	95.7	94.85	53	53	55	65		76
906	95.7	94.83	54	54	55	65		76
907	95.71	94.83	55	55	55	65		76
908	95.7	94.85	55	54	55	65		78
909	95.68	94.83	54	54	55	65		78
910	95.67	94.79	53	53	55	65		78
911	95.66	94.87	52	52	54	65		78
912	95.69	94.96	52	52	54	65		77
913	95.72	94.97	53	53	53	65		77
914	95.75	94.94	54	53	53	65		75
915	95.8	94.93	54	53	53	65		75
916	95.78	95.04	53	53	53	64		77
917	95.82	95.03	52	52	53	64		77
918	95.88	95.09	51	51	53	64		75
919	95.9	95.07	52	52	52	64		75
920	95.91	95.03	53	53	52	64		75
921	95.91	94.99	52	52	52	64		75
922	95.88	94.99	52	52	53	64		73
923	95.86	95.02	51	51	52	64		73
924	95.86	95.01	51	51	52	64		75
925	95.85	94.98	51	51	52	64		75
926	95.84	94.93	52	52	51	63		75
927	95.82	94.92	51	51	51	63		75
928	95.79	94.95	51	51	51	63		76
929	95.77	94.98	51	51	51	63		76
930	95.77	94.97	51	51	51	63		76
931	95.77	95	51	51	51	63		76
932	95.78	95	51	51	51	63		76
933	95.8	95.03	51	51	51	63		76
934	95.78	95.04	51	51	51	63		75
935	95.73	95.04	51	51	51	63		75
936	95.72	95.04	51	51	51	64		75
937	95.65	95.05	51	51	52	64		75
938	95.68	95.19	52	52	52	64		75
939	95.76	95.3	53	53	53	64		75
940	95.76	95.29	55	55	55	64		76
941	95.73	95.27	55	55	59	65		76
942	95.66	95.26	54	54	59	65		78
943	95.55	95.22	53	53	59	65		78
944	95.53	95.25	53	53	58	65		78
945	95.66	95.36	54	54	58	65		78
946	95.8	95.47	56	55	57	65		78
947	95.91	95.58	56	56	57	65		78
948	96.09	95.69	56	55	57	65		78
949	96.21	95.83	55	55	57	65		78
950	96.31	95.84	53	54	57	64		76
951	96.4	95.92	53	53	57	64		76
952	96.46	95.91	53	53	56	64		76
953	96.53	95.8	54	54	54	64		76
954	96.54	95.81	55	55	55	64		74
955	96.53	95.81	55	55	55	64		74
956	96.51	95.73	55	54	55	64		74
957	96.5	95.67	54	54	55	64		74
958	96.48	95.63	53	53	55	64		75
959	96.39	95.61	52	53	54	64		75
960	96.3	95.53	53	53	54	64		74
961	96.22	95.48	54	54	54	64		74
962	96.17	95.43	54	54	54	64		74
963	96.14	95.42	53	53	54	64		74
964	96.09	95.36	53	52	54	64		76
965	96.01	95.28	52	53	54	64		76
966	95.98	95.22	53	54	54	64		76
967	95.89	95.17	54	55	54	64		76
968	95.84	95.11	55	55	54	64		75
969	95.85	95.1	53	53	54	64		75
970	95.72	94.98	52	52	54	63		75
971	95.7	94.91	52	52	54	63		75
972	95.79	94.9	53	53	53	63		75
973	95.8	94.92	55	55	53	63		75
974	95.77	94.92	55	55	54	63		75
975	95.72	94.8	55	54	54	62		75
976	95.7	94.72	54	54	55	62		76
977	95.68	94.57	53	53	55	62		76
978	95.47	94.41	53	53	55	62		75
979	95.22	94.25	54	54	54	62		75
980	95.05	94.02	55	55	54	62		75
981	94.91	93.91	55	55	54	62		75
982	94.67	93.68	54	54	55	62		75
983	94.51	93.58	53	53	55	62		75
984	94.41	93.53	53	53	55	61		75
985	94.28	93.43	53	54	54	61		75
986	94.18	93.35	55	55	54	61		75
987	94.15	93.34	55	56	54	61		75
988	94.08	93.3	56	56	55	61		75
989	94.08	93.29	55	55	55	62		75
990	93.9	93.25	54	54	56	62		75
991	93.78	93.27	56	57	57	62		75
992	93.83	93.36	57	58	60	62		73
993	93.82	93.38	58	58	62	62		73
994	93.82	93.42	57	57	62	61		72
995	93.79	93.38	56	56	62	61		72
996	93.69	93.3	55	55	61	61		72
997	93.59	93.2	56	56	60	61		72
998	93.55	93.22	57	57	58	61		73
999	93.56	93.25	57	58	58	60		73
1000	93.54	93.14	56	56	59	60		74
1001	93.52	92.97	55	55	59	60		74
1002	93.53	92.76	55	54	58	60		74
1003	93.47	92.52	54	54	58	60		74
1004	93.31	92.38	55	56	57	59		72
1005	93.13	92.29	56	57	57	59		72
1006	92.95	92.16	57	57	58	59		73
1007	92.86	92.02	57	57	58	59		73
1008	92.76	91.98	56	56	58	59		73
1009	92.57	91.78	55	55	58	59		73
1010	92.35	91.68	55	55	57	59		72
1011	92.18	91.64	56	56	56	59		72
1012	92.1	91.63	57	57	56	59		72
1013	92.07	91.51	57	57	56	60		72
1014	92.03	91.3	56	56	57	60		72
1015	91.87	91.2	56	56	57	60		72
1016	91.77	91.16	56	56	56	60		73
1017	91.66	91.14	57	57	57	60		73
1018	91.59	91.13	59	59	57	58		72
1019	91.53	91.17	60	60	57	58		72
1020	91.51	91.15	58	58	58	58		72
1021	91.46	91.1	57	57	59	58		72
1022	91.47	91.04	57	56	59	58		72
1023	91.34	90.94	56	57	58	58		72
1024	91.25	90.87	57	58	58	58		71
1025	91.16	90.84	58	58	58	58		71
1026	91.12	90.78	58	58	58	58		71
1027	91.08	90.75	57	57	58	58		71
1028	91.03	90.76	56	56	58	59		72
1029	90.86	90.53	55	55	57	59		72
1030	90.69	90.4	55	55	57	59		70
1031	90.65	90.4	57	57	56	59		70
1032	90.65	90.33	58	58	57	59		72
1033	90.58	90.14	57	56	57	59		72
1034	90.41	89.97	55	55	57	59		70
1035	90.27	90.02	55	54	57	59		70
1036	90.18	90.11	54	55	57	59		72
1037	90.17	90.15	55	56	56	59		72
1038	90.16	90.09	56	56	56	58		72
1039	90.19	90.08	56	56	56	58		72
1040	90.19	90.09	56	56	57	58		72
1041	90.09	90.08	55	55	56	58		72
1042	89.94	89.9	55	55	56	58		72
1043	89.86	89.79	56	56	56	57		72
1044	89.86	89.74	57	58	56	57		72
1045	89.83	89.56	59	59	56	57		72
1046	89.76	89.55	57	57	57	57		72
1047	89.59	89.34	56	56	57	57		72
1048	89.44	89.2	55	55	56	57		72
1049	89.34	89.18	56	56	56	57		72
1050	89.31	89.24	58	58	56	57		72
1051	89.35	89.23	59	59	56	57		72
1052	89.38	89.16	58	58	57	58		72
1053	89.31	89.18	57	57	58	58		72
1054	89.24	89.02	57	56	58	58		72
1055	89.21	88.94	56	56	57	58		72
1056	89.2	88.98	56	56	57	58		72
1057	89.25	89	56	57	57	57		72
1058	89.27	88.99	57	57	57	57		70
1059	89.23	88.95	56	56	57	57		70
1060	89.11	88.78	55	55	57	57		69
1061	89.13	88.79	54	54	56	57		69
1062	89.16	88.91	54	54	56	56		68
1063	89.21	89.09	55	55	55	56		68
1064	89.21	89.16	56	56	55	56		68
1065	89.19	89.06	57	57	55	56		68
1066	89.13	88.96	56	56	56	56		68
1067	89.11	88.94	56	55	57	57		68
1068	89.04	88.82	55	55	57	57		68
1069	89.01	88.58	55	57	57	57		68
1070	88.83	88.66	59	59	57	57		68
1071	88.74	88.64	60	60	57	57		68
1072	88.61	88.56	58	58	58	56		69
1073	88.49	88.47	58	57	60	56		69
1074	88.42	88.37	57	57	59	56		69
1075	88.37	88.2	57	58	59	56		69
1076	88.3	88.16	60	60	59	56		71
1077	88.22	88.26	60	60	59	56		71
1078	88.19	87.98	60	58	60	56		71
1079	88.08	87.84	58	58	60	56		71
1080	88.05	87.75	57	57	60	56		71
1081	87.97	87.66	57	58	59	55		71
1082	88.04	87.65	58	60	59	55		71
1083	88.06	87.66	60	59	59	55		71
1084	88.03	87.65	59	59	60	55		70
1085	88	87.63	58	58	60	55		70
1086	87.89	87.45	57	57	59	55		70
1087	87.86	87.59	57	57	59	55		70
1088	87.86	87.73	58	60	58	55		69
1089	87.82	87.73	60	61	58	55		69
1090	87.69	87.59	61	59	59	55		69
1091	87.63	87.56	60	59	59	55		69
1092	87.62	87.51	58	58	59	55		70
1093	87.56	87.58	57	57	59	55		70
1094	87.52	87.4	58	58	58	55		69
1095	87.49	87.3	59	59	58	55		69
1096	87.42	87.18	60	60	58	55		69
1097	87.43	87.13	60	60	59	55		69
1098	87.25	87.08	59	59	59	55		69
1099	87.15	87	58	58	59	55		69
1100	87.15	87.01	57	57	58	55		69
1101	87.16	87.07	58	58	58	54		69
1102	87.15	87.12	59	59	58	54		69
1103	86.97	86.96	59	60	58	54		69
1104	86.82	86.8	59	59	58	54		70
1105	86.73	86.64	58	58	59	54		70
1106	86.72	86.68	57	57	59	54		69
1107	86.71	86.78	58	58	58	54		69
1108	86.68	86.91	59	59	58	54		69
1109	86.58	86.76	61	61	59	54		69
1110	86.47	86.76	63	61	59	55		69
1111	86.36	86.51	63	63	60	55		69
1112	86.27	86.47	61	61	61	55		70
1113	86.19	86.5	59	59	61	55		70
1114	86.18	86.43	59	59	60	55		70
1115	86.16	86.31	59	59	59	53		70
1116	86.11	86.05	59	59	58	53		70
1117	85.86	85.97	59	59	58	53		70
1118	85.67	85.75	58	58	58	53		69
1119	85.58	85.56	58	58	58	53		69
1120	85.56	85.49	60	60	58	53		71
1121	85.62	85.52	61	61	58	53		71
1122	85.59	85.51	63	63	58	53		70
1123	85.46	85.52	61	61	59	53		70
1124	85.3	85.44	60	60	59	53		71
1125	85.2	85.39	59	59	59	53		71
1126	85.11	85.25	60	60	59	53		71
1127	85.06	85.09	61	61	59	53		71
1128	84.99	85.09	62	61	59	53		69
1129	84.81	85	61	62	59	53		69
1130	84.57	84.99	59	61	60	53		70
1131	84.64	84.92	58	60	60	53		70
1132	84.71	85.02	57	59	59	53		68
1133	84.76	85.21	58	59	59	53		68
1134	84.79	85.26	59	60	58	53		68
1135	84.8	85.18	60	61	59	52		68
1136	84.88	85.18	61	62	59	52		68
1137	85	85.27	60	61	59	52		68
1138	85.09	85.48	60	60	60	52		69
1139	85.13	85.64	59	60	60	52		69
1140	85.13	85.74	59	61	60	52		68
1141	85.13	85.34	59	64	60	52		68
1142	84.94	85.02	60	64	60	52		68
1143	84.61	84.79	60	63	61	52		68
1144	84.45	84.63	60	63	62	52		69
1145	84.32	84.62	60	62	62	52		69
1146	84.26	84.53	60	63	62	52		69
1147	84.19	84.23	62	64	62	52		69
1148	84.1	83.98	64	65	62	52		69
1149	83.96	83.85	64	65	63	52		69
1150	83.8	83.84	62	64	64	52		69
1151	83.71	83.88	62	62	64	52		69
1152	83.7	83.98	62	63	63	52		69
1153	83.72	83.95	63	64	64	52		69
1154	83.73	83.76	65	67	64	51		70
1155	83.66	83.59	67	67	64	51		70
1156	83.5	83.48	67	65	65	51		67
1157	83.35	83.45	65	63	65	51		67
1158	83.26	83.48	63	62	65	51		65
1159	83.24	83.66	62	62	64	51		65
1160	83.25	83.79	62	63	63	51		65
1161	83.03	83.63	64	64	64	51		65
1162	82.9	83.55	65	65	64	51		64
1163	82.89	83.51	66	66	64	51		64
1164	82.99	83.59	65	65	65	51		64
1165	83.03	83.72	64	64	66	51		64
1166	82.99	83.91	63	64	66	51		64
1167	82.93	83.98	64	64	66	51		64
1168	82.8	83.81	66	67	66	51		65
1169	82.49	83.74	68	68	66	51		65
1170	82.44	83.67	68	68	67	51		66
1171	82.43	83.47	67	68	67	51		66
1172	82.44	83.4	66	66	67	51		69
1173	82.4	83.42	65	65	67	51		69
1174	82.2	83.29	65	65	67	50		69
1175	81.92	82.93	66	67	67	50		69
1176	81.71	82.64	68	68	67	50		69
1177	81.59	82.69	68	68	67	50		69
1178	81.55	82.79	67	67	67	50		69
1179	81.6	82.86	66	66	67	50		69
1180	81.69	82.88	65	65	67	50		66
1181	81.77	82.68	67	67	67	50		66
1182	81.75	82.34	68	69	67	50		66
1183	81.68	81.96	70	70	67	50		66
1184	81.37	81.87	69	69	67	50		66
1185	81.22	81.79	68	68	68	50		66
1186	81.21	81.86	67	67	68	50		66
1187	81.16	82.08	67	67	68	50		66
1188	81.1	82.08	67	67	68	49		65
1189	80.85	81.84	69	70	68	49		65
1190	80.69	81.8	71	71	68	49		65
1191	80.57	81.88	72	72	68	49		65
1192	80.59	82.05	71	71	69	49		66
1193	80.66	82.08	70	70	71	49		66
1194	80.7	81.93	69	70	71	49		66
1195	80.76	81.54	70	70	71	49		66
1196	80.61	81.05	71	71	70	49		65
1197	80.36	80.55	70	70	70	49		65
1198	80.03	80.39	68	68	70	49		65
1199	79.9	80.3	67	67	68	49		65
1200	79.86	80.42	67	67	66	49		64
1201	79.84	80.64	68	68	65	49		64
1202	79.73	80.62	69	70	65	49		65
1203	79.61	80.51	69	69	65	48		65
1204	79.63	80.49	68	69	65	48		65
1205	79.73	80.77	68	68	66	48		65
1206	79.82	81.04	68	68	66	48		62
1207	79.8	81.09	69	69	66	48		62
1208	79.62	80.92	70	71	67	49		62
1209	79.62	80.87	70	70	67	49		62
1210	79.64	80.83	69	69	68	49		62
1211	79.68	80.89	68	69	68	49		62
1212	79.64	80.71	68	68	68	47		62
1213	79.6	80.58	69	69	68	47		62
1214	79.5	80.54	70	71	68	47		62
1215	79.23	80.34	72	72	68	47		62
1216	79.08	80.32	72	72	68	47		62
1217	79.04	80.33	70	70	69	45		62
1218	79.07	80.4	70	70	69	45		62
1219	78.98	80.32	70	71	69	45		62
1220	78.69	79.77	72	72	69	45		62
1221	78.29	79.64	73	73	70	45		62
1222	78.13	79.63	73	73	70	48		62
1223	78.1	79.82	73	73	71	48		62
1224	78.08	79.89	71	70	71	48		62
1225	78.16	79.86	70	70	71	48		62
1226	78.28	79.8	70	70	71	48		62
1227	78.26	79.68	71	71	71	47		62
1228	78.2	79.53	72	73	71	47		64
1229	78.09	79.64	74	74	71	47		64
1230	78.11	79.78	73	73	71	47		64
1231	78.25	79.91	72	72	72	47		64
1232	78.26	80.08	71	71	72	47		64
1233	78.22	80.16	71	72	72	47		64
1234	77.92	80.16	74	72	72	47		63
1235	77.71	79.7	75	75	72	47		63
1236	77.75	79.72	75	75	73	47		62
1237	77.88	79.72	74	73	73	46		62
1238	77.98	79.59	73	73	73	46		61
1239	77.9	79.23	73	73	73	46		61
1240	77.71	78.93	74	74	73	46		61
1241	77.55	78.76	76	76	74	47		61
1242	77.39	78.78	77	77	74	47		63
1243	77.41	78.88	76	76	75	47		63
1244	77.45	78.99	74	74	75	47		64
1245	77.41	79.06	72	73	74	47		64
1246	77.17	78.84	72	73	74	46		64
1247	76.91	78.4	74	74	73	46		64
1248	76.69	78.47	75	75	73	46		64
1249	76.68	78.55	75	75	74	46		64
1250	76.81	78.68	75	73	74	46		63
1251	76.87	78.8	73	72	74	46		63
1252	76.89	78.98	73	73	74	46		60
1253	76.78	78.84	74	74	74	46		60
1254	76.54	78.64	75	76	74	46		60
1255	76.46	78.63	76	76	74	46		60
1256	76.45	78.66	75	75	74	46		61
1257	76.47	78.64	74	74	74	46		61
1258	76.43	78.66	73	73	74	46		60
1259	76.26	78.66	73	73	74	46		60
1260	75.94	78.1	74	75	73	46		60
1261	75.86	78.14	75	75	73	46		60
1262	75.98	78.29	76	75	73	46		60
1263	76.18	78.33	76	75	74	46		60
1264	76.28	78.36	74	74	74	46		62
1265	76.14	78.2	73	73	74	46		62
1266	75.91	77.92	74	75	74	44		62
1267	75.79	77.89	76	76	74	44		62
1268	75.81	78.04	77	77	74	44		62
1269	75.98	78.24	78	78	74	44		62
1270	76.15	78.25	77	77	75	44		64
1271	76.12	78.37	75	75	75	45		64
1272	75.98	78.31	75	75	75	45		64
1273	75.68	77.97	75	75	75	45		64
1274	75.5	77.83	77	77	75	45		64
1275	75.64	77.95	78	78	75	44		64
1276	75.72	77.97	79	79	76	44		63
1277	75.73	77.89	78	78	76	44		63
1278	75.66	77.98	77	77	78	44		63
1279	75.54	77.86	77	77	77	44		63
1280	75.22	77.58	78	78	77	45		62
1281	75.04	77.65	79	79	77	45		62
1282	74.95	77.77	80	79	78	45		62
1283	75.01	77.91	79	78	78	45		62
1284	75.21	77.75	77	77	78	45		62
1285	75.21	77.56	76	76	78	44		62
1286	75.06	77.25	76	76	77	44		62
1287	74.82	77.02	78	78	77	44		62
1288	74.72	77.13	79	79	77	44		62
1289	74.78	77.28	80	80	77	44		62
1290	74.95	77.42	79	79	78	44		61
1291	74.93	77.43	78	78	78	44		61
1292	74.79	77.31	76	76	77	44		58
1293	74.45	76.81	76	76	77	44		58
1294	74.17	76.61	76	76	76	44		58
1295	74.05	76.71	77	77	75	44		58
1296	74.1	76.91	77	77	75	44		58
1297	74.13	77	77	77	75	44		58
1298	74.26	76.97	78	79	75	44		58
1299	74.45	76.96	80	81	76	44		58
1300	74.51	76.8	82	82	77	43		58
1301	74.36	76.42	81	81	79	43		58
1302	74.06	76.21	79	79	79	43		60
1303	73.78	76.11	77	77	79	43		60
1304	73.44	75.9	76	77	78	43		60
1305	73.01	75.74	77	77	78	43		60
1306	72.99	75.92	78	78	76	43		58
1307	73.26	76.25	78	77	76	43		58
1308	73.63	76.55	77	76	76	43		58
1309	74.07	76.67	75	75	76	43		58
1310	74.26	76.81	75	75	76	43		58
1311	74.23	76.74	75	76	76	43		58
1312	74.15	76.84	78	78	76	43		60
1313	74.33	76.84	79	78	76	43		60
1314	74.45	77.01	81	81	77	42		61
1315	74.54	76.99	81	81	77	42		61
1316	74.54	77.08	80	80	79	42		61
1317	74.54	77	80	79	79	42		61
1318	74.5	77	79	79	79	42		61
1319	74.47	76.76	80	82	79	43		61
1320	74.42	76.99	81	82	79	43		60
1321	74.34	77.11	81	82	80	43		60
1322	74.33	77.11	80	81	81	43		59
1323	74.35	76.89	78	78	80	43		59
1324	74.36	76.44	76	77	80	43		59
1325	74.02	76.14	76	77	79	43		59
1326	73.74	76.15	76	77	78	43		59
1327	73.73	76.42	78	79	78	43		59
1328	73.89	76.54	80	80	78	43		58
1329	73.97	76.44	81	82	78	42		58
1330	73.88	76.31	80	81	79	42		60
1331	73.64	76.04	79	79	80	42		60
1332	73.15	75.29	79	80	80	42		57
1333	72.65	74.66	80	81	80	42		57
1334	71.98	74.36	81	81	80	42		59
1335	71.58	74.47	80	80	80	42		59
1336	71.53	74.52	78	78	80	42		59
1337	71.64	74.58	76	75	80	42		59
1338	72.04	74.84	75	74	79	43		59
1339	72.63	75.09	74	74	78	43		59
1340	72.83	75.5	75	75	75	43		58
1341	73.31	76.12	77	77	75	43		58
1342	73.88	76.41	78	79	76	43		57
1343	74	76.45	78	78	76	42		57
1344	73.96	76.17	78	77	77	42		59
1345	73.85	76	76	76	77	42		59
1346	73.71	75.77	76	75	77	42		59
1347	73.63	75.53	75	75	77	42		59
1348	73.59	75.53	76	75	76	43		59
1349	73.2	74.92	78	78	76	43		57
1350	72.78	74.8	79	79	76	43		57
1351	72.51	74.79	79	79	77	43		59
1352	72.32	75.08	78	78	77	43		59
1353	72.41	75.45	76	76	77	43		59
1354	72.7	75.61	75	75	77	43		55
1355	72.96	75.65	74	74	77	43		55
1356	72.96	75.55	74	75	76	43		55
1357	72.73	75.67	76	76	75	43		59
1358	72.86	75.88	77	79	75	43		59
1359	73.1	76.3	81	80	76	43		57
1360	73.33	76.31	81	81	76	43		57
1361	73.47	76.43	80	79	78	43		55
1362	73.39	76.51	78	78	80	43		55
1363	72.94	76.21	77	77	80	43		55
1364	72.32	75.67	78	78	79	43		57
1365	71.94	75.44	79	80	79	43		57
1366	71.99	75.5	81	80	79	43		59
1367	72.14	75.76	81	81	79	43		59
1368	72.49	75.93	81	81	80	43		59
1369	72.57	76.06	80	80	81	43		59
1370	72.6	76.08	79	79	80	43		59
1371	72.4	75.62	79	79	80	43		59
1372	72.1	75.53	80	80	80	42		62
1373	72.24	75.67	82	82	80	42		58
1374	72.61	76.01	82	83	80	42		58
1375	72.82	76.14	82	82	80	42		58
1376	72.93	76.29	81	80	81	42		58
1377	73.01	76.43	80	80	81	41		57
1378	72.79	76.43	80	80	81	41		57
1379	72.46	75.99	82	82	81	41		57
1380	72.43	76.1	83	83	81	41		57
1381	72.57	76.18	83	83	81	41		57
1382	72.66	76.01	81	81	81	41		58
1383	72.65	75.78	80	80	81	41		58
1384	72.54	75.43	80	81	81	41		58
1385	72.35	75.01	81	81	81	41		58
1386	72.07	75.15	81	81	81	41		58
1387	72.24	75.44	81	81	81	42		57
1388	72.49	75.67	79	78	81	42		57
1389	72.74	75.66	77	77	80	42		56
1390	72.65	75.52	77	77	80	42		56
1391	72.34	75.3	77	77	79	42		56
1392	72.27	75.44	79	79	78	41		56
1393	72.27	75.6	81	81	78	41		56
1394	72.65	75.71	81	81	79	41		56
1395	72.69	75.71	80	80	80	41		56
1396	72.74	75.81	80	80	81	41		56
1397	72.62	75.64	80	81	81	41		56
1398	72.19	75.27	81	81	81	41		58
1399	72.03	75.18	81	81	81	41		58
1400	71.98	75.17	80	80	81	41		58
1401	72.1	75.16	80	80	81	41		59
1402	72.1	75.15	80	80	81	42		59
1403	71.94	75.15	82	80	81	42		59
1404	71.86	75.12	83	82	81	42		59
1405	71.92	75.1	84	82	81	42		59
1406	71.92	75.07	84	81	82	41		59
1407	71.93	75.07	81	81	82	41		58
1408	71.85	74.98	80	80	82	41		58
1409	71.72	74.62	80	79	81	41		58
1410	71.38	74.51	80	80	81	41		58
1411	71.26	74.71	80	79	79	41		58
1412	71.42	75.16	80	79	79	41		58
1413	71.64	75.21	80	79	79	41		58
1414	71.72	75.21	80	80	79	41		58
1415	71.8	74.97	82	81	79	41		58
1416	71.74	74.77	82	82	80	41		58
1417	71.59	74.47	82	80	81	41		58
1418	71.34	74.46	80	79	81	41		58
1419	71.14	74.46	80	79	81	41		58
1420	71.11	74.34	80	81	80	41		58
1421	71.04	73.96	81	81	80	41		59
1422	70.73	74.04	81	81	80	41		59
1423	70.77	74.21	80	79	81	41		59
1424	70.96	74.41	79	79	80	41		56
1425	71.36	74.51	79	78	80	41		56
1426	71.42	74.49	79	80	80	41		56
1427	71.4	74.78	81	80	80	41		56
1428	71.8	75.07	82	81	80	41		59
1429	72.03	75.31	82	82	81	41		59
1430	72.16	75.36	81	81	81	41		59
1431	72.21	75.45	81	81	82	41		56
1432	72.1	75.19	82	82	82	41		56
1433	71.7	75.03	83	83	82	41		58
1434	71.66	75.1	85	85	82	41		58
1435	71.81	75.18	84	84	82	41		56
1436	71.89	75.15	84	83	83	41		56
1437	71.84	75.15	83	83	83	41		56
1438	71.66	74.54	82	82	82	41		57
1439	71.51	74.47	83	84	82	41		57
1440	71.48	74.76	85	84	82	40		57
1441	71.61	75.03	86	86	82	40		57
1442	71.96	75.17	85	85	83	40		58
1443	72	75.17	84	85	84	40		57
1444	71.91	75.24	83	83	83	40		57
1445	71.38	74.75	83	83	83	41		57
1446	71.04	74.64	84	85	83	41		57
1447	71.13	74.64	85	85	83	41		58
1448	71.15	74.9	85	85	83	41		58
1449	71.23	74.86	84	82	83	41		56
1450	71.33	74.81	81	81	83	41		56
1451	71.46	74.77	80	80	83	41		56
1452	71.4	74.62	81	81	82	41		56
1453	71.25	74.54	82	82	81	41		56
1454	71.2	74.69	82	83	81	41		56
1455	71.47	75.1	83	82	81	41		56
1456	72.03	75.1	81	82	82	41		56
1457	72.16	75.48	80	80	82	41		56
1458	72.11	75.39	80	81	82	41		56
1459	71.73	74.88	82	82	81	41		56
1460	71.4	74.81	83	83	81	41		56
1461	71.34	74.7	83	83	81	41		57
1462	71.31	74.7	82	83	82	41		57
1463	71.36	74.7	82	83	82	41		57
1464	71.48	74.75	82	82	82	41		57
1465	71.63	74.68	83	83	82	40		57
1466	71.58	74.53	83	82	82	40		57
1467	71.42	74.53	81	82	82	40		59
1468	71.26	74.64	80	80	82	40		59
1469	71.33	74.89	79	79	82	40		57
1470	71.53	74.98	79	79	81	40		57
1471	71.69	74.98	80	79	80	40		55
1472	71.59	74.75	81	82	80	40		55
1473	71.56	75.02	81	81	81	40		54
1474	71.88	75.25	81	81	81	40		54
1475	71.88	75.25	80	81	81	40		54
1476	72	74.88	81	81	81	40		54
1477	71.81	74.63	82	82	81	40		54
1478	71.58	74.58	82	82	81	40		54
1479	71.56	74.82	82	82	81	41		55
1480	71.7	74.82	81	82	82	41		55
1481	71.83	75.13	82	82	82	41		57
1482	71.93	75.01	82	82	82	41		57
1483	71.91	74.87	82	82	82	41		58
1484	71.77	74.87	81	82	81	41		58
1485	71.76	74.98	82	82	82	41		58
1486	71.82	75.11	84	84	82	41		58
1487	71.95	75.01	85	84	82	41		58
1488	71.89	75.01	84	84	82	41		58
1489	71.78	74.67	83	83	83	41		58
1490	71.66	74.69	84	84	84	41		58
1491	71.66	74.6	84	84	84	41		58
1492	71.54	74.6	83	84	84	41		58
1493	71.4	74.39	83	83	84	41		58
1494	71.3	74.41	82	82	83	42		58
1495	71.32	74.58	82	82	82	42		58
1496	71.48	74.79	83	84	82	42		60
1497	71.77	74.79	85	84	82	42		60
1498	71.84	74.96	85	85	82	42		60
1499	71.88	74.96	83	85	82	41		60
1500	72.13	75.21	82	83	82	41		59
1501	72.19	75.3	81	81	82	41		59
1502	72.04	75.12	80	80	82	41		57
1503	71.81	75.06	81	81	82	42		57
1504	71.96	75.06	82	81	81	42		58
1505	72.15	75.59	83	83	81	42		58
1506	72.47	75.6	83	83	81	42		57
1507	72.52	75.69	83	82	81	42		57
1508	72.5	75.69	82	82	82	42		56
1509	72	75.55	82	82	82	42		56
1510	72	75.08	82	83	82	42		57
1511	72.01	75.34	84	84	82	42		57
1512	72.16	75.34	85	84	82	42		58
1513	72.53	75.63	85	85	83	41		58
1514	72.59	75.78	84	84	83	41		57
1515	72.48	75.55	83	82	83	41		57
1516	72.24	74.95	82	82	83	41		56
1517	71.86	74.95	82	82	83	41		56
1518	71.84	75.28	84	83	82	42		56
1519	72.03	75.56	84	85	82	42		56
1520	72.3	75.56	85	85	83	42		57
1521	72.73	75.81	84	85	83	42		57
1522	72.84	75.95	83	83	83	42		56
1523	72.83	75.96	82	81	83	41		56
1524	72.48	75.96	81	81	82	41		56
1525	72.01	75.58	82	82	82	41		56
1526	72.16	75.58	84	82	82	41		58
1527	72.46	75.8	85	84	82	41		58
1528	72.5	75.86	84	85	82	41		58
1529	72.37	75.33	84	84	83	41		58
1530	72.26	74.99	84	84	85	41		61
1531	72.02	74.99	85	84	84	41		61
1532	71.6	74.59	85	85	85	41		61
1533	71.52	74.58	85	85	85	41		61
1534	71.54	74.65	83	83	85	41		61
1535	71.61	74.81	82	82	84	41		61
1536	71.84	74.81	82	82	84	41		61
1537	72	75	83	82	84	41		61
1538	71.93	74.94	84	85	83	41		61
1539	71.73	74.86	85	86	83	41		61
1540	71.83	74.86	85	86	83	41		61
1541	72.1	75.11	84	84	84	41		61
1542	72.16	75.27	82	82	84	41		61
1543	72.01	75.15	82	82	83	41		61
1544	71.99	75.15	83	82	83	41		55
1545	72.1	75.31	84	83	83	41		55
1546	72.32	75.42	86	85	83	41		57
1547	72.6	75.6	87	87	84	41		57
1548	72.6	75.6	86	87	84	41		60
1549	72.55	75.48	82	84	84	41		60
1550	72.3	75.38	81	81	84	41		57
1551	72.01	75.18	80	80	84	41		57
1552	71.95	75.18	80	80	83	43		60
1553	72.32	75.15	82	81	81	43		60
1554	72.63	75.92	83	83	82	43		58
1555	72.81	75.92	82	83	82	43		58
1556	72.81	75.82	81	83	82	43		58
1557	72.76	75.79	80	81	82	42		58
1558	72.47	75.55	79	79	82	42		55
1559	72.22	75.55	79	79	81	42		55
1560	72.29	75.32	80	80	80	42		55
1561	72.43	75.45	83	82	80	42		55
1562	72.49	75.5	84	84	80	42		55
1563	72.46	75.5	83	84	81	42		55
1564	72.35	75.23	82	82	82	42		55
1565	72.03	75	79	80	82	42		55
1566	71.63	74.48	79	79	82	42		58
1567	71.21	74.22	79	80	81	42		58
1568	70.71	74.22	80	80	80	42		60
1569	70.48	73.81	79	80	79	42		60
1570	70.48	73.76	79	79	78	42		58
1571	70.63	73.98	77	77	76	42		58
1572	71.03	74.43	78	78	73	42		58
1573	71.46	74.43	79	78	73	42		58
1574	71.53	74.58	80	80	74	42		57
1575	71.46	74.59	81	81	74	42		57
1576	71.62	74.99	80	80	75	41		57
1577	71.89	74.99	79	80	77	41		57
1578	71.95	75.2	77	77	77	41		57
1579	71.82	75.25	76	76	77	41		57
1580	71.77	75.07	76	76	76	41		58
1581	71.99	75.07	77	76	75	40		58
1582	72.41	75.3	79	78	75	40		57
1583	72.6	75.75	80	79	76	40		57
1584	72.71	75.77	80	79	76	40		56
1585	72.66	75.77	78	79	78	40		56
1586	72.28	75.72	78	78	77	41		58
1587	71.84	74.84	77	78	77	41		56
1588	71.6	74.84	79	78	77	41		56
1589	71.37	74.65	80	79	77	41		56
1590	71.48	74.75	83	82	78	41		56
1591	71.83	75.04	83	83	78	39		56
1592	71.89	75.09	82	83	79	39		59
1593	71.71	75.04	82	82	82	39		59
1594	71.27	74.71	82	82	82	39		59
1595	71.07	74.34	83	83	82	41		59
1596	71.26	74.6	84	84	82	41		56
1597	71.46	74.6	84	84	82	41		56
1598	71.69	74.92	82	83	83	41		55
1599	71.64	74.96	82	82	83	41		55
1600	71.43	74.54	82	82	83	41		55
1601	71.24	74.54	83	82	82	41		55
1602	71.06	74.32	83	83	82	41		54
1603	71.2	74.46	83	83	83	41		54
1604	71.51	74.88	82	83	83	41		55
1605	71.66	75.03	82	82	83	42		55
1606	71.78	75.05	83	82	83	42		55
1607	71.78	74.95	84	83	83	42		55
1608	71.7	74.88	85	84	83	42		57
1609	71.74	74.97	86	86	83	42		57
1610	72.02	75.17	85	87	84	43		58
1611	72.08	75.34	82	85	84	43		57
1612	72.04	75.18	79	79	84	43		57
1613	72.05	75.18	76	79	83	43		57
1614	72.08	75	76	76	82	43		58
1615	72.14	74.85	74	74	80	55		58
1616	72.14	74.86	72	72	76	55		58
1617	72	75.07	71	71	68	55		58
1618	72.18	75.5	72	71	65	55		61
1619	72.61	76.1	72	72	65	55		61
1620	72.61	76.1	72	72	66	60		65
1621	72.92	76.1	72	72	66	60		65
1622	72.92	76.42	72	72	65	60		67
1623	72.92	76.59	73	71	65	60		67
1624	73.3	77.99	73	69	64	60		70
1625	73.59	78.97	72	68	62	64		69
1626	73.73	79.73	72	67	59	64		69
1627	73.75	80.4	71	68	59	64		69
1628	74.5	81.47	69	68	59	64		69
1629	74.5	83.96	69	65	59	67		69
1630	78.94	86.03	66	63	59	67		69
1631	80.44	88.38	64	61	59	67		69
1632	85.56	90.86	62	61	59	67		69
1633	89.74	92.04	61	60	58	67		69
1634	92.73	94.02	60	59	56	68		69
1635	95.22	95.47	61	59	56	68		69
1636	96.65	96.74	62	60	56	68		69
1637	97.58	97.5	60	60	56	68		69
1638	98.29	97.82	58	59	56	68		76
1639	98.67	98.22	58	57	56	68		76
1640	98.87	98.42	56	56	56	68		76
1641	98.87	98.51	55	56	56	68		76
1642	99.01	98.57	55	55	55	68		75
1643	99.08	98.55	56	54	53	68		75
1644	99.11	98.55	57	55	53	67		76
1645	99.14	98.52	56	56	53	67		76
1646	99.16	98.51	55	56	54	67		77
1647	99.16	98.49	54	55	54	67		77
1648	99.15	98.45	54	54	54	67		77
1649	99.15	98.42	53	53	53	67		77
1650	99.14	98.41	53	53	53	67		78
1651	99.13	98.39	54	53	53	67		78
1652	99.13	98.36	58	56	53	67		78
1653	99.13	98.33	60	58	54	67		78
1654	99.13	98.31	61	60	54	68		78
1655	99.12	98.29	62	61	56	68		78
1656	99.1	98.27	62	62	60	68		78
1657	99.09	98.24	62	62	66	68		78
1658	99.08	98.22	60	62	66	68		79
1659	99.08	98.21	60	60	66	68		79
1660	99.05	98.18	58	58	65	68		79
1661	99.05	98.17	56	56	64	68		79
1662	99.05	98.16	55	56	61	68		79
1663	99.05	98.17	55	55	55	68		79
1664	99.05	98.16	55	55	51	68		79
1665	99.03	98.17	55	55	51	68		79
1666	99	98.17	56	55	51	68		79
1667	98.98	98.18	55	56	52	68		79
1668	98.94	98.18	54	55	52	70		79
1669	99	98.19	54	54	52	70		79
1670	98.98	98.27	52	54	52	70		79
1671	99.08	98.35	51	52	52	70		76
1672	99.15	98.36	51	51	51	70		76
1673	99.21	98.42	51	51	50	72		78
1674	99.24	98.46	51	51	49	72		78
1675	99.25	98.49	51	51	49	72		78
1676	99.27	98.51	50	51	49	72		78
1677	99.29	98.51	49	50	49	72		78
1678	99.31	98.53	49	49	49	71		78
1679	99.31	98.56	48	48	49	71		78
1680	99.33	98.57	48	48	48	71		78
1681	99.34	98.57	49	48	47	71		78
1682	99.35	98.58	49	49	47	71		78
1683	99.36	98.58	49	49	47	70		78
1684	99.35	98.58	48	48	47	70		78
1685	99.34	98.59	47	48	47	70		81
1686	99.32	98.59	46	47	47	70		81
1687	99.31	98.59	46	46	47	70		80
1688	99.31	98.58	46	46	47	70		80
1689	99.3	98.57	47	46	46	70		80
1690	99.29	98.56	47	47	46	70		78
1691	99.28	98.54	47	47	46	70		78
1692	99.26	98.52	46	46	46	69		80
1693	99.24	98.5	46	46	46	69		80
1694	99.2	98.49	45	46	46	69		78
1695	99.18	98.43	45	45	46	69		78
1696	99.18	98.39	45	45	45	69		78
1697	99.15	98.35	45	45	44	69		78
1698	99.13	98.34	45	45	44	69		81
1699	99.11	98.31	45	45	45	69		81
1700	99.1	98.27	45	45	45	69		81
1701	99.06	98.24	44	45	45	69		81
1702	99.03	98.24	44	44	45	70		81
1703	99.02	98.2	44	44	44	70		81
1704	99.02	98.18	45	44	44	70		81
1705	99.03	98.18	45	45	45	70		81
1706	99.02	98.17	45	45	45	70		81
1707	99	98.15	45	45	45	70		81
1708	99	98.14	44	45	45	70		81
1709	98.99	98.13	44	44	45	70		81
1710	99	98.11	44	44	45	70		81
1711	98.99	98.11	44	44	44	70		81
1712	99.02	98.13	45	44	44	70		81
1713	99.05	98.13	45	45	45	70		81
1714	99.06	98.17	45	45	45	70		81
1715	99.04	98.18	45	45	45	70		80
1716	99.03	98.18	44	45	45	70		80
1717	98.97	98.18	44	44	45	70		80
1718	98.97	98.17	44	44	45	70		80
1719	98.93	98.18	44	45	45	70		79
1720	98.87	98.16	45	45	45	70		79
1721	98.68	98.11	45	45	45	70		80
1722	98.46	98.05	45	45	45	70		80
1723	98.46	97.89	44	45	45	70		80
1724	98.13	97.73	44	44	45	70		80
1725	98.39	97.71	44	44	44	70		80
1726	98.64	97.87	44	44	44	69		80
1727	98.64	98.04	45	45	44	69		80
1728	98.83	98.15	44	45	44	69		80
1729	98.87	98.15	44	45	44	69		80
1730	98.89	98.2	44	44	44	69		80
1731	98.89	98.24	44	44	44	70		80
1732	98.9	98.27	44	44	44	70		80
1733	98.9	98.24	44	44	43	70		80
1734	98.91	98.28	44	44	43	70		80
1735	98.95	98.33	43	44	42	70		80
1736	99.07	98.33	43	44	42	70		82
1737	99.16	98.42	43	43	42	70		81
1738	99.16	98.49	43	43	42	70		81
1739	99.23	98.49	42	43	42	70		82
1740	99.28	98.55	42	42	42	70		82
1741	99.28	98.59	43	42	42	69		81
1742	99.35	98.64	43	42	42	69		81
1743	99.39	98.62	44	43	42	69		81
1744	99.41	98.66	44	43	42	69		81
1745	99.41	98.67	44	43	43	69		81
1746	99.42	98.7	43	44	44	69		81
1747	99.43	98.67	43	43	44	69		81
1748	99.43	98.68	43	43	44	69		80
1749	99.41	98.68	42	43	43	69		80
1750	99.42	98.67	42	42	43	69		80
1751	99.43	98.68	43	43	42	70		81
1752	99.43	98.7	43	43	42	70		81
1753	99.45	98.71	43	43	42	70		81
1754	99.46	98.71	43	43	43	70		82
1755	99.45	98.72	43	43	43	70		83
1756	99.44	98.72	42	43	43	70		83
1757	99.44	98.72	42	42	43	70		83
1758	99.4	98.7	42	42	43	70		83
1759	99.38	98.69	43	42	42	70		83
1760	99.34	98.68	43	43	42	70		83
1761	99.32	98.63	43	44	42	70		83
1762	99.32	98.59	43	43	43	70		83
1763	99.29	98.56	43	43	43	70		83
1764	99.28	98.55	43	43	43	70		83
1765	99.28	98.52	43	43	43	70		83
1766	99.28	98.5	43	43	43	70		83
1767	99.28	98.5	43	43	43	70		82
1768	99.28	98.48	44	44	43	70		82
1769	99.26	98.46	43	43	43	70		83
1770	99.24	98.44	43	43	44	70		83
1771	99.24	98.43	43	43	44	70		83
1772	99.17	98.38	43	43	43	70		83
1773	99.12	98.34	43	43	43	70		82
1774	99.09	98.31	44	43	43	70		82
1775	99.1	98.29	44	44	43	70		81
1776	99.1	98.28	44	44	44	70		81
1777	99.1	98.28	44	44	44	70		80
1778	99.1	98.28	44	44	44	70		80
1779	98.98	98.25	43	43	44	70		80
1780	98.98	98.22	43	43	44	70		80
1781	98.92	98.21	44	43	43	70		80
1782	98.98	98.21	44	44	43	70		80
1783	99.06	98.28	44	44	43	70		80
1784	99.06	98.35	44	44	44	70		80
1785	99.06	98.4	44	44	44	70		80
1786	99.13	98.4	43	43	44	70		80
1787	99.18	98.45	43	43	44	70		80
1788	99.21	98.49	43	43	44	70		80
1789	99.25	98.48	44	43	44	70		80
1790	99.29	98.52	44	44	44	69		80
1791	99.29	98.54	44	45	44	69		80
1792	99.32	98.56	44	45	45	69		80
1793	99.33	98.56	44	43	45	69		79
1794	99.33	98.56	43	43	44	70		79
1795	99.32	98.55	42	43	44	70		78
1796	99.32	98.55	42	42	44	70		78
1797	99.28	98.52	43	43	43	70		78
1798	99.26	98.5	43	43	43	70		78
1799	99.25	98.48	44	43	43	70		79
1800	99.25	98.48	44	44	43	70		79
1801	99.19	98.45	43	43	44	70		79
1802	99.19	98.4	43	43	44	70		79
1803	99.15	98.39	43	43	43	70		79
1804	99.15	98.36	43	43	43	70		79
1805	99.13	98.33	43	43	43	70		83
1806	99.1	98.31	43	43	43	70		83
1807	99.1	98.3	43	43	43	70		79
1808	99.09	98.28	44	44	43	70		79
1809	99.09	98.27	44	44	43	69		82
1810	99.09	98.26	43	44	44	69		82
1811	99.07	98.26	43	43	44	69		82
1812	99.06	98.23	43	43	44	69		82
1813	99.06	98.22	43	43	44	69		82
1814	99.06	98.22	43	43	43	69		82
1815	99.05	98.21	43	44	43	69		79
1816	99.05	98.2	44	44	43	69		79
1817	99.05	98.2	44	44	44	69		77
1818	99.04	98.2	44	44	44	69		77
1819	99.04	98.19	44	44	44	70		77
1820	99	98.16	43	44	44	70		77
1821	98.93	98.14	43	43	44	70		77
1822	98.88	98.14	44	43	44	70		77
1823	98.9	98.09	44	44	43	69		80
1824	98.9	98.09	44	44	43	69		80
1825	98.9	98.11	44	44	43	69		82
1826	98.98	98.11	44	44	44	69		82
1827	98.98	98.13	43	43	44	69		82
1828	98.98	98.15	43	43	44	70		82
1829	99.02	98.15	43	43	43	70		82
1830	99.04	98.18	43	43	43	70		82
1831	99.06	98.2	44	43	43	70		82
1832	99.06	98.21	44	43	43	70		82
1833	99.06	98.21	44	44	43	71		81
1834	99.05	98.21	45	45	44	71		81
1835	99.04	98.22	45	45	45	71		81
1836	99.01	98.22	44	45	46	71		81
1837	99.01	98.22	44	45	46	71		81
1838	98.93	98.18	44	44	46	71		81
1839	98.8	98.14	45	45	46	71		81
1840	98.7	98.08	46	45	46	71		81
1841	98.7	98.04	46	46	46	71		81
1842	98.62	98.04	47	47	46	71		81
1843	98.66	98.08	46	46	47	71		81
1844	98.74	98.14	45	46	47	71		81
1845	98.86	98.19	45	45	47	71		81
1846	98.95	98.2	45	45	46	71		81
1847	98.95	98.27	45	45	46	71		81
1848	99.02	98.31	45	45	45	69		81
1849	99.08	98.35	46	46	45	69		81
1850	99.11	98.35	45	46	45	69		81
1851	99.11	98.37	45	45	46	69		81
1852	99.11	98.38	45	45	46	69		81
1853	99.11	98.4	45	45	45	70		81
1854	99.11	98.38	45	45	45	70		81
1855	99.13	98.41	45	45	45	70		80
1856	99.13	98.43	45	46	45	70		80
1857	99.13	98.44	46	46	45	70		81
1858	99.12	98.44	45	45	45	70		81
1859	99.03	98.41	44	44	45	70		81
1860	99.02	98.38	43	44	44	70		81
1861	99.02	98.38	43	43	44	70		78
1862	99.04	98.39	43	43	43	70		78
1863	99.09	98.42	43	43	43	70		80
1864	99.16	98.45	44	44	43	70		80
1865	99.2	98.45	44	44	43	70		78
1866	99.2	98.48	44	43	43	70		78
1867	99.22	98.5	43	43	43	70		82
1868	99.22	98.49	43	43	43	70		82
1869	99.21	98.49	42	42	43	70		78
1870	99.21	98.48	42	42	42	70		78
1871	99.21	98.47	42	42	41	70		80
1872	99.18	98.43	43	43	42	70		80
1873	99.15	98.39	43	43	42	70		79
1874	99.14	98.36	43	43	42	70		79
1875	99.14	98.36	43	43	42	70		80
1876	99.1	98.32	43	42	42	70		80
1877	99.08	98.29	42	42	42	71		80
1878	99.03	98.29	43	42	42	71		80
1879	99.01	98.25	43	43	42	71		80
1880	99.01	98.23	43	43	42	71		80
1881	99	98.22	43	43	42	71		80
1882	99	98.21	43	43	42	70		80
1883	99.01	98.2	43	42	42	70		80
1884	99.02	98.19	42	42	42	70		80
1885	99.02	98.19	42	42	42	70		80
1886	99.04	98.19	43	43	42	70		80
1887	99.06	98.19	43	43	42	70		80
1888	99.05	98.19	43	43	42	70		80
1889	99.07	98.18	43	43	43	70		81
1890	99.06	98.17	43	43	43	70		81
1891	99.06	98.17	43	43	43	70		84
1892	99.06	98.17	43	43	43	70		84
1893	99.04	98.16	43	43	43	70		84
1894	99.04	98.15	43	44	43	70		84
1895	99.03	98.15	44	44	43	70		84
1896	99.03	98.14	44	44	43	72		84
1897	98.99	98.12	44	44	44	72		84
1898	98.97	98.1	44	44	44	72		84
1899	98.96	98.09	44	44	44	72		83
1900	98.93	98.08	44	44	44	72		83
1901	98.9	98.04	45	45	44	72		83
1902	98.79	98	45	45	44	72		83
1903	98.79	97.91	45	45	45	72		82
1904	98.78	97.91	44	44	45	72		82
1905	98.52	97.72	44	44	45	72		82
1906	98.3	97.51	44	44	45	72		82
1907	98.18	97.51	43	43	45	72		82
1908	98.18	97.55	43	43	44	72		82
1909	98.38	97.76	43	44	43	72		82
1910	98.56	97.91	44	44	43	72		82
1911	98.58	97.97	44	44	44	70		82
1912	98.81	98.06	44	44	44	70		82
1913	98.81	98.14	44	44	44	70		84
1914	98.81	98.2	43	43	44	70		84
1915	98.87	98.2	43	43	43	70		84
1916	98.94	98.26	44	44	43	71		84
1917	99.02	98.33	44	44	44	71		84
1918	99.02	98.36	44	44	44	71		84
1919	99.07	98.36	44	44	44	71		84
1920	99.11	98.4	44	44	44	71		84
1921	99.14	98.43	44	44	44	70		84
1922	99.13	98.45	45	45	44	70		84
1923	99.13	98.44	45	45	45	70		83
1924	99.1	98.43	46	46	45	70		83
1925	99.05	98.41	46	46	46	71		82
1926	98.9	98.32	46	46	48	71		82
1927	98.9	98.31	45	45	48	71		83
1928	98.61	98.16	45	45	48	71		83
1929	98.5	98.09	45	45	48	71		82
1930	98.55	98.14	45	45	47	70		82
1931	98.61	98.22	46	46	46	70		83
1932	98.77	98.22	46	46	46	70		83
1933	98.88	98.29	46	45	46	70		84
1934	98.92	98.36	45	45	46	70		84
1935	98.98	98.35	45	45	45	70		84
1936	99.06	98.42	45	45	45	70		84
1937	99.13	98.47	45	45	45	70		84
1938	99.19	98.52	45	45	45	70		84
1939	99.21	98.51	45	45	45	70		84
1940	99.25	98.55	44	44	45	70		84
1941	99.28	98.56	44	45	44	70		84
1942	99.27	98.57	45	45	44	70		84
1943	99.29	98.57	46	46	44	70		84
1944	99.29	98.56	46	46	45	70		84
1945	99.27	98.54	46	45	45	70		84
1946	99.25	98.51	45	45	45	70		84
1947	99.21	98.51	44	44	45	70		83
1948	99.17	98.47	44	44	45	70		83
1949	99.16	98.44	44	44	44	70		83
1950	99.15	98.43	45	45	44	70		83
1951	99.14	98.42	45	44	44	70		82
1952	99.13	98.4	45	44	44	70		82
1953	99.13	98.39	44	44	44	70		82
1954	99.12	98.38	43	43	44	71		82
1955	99.11	98.36	44	44	43	71		80
1956	99.11	98.34	44	45	43	71		80
1957	99.1	98.32	45	45	44	71		80
1958	99.09	98.31	45	45	44	71		80
1959	99.02	98.25	44	44	44	72		80
1960	98.97	98.2	44	44	44	72		80
1961	98.96	98.2	44	44	44	72		80
1962	98.95	98.19	44	44	44	72		80
1963	98.95	98.19	45	45	44	72		80
1964	98.98	98.2	46	46	44	71		80
1965	99	98.23	46	46	44	71		81
1966	99	98.25	46	46	45	71		81
1967	99.04	98.25	45	45	45	71		82
1968	99.07	98.29	45	44	45	71		82
1969	99.07	98.31	44	44	45	70		82
1970	99.09	98.31	44	44	45	70		82
1971	99.1	98.34	45	45	45	70		82
1972	99.12	98.36	45	45	45	70		82
1973	99.12	98.37	45	45	45	70		83
1974	99.12	98.36	45	45	45	70		83
1975	99.07	98.35	44	44	45	70		85
1976	99.02	98.32	44	44	45	70		85
1977	99.01	98.31	44	44	45	70		85
1978	98.96	98.3	44	44	44	70		85
1979	98.94	98.27	45	45	44	69		85
1980	98.94	98.26	45	46	45	69		85
1981	98.94	98.25	46	46	45	69		85
1982	98.95	98.25	46	46	45	69		85
1983	98.95	98.24	45	45	45	69		85
1984	98.93	98.2	45	45	45	70		85
1985	98.92	98.18	45	45	45	70		85
1986	98.92	98.18	45	45	45	70		85
1987	98.91	98.15	46	46	45	70		85
1988	98.91	98.14	47	47	46	72		85
1989	98.92	98.13	47	46	46	72		80
1990	98.91	98.13	46	46	47	72		80
1991	98.92	98.12	45	45	47	72		80
1992	98.89	98.07	45	45	47	72		80
1993	98.86	98.04	45	46	46	71		80
1994	98.86	98.03	46	46	46	71		80
1995	98.85	98.02	46	46	46	71		81
1996	98.87	98.03	45	46	46	71		81
1997	98.88	98.04	45	46	46	71		81
1998	98.88	98.06	45	45	46	71		81
1999	98.91	98.06	45	45	46	71		81
[truncated: 1,343 more rows]
