# Supplementary material for: Detection of critical cerebral desaturation thresholds by three regional oximeters during hypoxia: a pilot study in healthy volunteers
Source: BMC Anesthesiol. 2017 Jan 13;17:6. doi: 10.1186/s12871-016-0298-7 (PMC5234256; doi:10.1186/s12871-016-0298-7)
Supplement: Additional file 6: — Raw data subject #1791. (XLSX 116 kb) [file 12871_2016_298_MOESM6_ESM.xlsx]

## Sheet: Sheet1
Time in sec	Ch1 SpO2	Ch2 SpO2	Ch1 PR	Ch2 PR	ECG HR	Invos_rSO2	equanox_rSO2	foresight_rSO2
1	96.91	96.55	72	72	74
2	96.91	96.58	74	73	74
3	96.89	96.59	75	74	75
4	96.86	96.58	76	76	75
5	96.81	96.55	74	75	76
6	96.76	96.52	73	74	76
7	96.69	96.47	72	73	76
8	96.62	96.47	72	72	76
9	96.57	96.38	72	72	75
10	96.56	96.33	73	72	73	51	59
11	96.64	96.33	74	73	73	51	58
12	96.74	96.38	75	74	74	51	58
13	96.87	96.5	75	75	74	51	58
14	96.97	96.57	74	74	75	50	58
15	97.1	96.66	73	73	75	50	57
16	97.21	96.72	71	72	74	50	57
17	97.3	96.8	71	71	74	50	57
18	97.36	96.85	71	71	73	50	57
19	97.37	96.91	72	72	71	50	57
20	97.34	96.97	74	73	71	50	57
21	97.36	96.99	73	74	71	50	57
22	97.4	96.99	73	73	72	50	57
23	97.46	97.01	71	72	72	50	57
24	97.48	97.05	70	71	72	51	57
25	97.47	97.09	69	70	72	51	57
26	97.45	97.11	68	69	72	51	57
27	97.41	97.12	69	69	71	51	57
28	97.38	97.11	71	70	69	51	57
29	97.36	97.11	72	71	70	50	57
30	97.35	97.1	72	72	70	50	57
31	97.3	97.07	72	72	70	50	58
32	97.26	97.02	71	71	71	50	58
33	97.24	96.97	70	70	71	50	58
34	97.24	96.9	69	69	71	52	58
35	97.25	96.86	70	70	71	52	58
36	97.29	96.84	71	71	70	52	58
37	97.34	96.88	73	72	70	52	58
38	97.39	96.94	73	73	70	51	58
39	97.39	96.98	72	73	71	51	58
40	97.36	97.03	71	72	72	51	58
41	97.34	97.04	71	71	72	51	58
42	97.33	97.03	71	71	72	51	58
43	97.34	97	71	71	71	50	58
44	97.42	96.99	72	71	71	50	57
45	97.47	97.01	73	74	71	50	57
46	97.47	97.08	74	74	71	50	57
47	97.49	97.1	73	74	72	50	58
48	97.52	97.11	71	73	73	51	58
49	97.56	97.12	70	71	73	51	58
50	97.6	97.16	69	70	72	51	58
51	97.61	97.21	69	69	72	51	58
52	97.59	97.25	70	70	71	51	58
53	97.52	97.26	73	72	71	51	58
54	97.48	97.24	74	73	71	51	58
55	97.46	97.21	73	74	71	51	58
56	97.47	97.19	72	72	72	51	58
57	97.49	97.18	72	72	74	51	59
58	97.59	97.2	71	72	74	52	59
59	97.63	97.24	70	71	73	52	59
60	97.66	97.27	69	70	73	52	58
61	97.67	97.29	69	69	72	52	58
62	97.66	97.29	70	69	70	52	57
63	97.65	97.26	70	70	67	50	57
64	97.68	97.21	71	71	68	50	57
65	97.74	97.19	70	71	68	50	57
66	97.77	97.21	68	70	68	50	57
67	97.78	97.24	67	68	68	50	58
68	97.73	97.24	67	67	68	51	58
69	97.65	97.24	67	67	68	51	58
70	97.55	97.19	67	67	67	51	58
71	97.47	97.13	68	67	65	51	57
72	97.44	97.04	69	69	66	51	58
73	97.45	97.03	70	70	66	51	58
74	97.47	97.04	69	70	66	51	58
75	97.47	97.07	68	69	67	51	59
76	97.44	97.09	67	68	67	51	59
77	97.4	97.1	66	67	67	52	59
78	97.35	97.09	66	66	67	52	58
79	97.29	97.07	66	66	66	52	58
80	97.24	97.03	67	66	65	52
81	97.18	96.96	69	68	66	52
82	97.17	96.9	70	69	66	51
83	97.22	96.87	71	70	66	51
84	97.27	96.86	71	71	67	51
85	97.28	96.9	70	70	69	51
86	97.27	96.91	69	69	69	51
87	97.26	96.93	67	67	69	51
88	97.24	96.93	66	66	69	51
89	97.21	96.93	65	66	68	51
90	97.22	96.93	65	65	66	51
91	97.21	96.97	67	66	63	51
92	97.21	96.92	68	67	64	51
93	97.22	96.87	69	68	64	51
94	97.27	96.82	70	70	64	51
95	97.36	96.82	70	71	65	51
96	97.41	96.83	70	71	67	51
97	97.45	96.84	69	70	71	52
98	97.49	96.88	68	69	71	52
99	97.49	96.93	68	68	71	52
100	97.62	96.99	67	67	70	52
101	97.69	97.07	67	67	69	53
102	97.72	97.19	68	68	67	53
103	97.7	97.28	70	69	68	53
104	97.65	97.31	70	70	68	53
105	97.6	97.31	70	70	68	53
106	97.58	97.26	70	70	69	53
107	97.63	97.24	70	70	70	53
108	97.68	97.23	71	70	71	53
109	97.73	97.22	72	71	71	53
110	97.75	97.22	75	73	73	53
111	97.73	97.24	77	75	76	52
112	97.7	97.24	78	78	82	52
113	97.64	97.2	76	76	82	52
114	97.52	97.18	75	75	82	52
115	97.44	97.15	74	74	81	52
116	97.35	97.14	72	72	81	53
117	97.35	97.12	71	71	80	53
118	97.39	97.12	69	69	77	53
119	97.47	97.04	70	69	72	53
120	97.54	97.03	71	70	67	53
121	97.6	96.98	71	71	67	51
122	97.68	97.07	71	71	67	51
123	97.86	97.09	70	71	68	51
124	97.94	97.24	68	70	69	51
125	97.98	97.34	67	69	69	51
126	97.98	97.41	67	67	68	53
127	97.93	97.45	66	66	68	53
128	97.86	97.44	66	66	67	53
129	97.86	97.41	66	66	65	53
130	97.74	97.35	68	67	65	53
131	97.72	97.31	69	69	65	53
132	97.7	97.29	69	69	65	53
133	97.68	97.29	68	68	66	53
134	97.63	97.28	67	68	67	53
135	97.57	97.24	66	67	67	51
136	97.47	97.18	66	66	67	51
137	97.36	97.11	66	66	66	51
138	97.24	97.02	67	66	66	51
139	97.15	96.88	68	68	66	51
140	97.07	96.81	70	69	66	50	57
141	97.05	96.77	70	70	67	50	57
142	97.06	96.76	69	70	67	50	58
143	97.08	96.78	68	69	69	50	58
144	97.08	96.78	67	68	69	50	58
145	97.06	96.78	67	67	69	51	58
146	97.03	96.75	66	66	68	51	58
147	96.95	96.7	66	66	68	51	58
148	96.87	96.63	68	67	67	51	58
149	96.82	96.56	70	68	67	51	57
150	96.84	96.52	71	70	67	51	57
151	96.89	96.54	72	72	67	51	57
152	96.97	96.57	71	71	68	51	58
153	97	96.61	69	70	70	51	58
154	96.98	96.63	68	69	70	51	58
155	96.93	96.63	68	68	69	52	59
156	96.93	96.6	68	68	69	52	59
157	96.76	96.56	69	68	68	52	59
158	96.66	96.46	71	70	68	52	59
159	96.66	96.36	71	72	69	52	59
160	96.66	96.32	72	72	69	52	59
161	96.71	96.32	71	72	70	52	59
162	96.77	96.34	70	71	71	52	60
163	96.82	96.41	69	70	71	52	61
164	96.85	96.47	69	69	71	51	61
165	96.86	96.49	68	68	71	51	61
166	96.8	96.51	70	68	70	51	61
167	96.76	96.5	71	70	70	51	61
168	96.76	96.46	72	72	70	51	60
169	96.81	96.41	73	73	70	50	59
170	96.88	96.42	73	73	71	50	59
171	96.94	96.45	73	73	72	50	59
172	96.97	96.5	73	73	74	50	59
173	96.96	96.54	73	73	74	50	58
174	96.91	96.55	72	72	73	51	58
175	96.84	96.52	72	72	73	51	58
176	96.77	96.48	73	72	73	51	58
177	96.7	96.35	75	74	73	51	58
178	96.67	96.29	76	75	73	51	58
179	96.73	96.23	76	76	73	50	58
180	96.81	96.22	75	75	74	50	58
181	96.87	96.26	74	74	75	50	58
182	96.92	96.3	73	73	75	50	58
183	96.93	96.33	72	72	74	50	58
184	96.87	96.31	71	71	74	48	58
185	96.78	96.26	72	71	73	48	57
186	96.69	96.17	73	73	71	48	57
187	96.65	96.04	73	73	71	48	57
188	96.65	95.99	73	73	71	48	57
189	96.67	95.98	73	73	71	51	57
190	96.73	96	71	72	72	51	57
191	96.75	96.03	71	71	72	51	57
192	96.75	96.11	71	71	71	51	57
193	96.73	96.14	71	71	71	51	57
194	96.73	96.17	71	70	70	50	57
195	96.65	96.18	70	70	68	50	57
196	96.6	96.16	71	71	68	50	57
197	96.58	96.09	72	72	69	50	57
198	96.58	96.05	72	73	69	0	57
199	96.62	96.05	72	73	69	0	57
200	96.63	96.07	71	72	70	0	57
201	96.59	96.09	70	71	70	0	58
202	96.53	96.08	70	70	70	0	58
203	96.53	96.02	70	71	70	0	58
204	96.4	95.97	72	72	70	0	58
205	96.37	95.95	72	72	70	0	58
206	96.32	95.92	71	72	70	0	58
207	96.28	95.87	71	71	70	0	58
208	96.28	95.77	70	70	70	0	58
209	96.32	95.74	72	71	70	0	57
210	96.39	95.73	73	72	70	0	57
211	96.39	95.75	73	73	70	0	57
212	96.4	95.78	75	74	70	0	57
213	96.39	95.79	74	75	71	0	57
214	96.4	95.77	74	74	72	0	57
215	96.4	95.77	74	74	74	0	57
216	96.44	95.77	73	73	74	0	57
217	96.46	95.79	72	72	74	0	57
218	96.46	95.81	72	72	73	0	57
219	96.5	95.82	73	73	73	0	57
220	96.54	95.83	74	74	73	0	57
221	96.57	95.81	75	75	73	0	57
222	96.64	95.8	74	75	73	0	57
223	96.64	95.83	74	74	74	0	57
224	96.79	95.93	72	73	74	0	57
225	96.82	95.99	72	72	74	0	57
226	96.79	96.03	71	71	74	0	57
227	96.79	96.04	71	71	73	0	57
228	96.71	95.99	72	72	71	0	57
229	96.5	95.93	74	73	71	0	57
230	96.49	95.85	75	75	72	0	57
231	96.55	95.82	74	75	72	0	57
232	96.55	95.81	74	74	73	0	58
233	96.65	95.79	71	73	73	0	58
234	96.72	95.79	70	71	72	0	58
235	96.81	95.81	69	70	72	0	58
236	96.81	95.87	69	69	71	0	58
237	96.91	95.95	68	68	70	0	58
238	96.88	96.04	66	67	67	0	57
239	96.78	96.09	66	66	61	0	57
240	96.7	96.07	68	67	61	0	57
241	96.7	96	68	69	61	0	57
242	96.75	96	71	70	62	0	58
243	96.8	96.04	70	71	63	0	58
244	96.8	96.12	70	70	64	0	59
245	96.82	96.18	69	69	67	0	60
246	96.68	96.16	68	68	67	0	60
247	96.57	96.1	67	67	67	0	60
248	96.57	95.99	67	67	67	0	60
249	96.47	95.9	67	67	66	0	60
250	96.43	95.86	69	68	66	0	60
251	96.49	95.88	70	69	66	0	59
252	96.49	95.97	70	71	67	0	59
253	96.54	96.03	72	72	68	0	59
254	96.56	96.07	70	71	69	0	59
255	96.52	96.08	68	70	71	0	59
256	96.48	96.07	68	68	70	0	59
257	96.48	96.05	68	68	70	0	59
258	96.46	96.01	68	68	70	0	59
259	96.38	95.93	71	70	69	0	59
260	96.29	95.88	72	71	69	0	59
261	96.25	95.82	73	72	69	0	58
262	96.25	95.73	73	72	70	0	58
263	96.3	95.68	73	71	71	0	59
264	96.43	95.65	70	70	71	0	59
265	96.49	95.65	69	69	71	54	59
266	96.49	95.69	69	68	71	54	59
267	96.58	95.77	68	67	70	54	59
268	96.73	95.84	67	67	68	54	59
269	96.75	95.9	67	67	65	54	59
270	96.75	95.92	67	67	65	54	59
271	96.72	95.91	68	70	66	54	59
272	96.74	95.89	72	71	66	54	59
273	96.77	95.9	73	72	66	54	59
274	96.77	95.92	73	74	68	54	60
275	96.78	95.95	75	75	70	54	60
276	96.75	95.96	74	75	75	54	60
277	96.75	95.95	74	74	77	54	59
278	96.72	95.94	73	73	76	54	59
279	96.69	96	73	72	76	53	59
280	96.66	96.05	71	71	76	53	58
281	96.64	96.1	70	70	75	53	57
282	96.64	96.14	70	70	73	53	57
283	96.61	96.18	70	70	69	53	57
284	96.55	96.18	72	71	69	51	57
285	96.59	96.13	74	73	69	51	57
286	96.59	96.1	74	74	69	51	57
287	96.66	96.11	75	76	70	51	57
288	96.72	96.2	76	76	72	51	57
289	96.78	96.23	74	75	75	52	58
290	96.75	96.25	73	74	75	52	58
291	96.75	96.24	73	73	74	52	58
292	96.68	96.24	72	72	74	52	58
293	96.59	96.25	70	71	73	52	59
294	96.66	96.28	69	70	72	52	58
295	96.66	96.33	69	69	69	52	58
296	96.75	96.44	69	69	64	52	58
297	96.83	96.57	69	70	64	52	57
298	96.89	96.62	72	71	64	50	57
299	96.89	96.63	72	73	65	50	56
300	96.86	96.62	73	73	66	50	57
301	96.82	96.59	73	73	68	50	57
302	96.97	96.54	74	73	72	50	57
303	96.97	96.51	74	74	75	50	57
304	97.16	96.6	74	75	76	50	57
305	97.41	96.79	76	76	78	50	57
306	97.69	96.97	75	75	78	50	57
307	97.69	97.16	75	74	78	50	57
308	97.74	97.25	74	73	78	51	57
309	97.76	97.32	72	73	77	51	58
310	97.72	97.37	72	72	77	51	58
311	97.72	97.37	72	72	75	51	58
312	97.67	97.38	72	72	72	51	57
313	97.67	97.38	72	72	71	51	57
314	97.57	97.37	72	72	71	52	56
315	97.57	97.33	72	72	71	52	56
316	97.6	97.29	72	72	72	52	56
317	97.64	97.28	73	73	72	52	57
318	97.74	97.34	74	74	73	51	57
319	97.76	97.33	75	74	75	51	57
320	97.76	97.33	75	74	78	51	57
321	97.72	97.36	76	77	81	51	57
322	97.66	97.41	78	78	83	51	58
323	97.42	97.35	80	80	85	52	58
324	97.42	97.3	80	80	86	52	58
325	97.33	97.21	80	80	86	52	58
326	97.31	97.15	80	81	86	52	58
327	97.15	97.1	81	81	86	52	58
328	97.15	97.03	81	82	85	52	58
329	97.01	96.97	82	82	84	52	58
330	96.9	96.81	82	82	84	52	58
331	96.68	96.63	81	82	84	52	58
332	96.68	96.53	81	82	84	51	58
333	96.67	96.47	81	81	84	51	58
334	96.75	96.42	81	81	83	51	58
335	96.94	96.45	81	81	82	51	57
336	97.06	96.57	82	82	82	51	56
337	97.19	96.7	82	82	82	49	56
338	97.39	96.79	81	82	82	49	56
339	97.39	96.93	81	80	82	49	56
340	97.42	96.97	80	80	82	49	56
341	97.38	96.97	79	79	82	49	56
342	97.27	96.91	80	80	81	50	56
343	97.18	96.77	81	81	81	50	56
344	97.08	96.69	82	83	81	50	56
345	97.06	96.63	84	84	81	50	56
346	97.04	96.63	85	85	81	50	57
347	97.05	96.64	85	85	82	50	57
348	97.06	96.65	85	85	84	50	57
349	97.07	96.67	85	84	86	50	57
350	97.06	96.68	84	83	85	50	57
351	96.99	96.7	83	83	85	50	57
352	96.99	96.68	83	82	85	51	57
353	97.24	96.74	82	82	84	51	57
354	97.25	96.87	81	81	82	51	57
355	97.5	97.04	81	81	78	51	56
356	97.5	97.1	81	80	77	51	56
357	97.52	97.11	79	80	77	49	56
358	97.69	97.19	79	79	77	49	57
359	97.92	97.52	78	78	77	49	57
360	98.15	97.84	78	78	76	49	57
361	98.39	98.01	78	78	76	49	57
362	98.43	98.08	78	78	76	49	58
363	98.44	98.07	78	78	76	49	58
364	98.34	98.04	78	78	77	49	58
365	98.24	97.98	77	77	77	49	58
366	98.14	97.91	77	77	76	51	58
367	98.07	97.83	76	76	76	51	58
368	98	97.78	76	76	76	51	59
369	97.84	97.68	76	76	75	51	59
370	97.74	97.58	76	76	75	51	59
371	97.64	97.4	76	76	75	51	59
372	97.58	97.34	76	76	75	51	58
373	97.58	97.3	76	76	76	51	59
374	97.62	97.32	75	75	76	51	59
375	97.72	97.44	75	75	75	51	59
376	97.78	97.51	76	76	75	53	59
377	97.8	97.54	77	77	75	53	59
378	97.77	97.5	77	76	75	53	59
379	97.68	97.44	76	75	76	53	60
380	97.6	97.37	75	75	76	53	60
381	97.57	97.33	74	74	75	52	60
382	97.56	97.3	73	73	75	52	60
383	97.56	97.28	74	74	75	52	60
384	97.56	97.3	74	74	74	52	59
385	97.55	97.33	74	74	73	52	59
386	97.53	97.35	74	74	73	54	60
387	97.53	97.38	73	74	73	54	60
388	97.54	97.4	73	73	73	54	60
389	97.55	97.4	73	73	73	54	60
390	97.55	97.43	73	73	73	54	60
391	97.54	97.42	73	73	72	55	60
392	97.48	97.38	73	73	72	55	60
393	97.48	97.28	73	74	72	55	60
394	97.49	97.18	73	73	73	55	61
395	97.53	97.17	72	72	73	54	61
396	97.51	97.14	72	72	72	54	60
397	97.51	97.12	73	72	72	54	60
398	97.54	97.12	72	72	72	54	60
399	97.57	97.15	71	70	71	54	60
400	97.55	97.12	70	70	69	54	60
401	97.49	97.11	70	71	67	54	60
402	97.36	97.05	70	70	67	54	60
403	97.24	96.94	69	69	67	54	60
404	97.12	96.83	69	69	67	54	60
405	97	96.71	69	69	67	54	60
406	96.87	96.6	70	71	67	54	60
407	96.76	96.54	71	71	67	54	60
408	96.65	96.49	70	70	67	54	61
409	96.63	96.46	69	69	68	54	61
410	96.66	96.47	68	68	68	56	61
411	96.7	96.48	69	69	68	56	60
412	96.72	96.57	69	70	68	56	60
413	96.8	96.62	70	70	68	56	60
414	96.83	96.63	71	72	68	56	60
415	96.87	96.63	72	73	68	57	60
416	96.9	96.68	73	74	69	57	60
417	96.93	96.71	75	75	71	57	59
418	96.98	96.75	75	75	75	57	59
419	97.02	96.79	73	73	75	57	59
420	97.03	96.79	72	72	75	55	59
421	97.07	96.79	70	70	75	55	59
422	97.15	96.82	70	69	74	55	59
423	97.26	96.89	69	70	73	55	59
424	97.35	96.93	71	71	70	55	59
425	97.45	96.99	72	72	70	55	59
426	97.47	97.1	73	73	70	55	59
427	97.5	97.17	73	72	70	55	59
428	97.54	97.21	72	71	71	55	59
429	97.6	97.24	71	69	71	55	59
430	97.67	97.28	69	69	71	55	59
431	97.77	97.36	68	68	71	55	59
432	97.81	97.42	68	68	70	55	59
433	97.82	97.46	68	68	68	55	59
434	97.82	97.46	69	70	68	53	59
435	97.79	97.46	70	71	68	53	59
436	97.76	97.46	72	72	68	53	59
437	97.76	97.5	71	71	69	53	60
438	97.78	97.51	70	70	70	53	60
439	97.8	97.5	69	69	70	53	60
440	97.8	97.47	68	68	70	54	59
441	97.76	97.42	68	68	70	54	59
442	97.72	97.38	68	68	69	54	59
443	97.69	97.33	68	69	67	54	58
444	97.63	97.3	70	70	67	52	58
445	97.63	97.31	71	71	67	52	58
446	97.65	97.4	71	70	68	52	58
447	97.71	97.42	70	69	69	52	58
448	97.74	97.43	69	68	68	52	58
449	97.76	97.42	68	67	68	53	58
450	97.76	97.38	67	66	68	53	57
451	97.73	97.31	66	67	68	53	56
452	97.63	97.25	67	67	67	53	56
453	97.59	97.19	68	68	67	51	56
454	97.55	97.14	69	69	67	51	56
455	97.54	97.16	69	69	67	51	56
456	97.54	97.18	69	69	68	51	57
457	97.52	97.17	69	68	69	51	58
458	97.43	97.11	68	68	68	52	58
459	97.35	97.04	67	67	68	52	58
460	97.28	96.96	67	67	68	52	58
461	97.23	96.9	68	68	68	52	58
462	97.19	96.88	69	70	68	52	58
463	97.18	96.89	70	71	68	53	58
464	97.19	96.92	70	70	69	53	59
465	97.2	96.95	69	69	70	53	59
466	97.22	96.97	68	68	70	53	59
467	97.23	96.99	67	67	69	53	59
468	97.24	97	66	67	69	54	59
469	97.25	96.99	66	66	68	54	59
470	97.23	96.94	67	68	67	54	58
471	97.2	96.89	68	69	67	54	58
472	97.17	96.87	70	70	67	54	58
473	97.18	96.9	70	69	67	53	59
474	97.21	96.94	69	69	68	53	59
475	97.22	96.95	67	67	68	53	59
476	97.18	96.93	66	66	68	53	59
477	97.1	96.87	65	65	68	53	59
478	97.01	96.78	65	65	67	54	59
479	96.97	96.69	66	67	65	54	59
480	96.95	96.68	67	68	65	54	59
481	96.96	96.71	69	69	66	54	59
482	97.03	96.76	69	69	66	54	59
483	97.07	96.81	68	68	67	53	59
484	97.08	96.83	68	68	68	53	59
485	97.07	96.84	67	67	68	53	59
486	97.03	96.78	67	68	67	53	59
487	96.98	96.72	68	69	68	53	59
488	96.92	96.66	70	70	68	53	59
489	96.95	96.66	70	70	68	53	59
490	97.01	96.7	71	71	68	53	59
491	97.09	96.75	71	70	69	53	59
492	97.16	96.8	70	70	71	53	59
493	97.2	96.83	70	70	71	53	59
494	97.22	96.85	70	70	71	53	59
495	97.22	96.83	71	72	71	53	59
496	97.21	96.85	72	73	71	53	58
497	97.21	96.85	74	74	72	53	59
498	97.23	96.84	74	74	72	53	59
499	97.3	96.86	73	73	73	53	59
500	97.36	96.88	72	72	73	53	59
501	97.45	96.9	70	69	73	53	59
502	97.54	96.91	69	69	72	54	59
503	97.6	96.93	69	69	71	54	59
504	97.61	96.95	70	70	69	54	59
505	97.62	96.95	70	70	69	54	59
506	97.61	96.95	71	72	69	54	59
507	97.63	96.98	72	71	69	53	60
508	97.64	97.02	71	70	70	53	60
509	97.66	97.07	70	69	70	53	60
510	97.66	97.09	69	68	70	53	60
511	97.64	97.08	68	67	70	53	60
512	97.6	97.03	67	67	69	53	59
513	97.54	96.99	68	68	68	53	58
514	97.52	96.96	69	69	69	53	58
515	97.52	96.98	69	70	69	53	58
516	97.53	97.01	70	68	69	52	58
517	97.53	97.04	68	67	69	52	58
518	97.51	97.04	67	65	69	52	58
519	97.45	97.01	66	64	69	52	58
520	97.36	96.97	65	64	69	52	58
521	97.29	96.91	64	65	68	53	58
522	97.23	96.87	65	66	66	53	58
523	97.21	96.86	67	67	66	53	58
524	97.23	96.87	68	68	66	53	58
525	97.26	96.91	68	68	66	53	59
526	97.29	96.91	68	66	67	53	59
527	97.28	96.9	66	66	68	53	59
528	97.25	96.87	65	66	67	53	59
529	97.23	96.84	65	65	67	53	59
530	97.24	96.8	65	65	67	53	58
531	97.24	96.78	65	66	66	52	58
532	97.24	96.76	67	67	66	52	58
533	97.24	96.73	68	68	66	52	58
534	97.25	96.75	69	68	66	52	58
535	97.3	96.79	68	67	67	52	58
536	97.35	96.83	67	66	68	52	59
537	97.35	96.84	66	65	67	52	59
538	97.3	96.8	65	65	67	52	59
539	97.23	96.75	65	65	67	52	58
540	97.18	96.7	65	66	66	52	58
541	97.14	96.68	67	67	66	53	58
542	97.14	96.68	68	68	66	53	59
543	97.17	96.71	68	68	66	53	59
544	97.21	96.79	67	67	67	53	59
545	97.22	96.82	67	66	67	53	60
546	97.21	96.82	66	66	67	54	59
547	97.18	96.79	66	66	67	54	59
548	97.14	96.76	66	67	67	54	59
549	97.11	96.73	68	68	67	54	59
550	97.11	96.74	69	70	67	52	59
551	97.14	96.78	70	70	67	52	59
552	97.16	96.82	70	70	68	52	60
553	97.2	96.85	70	69	69	52	60
554	97.2	96.86	69	68	69	52	60
555	97.19	96.85	68	67	68	54	60
556	97.15	96.81	66	66	68	54	59
557	97.08	96.74	66	66	67	54	59
558	97.01	96.66	67	67	66	54	59
559	96.97	96.58	68	69	66	54	58
560	96.96	96.59	69	70	66	51	58
561	97	96.61	70	70	66	51	59
562	97.01	96.65	69	69	67	51	59
563	97	96.65	68	68	69	51	59
564	96.95	96.62	68	68	69	51	59
565	96.91	96.57	67	67	68	54	59
566	96.86	96.53	67	67	68	54	59
567	96.82	96.41	67	67	67	54	59
568	96.77	96.34	67	67	66	54	58
569	96.72	96.27	67	68	66	54	58
570	96.67	96.22	68	68	66	53	58
571	96.83	96.2	68	68	67	53	58
572	96.96	96.24	67	67	67	53	58
573	97.14	96.31	67	66	67	53	58
574	97.28	96.41	66	66	67	53	58
575	97.38	96.51	66	66	66	53	58
576	97.44	96.59	66	67	66	53	58
577	97.42	96.65	67	67	66	53	58
578	97.37	96.62	68	68	66	53	59
579	97.29	96.59	69	69	66	54	59
580	97.27	96.58	70	70	67	54	59
581	97.26	96.58	70	70	68	54	59
582	97.25	96.54	70	69	70	54	58
583	97.24	96.5	68	68	70	54	58
584	97.21	96.47	68	68	70	54	58
585	97.15	96.47	68	67	69	54	58
586	97.18	96.48	67	67	69	54	58
587	97.2	96.54	68	68	68	54	58
588	97.21	96.6	69	70	68	54	58
589	97.27	96.72	70	71	68	53	58
590	97.31	96.76	72	72	69	53	58
591	97.31	96.75	73	73	69	53	58
592	97.33	96.74	73	72	71	53	59
593	97.36	96.74	72	71	74	53	59
594	97.39	96.77	71	71	74	54	59
595	97.5	96.83	71	71	74	54	59
596	97.57	96.91	71	71	73	54	59
597	97.61	97	72	72	72	54	59
598	97.66	97.11	72	73	73	54	59
599	97.61	97.13	74	74	73	52	59
600	97.56	97.1	74	74	73	52	58
601	97.53	97.04	73	73	73	52	59
602	97.52	97.03	73	72	73	52	59
603	97.53	97.03	72	72	73	52	59
604	97.5	97.05	72	71	73	53	59
605	97.45	97.05	71	71	72	53	58
606	97.35	97.01	72	72	71	53	58
607	97.25	96.89	72	73	72	53	58
608	97.14	96.78	74	74	72	53	58
609	96.97	96.67	75	76	73	52	58
610	96.88	96.49	76	77	74	52	58
611	96.7	96.37	76	76	74	52	58
612	96.59	96.25	76	76	77	52	58
613	96.44	96.1	75	75	77	52	58
614	96.27	95.86	75	75	77	52	57
615	96.06	95.71	75	75	77	52	57
616	95.77	95.55	76	76	76	52	57
617	95.59	95.31	77	77	77	52	56
618	95.32	95.12	78	79	77	51	56
619	95.21	94.95	79	80	77	51	56
620	95.16	94.84	80	80	78	51	56
621	95.04	94.73	79	79	79	51	56
622	94.92	94.57	79	79	79	51	56
623	94.69	94.15	78	78	79	51	57
624	94.36	93.85	79	79	79	51	57
625	93.97	93.57	79	80	79	51	57
626	93.77	93.23	80	80	79	51	57
627	93.57	93.1	80	80	79	51	57
628	93.47	92.94	81	81	79	50	57
629	93.38	92.85	82	82	80	50	57
630	93.2	92.73	82	83	83	50	57
631	93.04	92.45	83	83	83	50	57
632	92.72	92.19	82	81	82	50	57
633	92.44	91.86	80	80	82	52	57
634	92.13	91.34	79	78	82	52	58
635	91.69	90.93	78	78	81	52	58
636	91.22	90.55	77	77	79	52	58
637	90.68	90.2	78	78	79	52	58
638	90.5	89.87	78	79	77	52	58
639	90.44	89.83	80	80	77	52	58
640	90.57	89.95	81	80	78	52	57
641	90.69	90.13	80	79	78	52	57
642	90.78	90.17	79	78	79	52	57
643	90.78	90.12	77	76	78	51	57
644	90.66	89.98	75	75	78	51	56
645	90.45	89.75	74	75	77	51	56
646	90.16	89.45	74	74	77	51	55
647	89.86	89.12	74	74	72	49	55
648	89.69	89.04	75	75	72	49	55
649	89.59	89.07	76	77	72	49	55
650	89.64	89.19	77	78	73	49	55
651	89.69	89.24	78	78	74	49	55
652	89.62	89.19	78	78	74	50	55
653	89.43	89.01	78	77	77	50	55
654	89.15	88.79	77	77	77	50	56
655	88.77	88.52	76	76	77	50	56
656	88.6	88.25	76	76	76	50	56
657	88.41	87.83	76	76	76	50	56
658	88.3	87.64	76	76	76	50	56
659	88.17	87.51	77	77	76	50	55
660	88.26	87.52	78	79	76	50	55
661	88.62	87.69	79	79	77	50	55
662	88.88	87.94	79	79	78	49	55
663	89.06	88.25	78	78	78	49	55
664	89.11	88.3	78	78	78	49	55
665	88.96	88.19	77	77	77	49	55
666	88.71	87.93	77	77	77	49	56
667	88.44	87.51	78	78	77	50	56
668	88.12	87.4	79	79	77	50	56
669	88.01	87.42	79	80	77	50	56
670	88.03	87.51	80	80	78	50	56
671	88.14	87.59	80	80	79	49	56
672	88.2	87.6	79	79	79	49	56
673	88.2	87.57	79	79	79	49	56
674	88.04	87.49	78	78	78	49	56
675	87.84	87.32	78	78	78	49	56
676	87.6	86.96	78	78	77	49	56
677	87.36	86.72	78	79	77	49	56
678	87.16	86.65	79	80	77	49	56
679	87.26	86.66	80	81	78	49	56
680	87.44	86.72	81	81	78	49	55
681	87.51	86.84	80	80	78	50	55
682	87.6	86.92	80	79	80	50	56
683	87.57	86.93	79	79	80	50	56
684	87.42	86.86	78	78	79	50	56
685	87.23	86.66	78	77	79	50	56
686	86.88	86.19	77	78	77	50	56
687	86.48	85.96	78	78	77	50	56
688	86.2	85.88	79	79	77	50	56
689	86.25	86.01	80	80	77	50	55
690	86.46	86.13	81	81	78	50	55
691	86.59	86.23	81	81	78	48	55
692	86.67	86.23	80	80	81	48	55
693	86.65	86.13	80	80	81	48	55
694	86.5	85.86	79	79	81	48	55
695	86.19	85.49	79	79	80	48	55
696	85.69	85.21	79	79	80	49	55
697	85.44	85.03	80	81	80	49	54
698	85.44	85.11	82	82	80	49	54
699	85.68	85.3	82	83	80	49	54
700	85.85	85.48	83	83	81	48	54
701	86.05	85.53	83	83	81	48	54
702	86.11	85.45	82	82	83	48	54
703	86.03	85.31	81	81	82	48	54
704	85.47	85.13	80	80	82	48	54
705	85.13	84.87	79	79	81	48	54
706	84.77	84.33	79	79	81	48	54
707	84.53	84.04	80	79	79	48	54
708	84.49	84.02	80	81	79	48	53
709	84.62	84.28	82	82	79	48	53
710	84.88	84.46	83	82	80	47	53
711	84.98	84.5	82	81	80	47	53
712	84.97	84.41	82	81	81	47	54
713	84.79	84.22	80	80	81	47	54
714	84.57	83.97	79	79	80	47	54
715	84.16	83.42	79	78	80	47	54
716	83.77	83.11	79	79	79	47	53
717	83.41	82.95	80	80	79	47	53
718	83.38	83.04	80	81	79	47	53
719	83.63	83.22	82	82	79	47	52
720	83.71	83.36	82	81	80	45	52
721	83.67	83.33	81	81	80	45	52
722	83.41	83.19	80	80	81	45	53
723	83.27	83.19	80	80	80	45	53
724	82.98	83.08	79	80	80	45	53
725	82.67	82.98	79	80	79	46	53
726	82.22	82.58	80	81	79	46	53
727	82.2	82.41	81	82	79	46	53
728	82.51	82.56	82	83	79	46	53
729	82.74	82.84	83	84	80	46	52
730	83.02	82.96	84	84	82	46	52
731	83.09	82.99	83	83	84	46	52
732	83.02	82.88	83	82	84	46	53
733	82.56	82.65	82	82	83	46	53
734	82.28	82.28	81	81	83	46	53
735	82.04	81.92	81	81	83	46	53
736	81.83	81.77	81	82	82	46	52
737	81.92	81.84	82	82	82	46	52
738	82.18	82.02	83	83	82	46	52
739	82.37	82.23	83	83	82	45	52
740	82.32	82.2	83	83	83	45	52
741	81.97	82.03	82	83	83	45	52
742	81.55	81.67	82	81	83	45	52
743	81.07	81.06	81	80	82	45	52
744	80.69	80.74	80	81	82	45	52
745	80.6	80.57	81	82	82	45	52
746	80.62	80.59	82	82	81	45	51
747	80.85	80.78	83	84	82	45	51
748	81.04	81.04	84	84	82	45	51
749	81.2	81.12	83	83	83	44	51
750	81.23	81.14	83	82	83	44	51
751	81.15	81.14	82	82	83	44	52
752	80.88	80.87	82	82	83	44	52
753	80.65	80.43	82	83	83	44	52
754	80.31	80.17	84	83	83	45	52
755	80.11	80.09	84	84	83	45	52
756	80.22	80.28	84	84	84	45	52
757	80.49	80.48	84	84	84	45	52
758	80.64	80.57	83	83	84	45	52
759	80.67	80.48	82	82	83	44	52
760	80.45	80.23	82	82	83	44	52
761	80.3	79.96	82	82	82	44	52
762	80.32	80	82	82	81	44	52
763	80.58	80.25	82	83	81	44	52
764	80.86	80.74	84	84	82	44	51
765	81.11	80.9	85	85	82	44	51
766	81.08	80.92	85	85	83	44	51
767	80.75	80.75	85	85	84	44	51
768	80.42	80.24	85	84	84	44	51
769	80.01	79.89	84	84	84	44	52
770	79.61	79.62	83	83	84	44	52
771	79.63	79.56	83	83	84	44	52
772	79.84	79.73	83	83	83	44	51
773	80.23	80.06	84	85	83	44	51
774	80.44	80.33	85	85	84	44	51
775	80.51	80.39	86	86	84	44	51
776	80.37	80.23	86	86	84	44	51
777	79.98	79.98	86	86	86	44	51
778	79.66	79.47	86	85	86	45	52
779	79.09	79.1	85	84	86	45	52
780	78.78	78.72	84	83	86	45	52
781	78.59	78.25	83	83	85	45	52
782	78.57	78.1	82	82	83	45	51
783	78.8	78.27	82	83	81	44	51
784	79.1	78.88	84	84	81	44	51
785	79.66	79.21	85	86	82	44	51
786	79.79	79.44	86	86	82	44	51
787	79.67	79.35	87	87	82	44	51
788	79.43	79.02	87	87	85	43	51
789	78.86	78.68	87	86	85	43	51
790	78.35	77.93	86	85	87	43	52
791	77.68	77.42	84	85	86	43	52
792	77.52	77.23	84	84	86	44	52
793	77.72	77.5	83	82	85	44	52
794	78.17	77.94	82	83	84	44	51
795	78.96	78.44	83	84	83	44	50
796	79.26	78.93	85	85	83	44	50
797	79.31	79.02	86	86	83	42	50
798	79.13	78.81	86	86	84	42	50
799	78.66	78.51	86	86	85	42	50
800	78.19	77.82	87	86	87	42	50
801	77.47	77.37	85	86	87	42	51
802	77.11	76.98	85	84	87	43	51
803	77.05	76.98	84	84	86	43	51
804	77.56	77.17	84	84	86	43	51
805	78.08	77.83	84	84	85	43	50
806	78.72	78.27	85	85	85	43	50
807	79.11	78.69	85	86	85	43	50
808	79.07	78.72	87	87	85	43	50
809	78.82	78.43	87	87	86	43	50
810	78.25	78.1	87	87	86	43	50
811	77.66	77.44	87	87	87	43	51
812	77.2	76.98	86	86	87	42	51
813	76.88	76.79	85	85	86	42	51
814	77.09	76.94	84	83	86	42	50
815	77.7	77.62	83	83	86	42	50
816	78.44	78.02	84	85	83	42	50
817	78.65	78.38	84	85	83	42	49
818	78.59	78.39	86	86	83	42	49
819	78.39	78.15	86	86	84	42	49
820	77.77	77.81	86	86	85	42	49
821	77.22	77.14	86	86	86	42	50
822	76.62	76.64	85	85	86	42	50
823	75.79	76.13	84	84	86	42	51
824	75.52	75.79	84	83	85	42	51
825	75.56	75.94	83	83	84	42	51
826	76.23	76.32	83	83	82	43	51
827	76.72	77.04	83	83	82	43	50
828	77.39	77.45	84	84	82	43	49
829	77.67	77.8	85	86	82	43	49
830	77.7	77.79	86	87	83	43	49
831	77.42	77.43	87	88	84	40	49
832	76.59	77.07	88	89	84	40	49
833	76.09	76.28	89	89	90	40	49
834	75.21	75.75	89	88	90	40	50
835	74.78	75.75	88	88	90	40	50
836	74.54	74.84	86	87	90	43	50
837	74.78	74.96	86	85	89	43	51
838	75.41	75.66	85	85	88	43	51
839	76.31	76.16	85	85	86	43	50
840	76.81	76.74	85	86	86	43	49
841	76.99	76.84	87	87	86	42	49
842	76.83	76.59	87	88	86	42	49
843	76.3	76.24	88	88	87	42	50
844	75.82	75.47	89	88	88	42	50
845	74.98	74.97	88	88	88	42	50
846	74.69	74.62	88	87	88	42	51
847	74.73	74.69	86	86	88	42	51
848	75.32	75.06	86	86	88	42	51
849	75.88	75.83	86	86	88	42	51
850	76.6	76.3	86	86	86	42	50
851	76.98	76.8	86	87	86	42	50
852	77.05	76.9	88	89	86	42	50
853	76.77	76.69	90	89	87	42	49
854	76.19	76.36	90	91	87	42	50
855	75.74	75.5	91	91	89	40	50
856	74.81	74.91	91	90	92	40	50
857	74.29	74.14	90	90	92	40	51
858	73.97	73.94	89	89	92	40	51
859	74.13	74.23	88	87	92	40	51
860	74.8	74.76	87	87	91	43	51
861	75.88	75.43	86	87	89	43	51
862	76.4	76.27	87	87	89	43	50
863	76.72	76.48	88	88	86	43	49
864	76.6	76.43	89	89	86	43	49
865	76.17	75.99	90	90	87	39	49
866	75.65	75.48	90	90	88	39	49
867	75.65	74.66	90	90	88	39	50
868	74.22	74.3	89	89	90	39	50
869	74.09	74.19	89	89	90	39	51
870	74.31	74.34	88	88	90	43	50
871	74.91	74.69	88	88	89	43	50
872	75.3	75.38	87	88	88	43	50
873	75.86	75.77	88	89	88	43	49
874	76.09	76.11	89	89	88	43	49
875	75.86	76.09	90	91	88	39	48
876	75.53	75.65	91	91	89	39	48
877	74.71	74.91	91	92	89	39	49
878	73.86	74.29	91	91	92	39	49
879	72.99	73.48	91	90	92	39	50
880	72.62	73.09	89	89	92	41	50
881	72.79	73.19	88	88	91	41	50
882	73.28	73.86	87	87	90	41	50
883	74.14	74.47	86	87	88	41	50
884	75.27	75.12	87	87	85	41	50
885	75.59	75.68	88	88	85	41	49
886	75.61	75.73	88	89	85	41	49
887	75.35	75.45	89	90	86	41	49
888	74.82	74.83	90	90	86	41	48
889	73.96	74.29	90	90	89	39	49
890	73.32	73.4	90	90	90	39	49
891	72.84	73.11	89	90	90	39	49
892	72.9	73.36	89	89	90	39	50
893	73.34	73.78	89	89	90	39	50
894	74.18	73.78	89	89	90	41	50
895	74.61	74.91	90	91	90	41	50
896	74.83	75.22	92	92	90	41	49
897	74.84	75.25	93	93	90	41	49
898	74.67	75.08	94	94	91	41	49
899	74.25	74.67	94	93	93	39	49
900	73.7	74.23	93	93	93	39	49
901	73.1	73.15	92	92	93	39	49
902	72.07	72.36	91	91	93	39	50
903	70.96	71.5	89	90	93	39	51
904	70.89	71.28	88	87	92	41	51
905	71.13	71.7	86	86	90	41	50
906	72.03	72.63	85	85	90	41	50
907	72.94	74.09	85	86	86	41	50
908	74.11	74.67	86	87	83	37	49
909	74.43	74.77	88	88	83	37	49
910	74.15	74.52	89	89	84	37	49
911	73.81	73.88	89	89	86	37	48
912	72.99	73.32	89	89	89	37	49
913	72.37	72.33	89	89	89	37	50
914	71.94	71.98	88	88	89	39	50
915	71.85	71.9	87	86	88	39	51
916	72.08	72.04	86	85	88	39	51
917	72.93	72.48	84	84	87	39	51
918	73.68	73.13	83	83	85	38	50
919	74.7	74.5	83	83	85	38	49
920	75.65	74.99	84	84	81	38	49
921	75.84	75.11	85	86	81	38	48
922	75.58	74.82	86	87	81	38	48
923	75.21	74.13	87	87	83	37	48
924	74.34	74.13	87	87	85	37	48
925	73.59	72.58	88	87	89	37	49
926	72.69	72	87	87	88	37	50
927	72.33	71.86	86	86	88	37	50
928	72.46	72.2	86	84	88	40	50
929	73.15	73	83	84	87	40	50
930	73.69	73.8	83	84	85	40	50
931	74.49	75.04	84	84	83	40	49
932	75.21	75.35	85	86	83	40	49
933	75.18	75.25	86	86	83	37	49
934	74.86	74.96	87	87	84	37	48
935	74.38	74.16	87	88	85	37	49
936	73.42	73.66	88	87	87	37	50
937	73.19	73.19	87	87	87	37	50
938	73.11	73.05	86	86	87	38	51
939	73.45	73.18	85	85	87	38	51
940	74.11	73.52	85	85	87	38	51
941	75.61	73.99	85	85	86	38	50
942	76.66	75.11	85	86	86	38	50
943	77.62	75.9	87	87	86	39	50
944	77.7	76.18	88	88	86	39	49
945	77.46	75.98	89	89	86	39	49
946	77.04	75.17	89	89	88	39	49
947	75.81	74.52	89	88	89	39	50
948	75.22	73.87	88	88	89	39	50
949	74.9	73.94	87	87	89	39	50
950	75.15	74.57	86	85	88	39	50
951	75.77	75.33	85	85	88	39	50
952	76.8	76.09	85	85	88	38	49
953	77.22	76.83	85	86	86	38	49
954	77.27	76.83	87	86	86	38	49
955	77.07	76.69	88	88	87	38	48
956	76.5	76.33	89	89	87	38	48
957	75.9	75.32	89	89	88	38	48
958	74.62	74.62	89	89	88	37	49
959	74.03	73.76	88	88	90	37	49
960	73.65	73.66	87	88	90	37	50
961	73.89	74.14	87	86	90	37	50
962	74.45	74.72	86	85	89	38	50
963	75.65	75.48	85	85	87	38	50
964	76.35	76.4	85	85	84	38	49
965	76.73	76.67	86	86	84	38	48
966	76.63	76.6	86	87	84	38	48
967	76.18	76.31	87	87	85	36	48
968	75.64	75.48	87	87	85	36	48
969	74.86	74.84	87	87	86	36	48
970	74.08	74.28	87	87	86	36	49
971	73.89	74.12	86	86	86	39	50
972	74.33	74.44	86	86	86	39	50
973	74.83	75.26	85	85	86	39	50
974	75.38	75.75	85	85	86	39	49
975	75.91	76.04	85	86	85	39	49
976	75.92	76.16	87	87	85	39	49
977	75.7	76	87	88	85	37	48
978	75.41	75.67	89	90	86	37	48
979	74.98	75.1	91	91	86	37	48
980	74.24	74.61	91	91	89	37	48
981	73.62	73.68	91	90	91	36	49
982	72.38	72.89	90	90	91	36	49
983	71.46	71.55	89	88	91	36	49
984	70.76	71.55	87	88	91	36	50
985	70.77	71.21	86	86	89	36	49
986	71.18	72.13	85	84	87	38	49
987	72.06	73.23	84	84	83	38	49
988	73.6	74.15	85	85	84	38	48
989	74.3	74.8	86	86	84	38	48
990	74.45	74.73	87	88	84	38	48
991	74.25	74.16	88	88	84	35	48
992	73.61	73.52	89	89	84	35	48
993	72.97	72.59	89	89	87	35	48
994	72.05	72.09	89	88	89	35	49
995	71.8	71.92	88	88	89	35	49
996	72.2	72.25	87	87	89	38	50
997	72.92	73.22	87	86	89	38	50
998	73.87	73.9	86	86	88	38	49
999	75.04	74.65	86	86	87	38	49
1000	75.45	75.35	87	87	87	38	48
1001	75.54	75.47	87	88	87	35	48
1002	75.32	75.13	89	89	88	35	48
1003	74.69	74.46	90	90	88	35	47
1004	73.8	74.46	90	90	89	35	47
1005	73.08	72.69	91	90	89	35	47
1006	72.12	72	90	90	91	34	48
1007	71.77	71.61	90	89	91	34	49
1008	71.97	71.81	89	89	91	34	49
1009	72.6	72.43	88	87	90	34	49
1010	73.29	73.72	87	87	90	37	49
1011	74.37	74.37	88	88	87	37	48
1012	74.7	74.88	88	88	87	37	48
1013	74.68	74.88	89	88	87	37	47
1014	74.43	74.4	89	89	88	37	47
1015	73.65	74.4	88	89	88	35	47
1016	72.95	72.82	88	88	88	35	47
1017	72.07	72.3	87	87	88	35	48
1018	71.81	72.2	86	86	88	35	48
1019	72.01	72.7	86	85	87	35	48
1020	72.75	73.18	84	84	86	36	48
1021	73.41	73.75	83	83	84	36	47
1022	73.82	74.25	83	84	83	36	47
1023	73.95	74.28	85	86	83	36	47
1024	73.81	74.28	87	86	83	36	47
1025	73.26	73.68	87	88	84	36	47
1026	72.69	72.85	88	88	85	36	47
1027	71.73	72.25	88	88	85	36	47
1028	71.35	72.25	88	88	89	36	47
1029	71.18	71.36	88	87	89	36	48
1030	71.22	71.19	87	86	89	34	48
1031	71.47	71.19	84	84	89	34	48
1032	72.35	71.49	83	83	87	34	48
1033	73.11	72	83	83	85	34	48
1034	73.88	73.15	83	83	81	34	47
1035	74.58	73.61	84	85	81	35	47
1036	74.57	73.61	86	85	81	35	46
1037	74.31	73.23	87	88	82	35	46
1038	73.61	72.6	89	89	84	35	46
1039	72.83	71.57	89	89	87	35	46
1040	71.62	71.57	89	89	92	34	47
1041	70.89	69.94	89	88	92	34	47
1042	70.12	69.37	87	87	92	34	48
1043	69.66	69.37	87	87	91	34	48
1044	69.99	70.02	86	86	91	34	48
1045	71.14	70.94	85	85	88	35	48
1046	72.26	72.04	85	86	84	35	47
1047	73.13	73.07	86	87	84	35	47
1048	73.64	73.07	87	87	84	35	46
1049	73.52	73.09	89	89	84	32	46
1050	73.18	72.76	89	90	86	32	46
1051	72.53	72.4	90	90	88	32	46
1052	71.92	72.4	90	90	91	32	47
1053	70.54	70.82	89	89	91	32	48
1054	69.69	69.64	88	87	91	35	48
1055	69	69.03	87	86	91	35	48
1056	68.9	69.03	84	86	90	35	48
1057	69.4	69.99	83	83	90	35	48
1058	70.37	71.72	83	82	85	35	48
1059	71.69	72.98	83	83	79	35	47
1060	73.81	73.71	83	84	79	35	47
1061	74.23	73.71	85	84	80	35	47
1062	74.12	73.79	86	87	80	35	46
1063	73.75	73.31	87	87	81	35	46
1064	72.92	72.5	88	88	83	32	46
1065	72.09	72.01	88	88	87	32	46
1066	71.32	71.29	87	87	87	32	47
1067	70.64	70.03	87	86	87	32	47
1068	69.39	70.03	85	86	87	32	48
1069	69.16	68.89	84	83	86	36	48
1070	69.62	69.5	84	82	86	36	48
1071	70.69	70.32	82	82	83	36	48
1072	71.72	70.32	81	82	83	36	48
1073	72.75	71.44	82	82	80	36	47
1074	73.54	73.2	83	83	80	35	47
1075	73.62	73.06	85	85	80	35	47
1076	73.1	73.06	86	85	81	35	46
1077	72.64	71.74	88	88	82	35	46
1078	71.64	71.11	88	88	85	34	47
1079	71.05	71.11	88	88	89	34	48
1080	70.61	70.26	87	88	89	34	49
1081	70.57	70.3	87	88	89	34	49
1082	71.45	70.87	88	88	89	34	49
1083	72.21	72.29	88	87	89	37	49
1084	73.5	72.29	86	87	87	37	49
1085	74.31	73.1	85	86	85	37	48
1086	74.53	74.07	85	86	83	37	47
1087	74.2	73.95	86	87	83	37	47
1088	73.8	73.95	87	87	83	37	47
1089	73.04	73.34	89	88	83	32	46
1090	72.54	71.55	90	90	84	32	46
1091	71.5	70.7	90	90	86	32	47
1092	70.89	70.7	89	90	90	32	48
1093	70.28	69.83	89	89	90	35	49
1094	70.26	69.71	87	86	90	35	49
1095	70.6	70.36	86	85	90	35	49
1096	71.71	71.29	84	84	90	35	48
1097	72.6	71.29	83	84	87	35	48
1098	73.45	73.86	83	83	83	36	48
1099	74.29	74.34	83	83	82	36	47
1100	74.22	74.34	84	83	83	36	47
1101	73.73	74.29	86	85	83	36	47
1102	73.46	73.94	87	87	83	33	47
1103	72.48	72.27	88	88	84	33	47
1104	71.75	72.27	88	88	86	33	47
1105	70.75	70.58	87	87	87	33	48
1106	70.33	70.5	86	85	87	33	49
1107	70.26	70.92	85	84	87	33	49
1108	70.89	70.92	83	84	86	37	49
1109	71.74	71.59	82	83	86	37	49
1110	72.72	73.85	82	83	83	37	49
1111	73.71	74.28	84	83	83	37	48
1112	73.92	74.28	85	83	83	36	48
1113	73.67	74.28	86	86	84	36	48
1114	73.26	73.13	87	87	84	36	48
1115	72.33	72.49	87	87	86	36	48
1116	71.8	72.49	87	87	88	36	49
1117	71.5	71.7	86	87	88	37	49
1118	71.72	71.42	86	86	88	37	49
1119	72.42	72.55	85	84	87	37	49
1120	73.41	72.55	83	84	86	37	49
1121	74.53	73.25	82	83	84	37	49
1122	74.94	74.03	82	82	84	37	48
1123	75.09	74.92	83	83	80	37	48
1124	74.76	74.92	83	83	80	37	47
1125	74.38	74.86	85	84	81	37	47
1126	73.56	73.68	86	87	82	37	47
1127	72.81	73.11	88	88	82	34	47
1128	72.22	73.11	89	88	86	34	47
1129	71.15	72.12	88	89	91	34	48
1130	70.52	70.38	88	86	90	34	48
1131	70.13	70.14	87	85	90	34	49
1132	70.2	70.14	84	85	90	37	49
1133	70.45	70.45	82	84	88	37	49
1134	71.05	72.16	81	81	86	37	49
1135	71.95	73.97	80	79	86	37	49
1136	72.93	73.97	79	79	74	36	49
1137	74.49	74.76	80	79	74	36	48
1138	74.51	75.05	82	82	75	36	47
1139	74.14	75.05	83	82	75	36	47
1140	73.8	74.83	85	84	75	36	47
1141	72.97	74.14	86	85	79	36	47
1142	72.38	73.51	86	86	84	34	48
1143	71.72	72.07	86	86	87	34	48
1144	71.54	72.07	85	86	87	34	48
1145	71.66	71.67	84	85	86	34	49
1146	72.61	71.74	84	84	86	37	49
1147	73.4	73.24	83	83	86	37	49
1148	74.24	73.24	83	83	85	37	48
1149	74.79	73.86	84	83	84	37	48
1150	74.86	74.42	85	84	84	37	48
1151	74.7	74.52	86	86	84	36	47
1152	74.43	73.93	87	87	85	36	47
1153	73.67	73.93	87	87	85	36	47
1154	73.06	73.11	88	88	88	36	47
1155	72.42	72.06	87	87	88	36	48
1156	72.05	72.06	87	87	88	35	49
1157	71.81	71.34	85	86	87	35	49
1158	72.01	70.99	85	85	87	35	49
1159	72.55	71.81	84	83	86	35	49
1160	73.74	71.81	83	83	84	35	49
1161	74.57	72.69	83	83	84	36	48
1162	75.01	73.68	84	83	82	36	48
1163	75.13	74.38	85	84	82	36	47
1164	74.95	74.52	87	86	82	36	47
1165	74.28	74.17	87	87	83	36	47
1166	73.58	73.54	88	87	83	35	47
1167	72.37	72.89	88	88	89	35	49
1168	71.74	71.88	88	88	89	35	49
1169	71.19	71.25	87	88	89	35	49
1170	71.37	70.93	87	87	89	37	49
1171	72.4	71.85	86	86	88	37	49
1172	73.32	71.85	86	86	87	37	49
1173	74.31	73.28	86	86	85	37	48
1174	75.11	74.13	86	86	85	37	48
1175	75.14	74.56	87	87	86	34	48
1176	74.74	74.56	88	87	86	34	47
1177	74.05	73.94	88	88	86	34	47
1178	73.11	73.3	89	89	87	34	47
1179	72.37	71.45	89	89	87	34	47
1180	71.6	71.45	89	89	89	35	48
1181	71.39	71.45	88	88	89	35	48
1182	71.85	70.76	88	88	89	35	48
1183	72.59	71.18	88	87	88	35	48
1184	73.78	72.47	87	87	87	35	48
1185	74.29	73.24	87	87	86	35	48
1186	74.52	74.06	88	87	86	35	47
1187	74.35	74.24	88	88	86	35	47
1188	73.68	74.03	89	89	86	35	47
1189	73.11	73.7	89	89	87	35	46
1190	72.11	72.86	89	89	88	34	47
1191	71.48	72.24	89	89	89	34	48
1192	70.78	71.25	89	89	89	34	48
1193	70.61	70.74	88	89	89	34	48
1194	70.85	70.47	88	88	89	34	48
1195	71.76	70.61	87	88	88	36	48
1196	72.38	71.31	87	87	87	36	48
1197	73.33	72.54	88	88	87	36	48
1198	73.62	73.11	89	88	87	36	48
1199	73.54	73.46	89	89	88	35	47
1200	73.31	73.35	90	89	88	35	47
1201	72.74	72.9	89	89	88	35	48
1202	72.3	72.42	89	89	89	35	48
1203	71.27	71.61	88	89	89	35	52
1204	70.85	71.02	87	87	89	42	52
1205	70.8	70.18	86	87	89	42	52
1206	71.11	70.26	85	86	87	42	53
1207	71.8	70.79	86	86	87	42	53
1208	73.83	72.89	86	86	85	42	53
1209	75.93	74.9	86	86	84	45	54
1210	79.73	78.53	84	85	84	45	54
1211	81.15	80.37	82	84	83	45	54
1212	82.25	81.43	80	82	81	45	55
1213	85.12	82.57	79	80	81	45	56
1214	86.88	85.73	78	79	71	45	56
1215	88.21	88.77	78	78	71	47	56
1216	90.09	89.99	78	78	71	47	57
1217	91.87	91.37	79	78	71	47	57
1218	93.48	93.26	79	79	71	47	57
1219	95.53	94.42	78	79	74	50	57
1220	96.57	95.6	76	78	73	50	58
1221	97.48	96.38	74	76	73	50	58
1222	98.22	97.23	72	74	73	50	58
1223	98.83	97.23	71	74	72	50	58
1224	99.32	97.23	71	77	71	50	58
1225	99.67	97.89	71	76	70	50	58
1226	100	98.89	73	77	70	50	58
1227	100.23	99.3	74	77	70	50	58
1228	100.35	99.6	74	78	71	49	58
1229	100.45	99.95	75	78	72	49	58
1230	100.55	100.09	73	77	73	49	58
1231	100.58	100.2	72	75	73	49	58
1232	100.6	100.25	70	74	73	49	59
1233	100.62	100.29	70	72	72	50	59
1234	100.64	100.31	68	70	71	50	59
1235	100.67	100.34	67	68	68	50	59
1236	100.68	100.37	67	68	63	50	59
1237	100.69	100.41	68	68	63	50	59
1238	100.7	100.44	69	69	64	50	59
1239	100.7	100.5	70	70	64	49	59
1240	100.71	100.62	69	70	65	49	59
1241	100.71	100.6	68	68	65	49	59
1242	100.71	100.58	66	67	65	49	59
1243	100.73	100.57	65	66	64	50	59
1244	100.75	100.57	64	64	64	50	59
1245	100.77	100.57	63	63	62	50	59
1246	100.82	100.59	62	62	59	50	58
1247	100.87	100.63	63	63	60	50	58
1248	100.91	100.66	65	64	60	49	58
1249	100.93	100.68	66	65	60	49	58
1250	100.93	100.69	66	66	61	49	58
1251	100.94	100.69	66	66	63	49	58
1252	100.93	100.71	65	66	63	49	58
1253	100.93	100.72	63	65	64	50	58
1254	100.94	100.72	62	64	64	50	58
1255	100.94	100.72	61	62	64	50	58
1256	100.98	100.73	61	61	63	50	58
1257	101.01	100.74	61	61	63	50	58
1258	101.03	100.77	62	61	61	50	57
1259	101.03	100.81	64	62	61	50	57
1260	101.04	100.85	65	65	61	50	57
1261	101.02	100.86	66	66	62	50	57
1262	101.02	100.86	66	66	64	47	58
1263	101.02	100.86	64	64	64	47	58
1264	101.01	100.86	63	63	63	47	58
1265	101.01	100.85	62	62	63	47	58
1266	101.01	100.81	62	61	62	47	57
1267	101	100.78	62	61	62	48	57
1268	101.01	100.82	62	60	58	48	57
1269	101.13	100.9	62	60	58	48	57
1270	101.21	100.98	62	61	58	48	57
1271	101.3	101.08	63	62	58	48	56
1272	101.31	101.11	66	63	59	48	56
1273	101.29	101.12	67	65	61	48	56
1274	101.3	101.12	67	66	64	48	56
1275	101.3	101.09	66	66	68	48	57
1276	101.3	101.09	66	65	68	48	57
1277	101.31	101.11	65	65	68	49	57
1278	101.3	101.12	63	64	68	49	57
1279	101.31	101.14	62	63	66	49	57
1280	101.34	101.15	62	62	64	49	57
1281	101.37	101.17	62	61	62	49	56
1282	101.36	101.19	64	63	62	48	56
1283	101.35	101.2	67	65	62	48	56
1284	101.35	101.2	67	66	64	48	56
1285	101.33	101.2	68	67	65	48	56
1286	101.31	101.19	69	69	68	48	57
1287	101.31	101.19	67	67	68	49	57
1288	101.31	101.2	67	67	68	49	57
1289	101.32	101.21	64	65	67	49	57
1290	101.31	101.21	63	64	66	49	57
1291	101.31	101.21	63	63	66	49	57
1292	101.31	101.22	63	63	62	49	57
1293	101.3	101.22	64	64	62	49	57
1294	101.26	101.21	66	65	62	49	57
1295	101.22	101.19	66	66	63	49	58
1296	101.18	101.15	66	66	63	51	58
1297	101.1	101.14	66	66	64	51	59
1298	101.1	101.1	66	66	66	51	59
1299	101.08	101.08	65	66	66	51	59
1300	101.06	101.05	63	65	66	51	59
1301	101.05	101.01	62	63	65	52	58
1302	101.07	100.97	61	62	64	52	58
1303	101.11	100.97	61	61	62	52	58
1304	101.15	101	62	61	62	52	57
1305	101.2	101.02	63	62	60	52	57
1306	101.22	101.07	64	63	60	50	57
1307	101.22	101.11	65	65	61	50	57
1308	101.22	101.12	65	66	62	50	58
1309	101.22	101.12	65	65	62	50	58
1310	101.19	101.09	64	64	64	50	58
1311	101.23	101.13	63	63	64	52	58
1312	101.25	101.15	63	63	64	52	58
1313	101.26	101.14	62	62	63	52	58
1314	101.26	101.12	61	61	61	52	58
1315	101.27	101.12	61	61	61	52	57
1316	101.27	101.11	63	62	61	51	57
1317	101.32	101.12	65	63	61	51	57
1318	101.31	101.16	65	65	62	51	57
1319	101.3	101.15	64	65	63	51	57
1320	101.29	101.14	62	64	63	52	58
1321	101.3	101.13	61	62	63	52	59
1322	101.28	101.14	61	61	63	52	58
1323	101.27	101.12	60	60	62	52	58
1324	101.24	101.12	59	59	60	52	57
1325	101.27	101.11	58	58	57	51	57
1326	101.28	101.14	59	59	57	51	57
1327	101.28	101.12	60	60	57	51	56
1328	101.27	101.13	62	61	58	51	57
1329	101.26	101.13	62	62	59	51	57
1330	101.26	101.13	61	62	59	51	57
1331	101.26	101.12	60	62	61	51	58
1332	101.26	101.11	60	60	61	51	58
1333	101.25	101.1	59	59	61	51	58
1334	101.28	101.1	58	58	60	51	58
1335	101.31	101.13	57	58	60	52	58
1336	101.31	101.13	57	57	57	52	58
1337	101.31	101.13	57	57	54	52	58
1338	101.29	101.13	58	57	55	52	58
1339	101.28	101.11	59	58	55	52	58
1340	101.26	101.09	60	60	55	51	58
1341	101.24	101.06	61	61	56	51	59
1342	101.21	101.04	62	62	56	51	59
1343	101.18	101.01	61	61	58	51	60
1344	101.19	100.98	59	59	61	51	60
1345	101.16	100.96	58	59	60	53	59
1346	101.15	100.96	58	58	60	53	59
1347	101.19	100.96	59	58	59	53	58
1348	101.19	101.07	60	60	59	53	58
1349	101.22	101.08	61	61	59	53	58
1350	101.22	101.08	60	60	60	52	57
1351	101.22	101.08	59	60	60	52	57
1352	101.23	101.06	58	59	59	52	57
1353	101.24	101.06	57	58	59	52	57
1354	101.26	101.05	57	57	58	52	58
1355	101.27	101.06	57	57	57	52	58
1356	101.27	101.05	58	57	57	52	58
1357	101.26	101.05	59	58	57	52	58
1358	101.25	101.05	60	59	57	52	58
1359	101.23	101.04	61	60	58	51	58
1360	101.21	101.02	62	62	59	51	58
1361	101.19	101	61	62	59	51	59
1362	101.16	100.97	60	61	61	51	59
1363	101.13	100.94	59	60	60	51	59
1364	101.11	100.93	58	59	60	52	59
1365	101.12	100.9	58	58	59	52	59
1366	101.13	100.93	57	58	57	52	59
1367	101.15	100.96	57	58	55	52	58
1368	101.17	101	57	57	55	52	58
1369	101.16	101.02	57	57	55	51	58
1370	101.17	101.04	57	57	55	51	57
1371	101.2	101.03	60	59	56	51	57
1372	101.19	101.02	61	60	56	51	57
1373	101.19	100.99	61	61	59	53	57
1374	101.18	100.97	60	61	59	53	58
1375	101.2	100.95	59	60	63	53	59
1376	101.2	100.92	59	59	63	53	59
1377	101.2	100.89	59	57	62	53	58
1378	101.2	100.89	57	57	61	53	58
1379	101.22	100.91	57	57	59	54	58
1380	101.23	100.93	58	58	59	54	58
1381	101.23	100.96	61	60	59	54	58
1382	101.24	100.96	62	61	59	54	58
1383	101.2	100.96	61	62	61	53	58
1384	101.2	100.96	61	62	63	53	58
1385	101.23	100.94	60	61	63	53	58
1386	101.25	100.94	60	60	63	53	59
1387	101.29	100.97	60	59	63	53	59
1388	101.33	101.01	59	59	62	53	59
1389	101.34	101.03	60	59	60	53	58
1390	101.35	101.07	61	60	60	53	58
1391	101.35	101.09	62	61	60	53	58
1392	101.34	101.11	63	62	61	53	57
1393	101.34	101.15	63	63	61	54	58
1394	101.33	101.15	63	63	63	54	58
1395	101.33	101.14	62	63	63	54	58
1396	101.34	101.12	60	62	63	54	58
1397	101.33	101.13	60	61	62	54	58
1398	101.34	101.11	61	60	62	54	58
1399	101.33	101.11	62	61	62	54	58
1400	101.33	101.11	63	63	62	54	58
1401	101.32	101.12	65	64	62	54	58
1402	101.32	101.13	66	65	62	54	58
1403	101.32	101.13	65	66	64	53	59
1404	101.32	101.14	65	65	66	53	59
1405	101.33	101.13	63	64	66	53	59
1406	101.33	101.13	63	63	65	53	59
1407	101.33	101.12	63	62	65	55	59
1408	101.36	101.12	61	61	65	55	59
1409	101.37	101.14	60	60	62	55	59
1410	101.36	101.14	60	60	60	55	59
1411	101.36	101.13	62	61	60	55	59
1412	101.35	101.11	63	62	60	55	59
1413	101.35	101.11	64	63	60	55	59
1414	101.34	101.13	65	64	62	55	59
1415	101.33	101.14	65	65	64	55	60
1416	101.33	101.15	63	65	64	55	60
1417	101.32	101.14	62	63	64	55	60
1418	101.32	101.12	61	62	63	55	60
1419	101.31	101.13	60	61	63	55	59
1420	101.33	101.11	60	60	62	55	59
1421	101.36	101.11	59	60	62	55	59
1422	101.36	101.14	60	59	58	53	58
1423	101.37	101.14	61	60	58	53	58
1424	101.35	101.16	62	61	59	53	58
1425	101.34	101.21	63	62	59	53	58
1426	101.33	101.2	63	63	59	53	58
1427	101.33	101.2	62	63	61	52	58
1428	101.31	101.19	60	62	61	52	58
1429	101.32	101.19	59	60	61	52	58
1430	101.33	101.2	58	59	60	52	58
1431	101.34	101.21	58	58	59	52	58
1432	101.33	101.22	58	58	59	53	57
1433	101.33	101.21	59	58	57	53	57
1434	101.31	101.2	59	59	57	53	57
1435	101.29	101.18	60	59	58	53	57
1436	101.26	101.15	59	60	58	53	58
1437	101.26	101.1	59	59	58	53	58
1438	101.2	101.06	57	57	58	53	59
1439	101.19	101.03	57	57	58	53	59
1440	101.17	101.01	56	57	57	53	59
1441	101.16	101.01	56	56	56	54	59
1442	101.14	101	57	56	56	54	59
1443	101.13	101	57	57	56	54	59
1444	101.12	101.01	58	57	56	54	59
1445	101.11	101.03	59	59	56	54	60
1446	101.11	101.03	58	59	57	54	60
1447	101.1	101.01	57	58	57	54	60
1448	101.1	100.99	57	58	57	54	60
1449	101.12	101	56	57	56	54	60
1450	101.13	100.99	56	56	56	54	60
1451	101.13	100.96	57	56	56	55	60
1452	101.13	100.92	58	57	56	55	60
1453	101.11	100.88	58	58	56	55	60
1454	101.11	100.84	59	58	56	55	60
1455	101.15	100.82	59	59	57	55	60
1456	101.15	100.83	59	59	59	55	60
1457	101.19	100.88	59	60	60	55	60
1458	101.2	100.94	58	59	60	55	60
1459	101.21	100.99	58	58	60	55	60
1460	101.22	101.04	58	58	60	55	60
1461	101.2	101.05	57	57	59	55	60
1462	101.19	101.06	57	57	59	55	60
1463	101.17	101.06	59	58	58	55	60
1464	101.16	101.03	60	59	58	55	60
1465	101.15	101.03	62	60	58	55	59
1466	101.15	101.03	62	62	60	55	59
1467	101.22	100.99	64	64	61	55	59
1468	101.2	100.98	63	64	64	55	60
1469	101.17	100.97	62	63	64	55	60
1470	101.16	100.95	60	62	64	56	60
1471	101.17	100.96	59	60	63	56	60
1472	101.32	100.94	59	59	62	56	60
1473	101.37	101.1	60	59	62	56	60
1474	101.35	101.15	61	60	60	56	60
1475	101.34	101.17	62	61	60	54	59
1476	101.34	101.17	63	63	61	54	59
1477	101.33	101.16	62	62	61	54	58
1478	101.31	101.13	61	62	62	54	58
1479	101.29	101.11	60	61	61	54	58
1480	101.35	101.12	60	60	61	55	58
1481	101.32	101.14	61	60	60	55	58
1482	101.29	101.16	62	62	60	55	58
1483	101.28	101.17	63	63	60	55	58
1484	101.34	101.19	63	63	60	55	58
1485	101.34	101.19	61	61	61	56	59
1486	101.33	101.17	60	61	61	56	59
1487	101.33	101.18	59	60	60	56	60
1488	101.35	101.18	58	59	59	56	60
1489	101.37	101.2	58	58	58	56	60
1490	101.37	101.19	59	58	57	55	60
1491	101.37	101.2	60	59	57	55	60
1492	101.36	101.21	61	61	58	55	60
1493	101.36	101.2	62	62	58	55	60
1494	101.36	101.18	62	62	59	55	61
1495	101.35	101.16	60	62	59	54	61
1496	101.35	101.14	60	60	59	54	61
1497	101.32	101.11	58	59	59	54	61
1498	101.31	101.1	57	58	58	54	60
1499	101.3	101.08	57	57	58	55	60
1500	101.29	101.07	56	56	54	55	60
1501	101.29	101.06	58	57	54	55	60
1502	101.31	101.02	58	58	55	55	59
1503	101.29	100.99	58	58	55	55	59
1504	101.25	100.98	57	57	55	53	59
1505	101.21	100.96	57	57	56	53	58
1506	101.19	100.92	57	57	56	53	58
1507	101.11	100.88	57	57	56	53	58
1508	101.14	101.07	59	59	57	53	59
1509	101.18	101.03	59	59	57	52	59
1510	101.19	100.95	61	60	58	52	59
1511	101.18	100.93	62	61	60	52	60
1512	101.16	100.89	63	62	60	52	60
1513	101.08	100.93	64	63	70	52	60
1514	101.09	100.94	64	64	70	57	61
1515	101.16	100.97	65	64	70	57	61
1516	101.16	100.98	66	64	69	57	61
1517	101.2	100.98	66	64	69	57	61
1518	101.24	101	65	63	68	57	61
1519	101.32	101.02	65	63	66	55	60
1520	101.32	101.01	65	63	63	55	60
1521	101.26	101.1	65	63	63	55	61
1522	101.12	101.08	65	64	63	55	61
1523	100.96	100.88	66	64	63	55	61
1524	100.82	100.84	66	65	64	56	61
1525	100.67	100.79	67	66	64	56	61
1526	100.67	100.78	67	67	67	56	61
1527	100.95	100.78	68	67	71	56	61
1528	101.07	100.88	67	68	70	56	61
1529	101.1	100.93	66	67	70	56	61
1530	101.16	100.99	64	65	70	56	61
1531	101.19	101.1	64	64	69	56	61
1532	101.19	101.14	64	63	68	56	61
1533	101.22	101.15	63	63	65	57	61
1534	101.23	101.18	63	63	61	57	62
1535	101.23	101.2	62	63	61	57	62
1536	101.22	101.2	62	62	61	57	62
1537	101.21	101.22	62	62	61	57	62
1538	101.24	101.24	62	61	61	57	61
1539	101.14	101.25	63	62	61	57	61
1540	101.08	101.05	63	63	61	57	61
1541	101.03	100.91	63	63	61	57	61
1542	100.99	100.82	65	65	62	57	61
1543	100.93	100.75	67	66	62	57	62
1544	100.92	100.72	68	67	66	57	62
1545	100.95	100.67	67	68	72	57	62
1546	100.95	100.69	67	67	72	57	62
1547	101.16	100.73	66	66	72	57	62
1548	101.23	100.77	67	66	72	57	62
1549	101.23	100.91	68	68	71	57	62
1550	101.23	101.05	68	69	70	57	61
1551	101.34	101.21	68	68	70	57	61
1552	101.3	101.28	66	66	69	57	61
1553	101.29	101.3	64	64	62	56	61
1554	101.29	101.29	64	64	53	56	60
1555	101.26	101.23	61	62	53	56	60
1556	101.26	101.23	61	61	53	56	60
1557	101.24	101.3	62	62	53	56	60
1558	101.24	101.4	62	63	54	56	60
1559	101.2	101.44	64	64	55	56	60
1560	101.19	101.46	62	62	56	56	60
1561	101.16	101.48	60	62	56	56	61
1562	101.13	101.39	59	60	56	56	61
1563	101.13	101.38	59	59	55	55	60
1564	101.11	101.28	59	58	55	55	60
1565	101.08	101.2	60	59	56	55	60
1566	101.07	101.09	61	61	56	55	60
1567	101.07	101.06	61	62	56	55	60
1568	101.07	101.08	62	63	58	55	60
1569	101.05	101.08	63	63	58	55	60
1570	101.02	101.07	61	61	61	55	60
1571	101.06	101.05	60	60	61	55	60
1572	101.07	101.18	59	60	61	56	60
1573	101.07	101.22	59	59	60	56	60
1574	101.11	101.22	60	59	58	56	60
1575	101.13	101.18	61	61	59	56	60
1576	101.15	101.19	63	62	59	56	59
1577	101.16	101.25	63	63	59	55	59
1578	101.15	101.23	63	63	60	55	59
1579	101.15	101.2	62	63	62	55	59
1580	101.13	101.19	62	62	62	55	59
1581	101.13	101.18	62	61	62	55	59
1582	101.12	101.17	60	60	62	55	59
1583	101.12	101.16	60	60	60	55	58
1584	101.12	101.14	62	61	60	55	58
1585	101.12	101.14	62	62	61	55	58
1586	101.09	101.09	63	63	61	55	58
1587	101.07	101.1	66	66	62	54	59
1588	101.07	101.1	66	66	63	54	59
1589	101.04	101.08	66	65	64	54	59
1590	101.02	101.07	64	64	64	54	59
1591	100.99	101.03	62	62	63	54	59
1592	100.95	100.98	61	62	63	55	59
1593	100.91	100.94	61	62	61	55	58
1594	100.91	100.9	61	61	59	55	58
1595	100.83	100.86	62	62	59	55	58
1596	100.78	100.82	65	63	59	55	58
1597	100.75	100.8	66	65	59	53	58
1598	100.75	100.77	66	66	61	53	58
1599	100.67	100.73	63	65	64	53	58
1600	100.63	100.68	62	63	64	53	58
1601	100.56	100.63	61	62	63	54	58
1602	100.45	100.55	61	61	63	54	57
1603	100.45	100.45	61	61	63	54	57
1604	100.39	100.37	62	61	61	54	57
1605	100.43	100.39	63	62	61	54	56
1606	100.47	100.45	63	63	62	52	56
1607	100.47	100.53	63	63	62	52	56
1608	100.51	100.57	60	62	62	52	57
1609	100.5	100.59	60	60	62	52	57
1610	100.47	100.45	59	59	61	52	57
1611	100.47	100.37	59	58	61	52	57
1612	100.45	100.32	58	58	61	52	56
1613	100.31	100.28	58	58	59	52	56
1614	100.15	100.25	62	60	59	52	56
1615	100.15	100.2	62	62	60	52	56
1616	99.94	100.11	64	63	60	52	57
1617	99.82	99.97	62	64	62	52	57
1618	99.72	99.96	61	62	63	52	57
1619	99.72	99.85	61	61	63	52	57
1620	99.68	99.8	60	60	62	52	57
1621	99.6	99.72	60	60	62	53	57
1622	99.56	99.67	61	60	61	53	57
1623	99.49	99.64	62	61	61	53	57
1624	99.49	99.56	62	63	61	53	57
1625	99.45	99.55	63	64	61	53	57
1626	99.35	99.53	65	65	62	52	57
1627	99.33	99.49	65	65	62	52	57
1628	99.28	99.46	65	65	64	52	57
1629	99.28	99.4	65	63	64	52	57
1630	99.21	99.32	63	62	64	52	57
1631	99.07	99.21	61	61	63	52	57
1632	98.9	99.1	61	61	62	52	56
1633	98.9	98.99	61	62	62	52	55
1634	98.69	98.86	63	63	62	52	55
1635	98.5	98.77	66	65	62	51	55
1636	98.43	98.67	66	66	63	51	56
1637	98.43	98.61	66	65	65	51	56
1638	98.35	98.5	65	64	65	51	56
1639	98.22	98.4	63	64	65	51	56
1640	98.09	98.28	62	63	65	52	56
1641	98.09	98.17	62	62	64	52	56
1642	97.96	98.09	62	63	64	52	56
1643	97.72	97.99	64	64	63	52	56
1644	97.58	97.92	66	65	63	52	56
1645	97.58	97.85	66	66	63	51	56
1646	97.53	97.81	67	67	64	51	57
1647	97.46	97.74	66	67	64	51	57
1648	97.42	97.71	64	66	66	51	57
1649	97.42	97.72	64	64	66	51	56
1650	97.32	97.68	63	63	66	51	56
1651	97.2	97.61	62	62	65	51	56
1652	96.96	97.51	64	63	64	51	56
1653	96.84	97.32	65	65	64	51	56
1654	96.84	97.15	65	66	64	51	55
1655	96.72	97.02	67	67	64	50	55
1656	96.61	96.92	68	68	64	50	56
1657	96.57	96.83	67	68	65	50	56
1658	96.57	96.72	67	67	67	50	56
1659	96.49	96.64	66	66	67	50	55
1660	96.36	96.6	65	65	67	51	55
1661	96.16	96.54	63	63	66	51	55
1662	96.08	96.49	63	63	65	51	54
1663	96.08	96.43	63	63	63	51	54
1664	95.98	96.29	64	65	63	51	54
1665	95.89	96.19	65	66	63	49	54
1666	95.85	96.1	66	66	64	49	54
1667	95.85	96.07	65	66	65	49	55
1668	95.81	96.04	65	65	65	49	55
1669	95.73	95.97	64	64	64	51	54
1670	95.63	95.88	63	63	64	51	54
1671	95.63	95.77	63	62	63	51	54
1672	95.44	95.62	62	62	63	51	54
1673	95.3	95.47	62	61	62	51	54
1674	95.17	95.33	61	62	60	50	54
1675	95.11	95.2	63	63	60	50	53
1676	95.13	95.16	64	64	61	50	53
1677	95.22	95.17	66	67	62	50	54
1678	95.33	95.21	67	67	64	50	54
1679	95.33	95.28	67	67	67	50	54
1680	95.3	95.3	67	65	67	50	54
1681	95.18	95.29	65	64	67	50	54
1682	94.98	95.21	64	63	66	50	53
1683	94.37	95.1	63	63	64	50	53
1684	94.37	94.91	63	63	64	49	53
1685	94.09	94.68	65	65	64	49	54
1686	93.88	94.48	66	68	64	49	54
1687	93.81	94.32	71	70	65	49	53
1688	93.81	94.3	71	71	67	49	53
1689	93.89	94.3	72	73	70	49	53
1690	93.97	94.31	73	72	75	49	53
1691	94.05	94.32	72	71	74	49	53
1692	94.14	94.34	69	69	74	49	53
1693	94.14	94.38	69	68	73	49	53
1694	94.15	94.39	68	67	73	48	53
1695	94.05	94.33	67	66	69	48	53
1696	93.42	94.17	66	66	64	48	53
1697	93.42	93.93	66	66	64	48	53
1698	93.22	93.7	67	67	64	47	53
1699	93.18	93.6	68	69	64	47	53
1700	93.42	93.62	70	70	66	47	53
1701	93.42	93.66	70	70	68	47	54
1702	93.34	93.65	69	69	68	47	54
1703	93.31	93.55	68	68	67	49	54
1704	93.23	93.37	67	67	67	49	54
1705	93.03	93.14	65	65	66	49	54
1706	92.8	92.88	64	64	65	49	54
1707	92.5	92.65	64	64	65	49	53
1708	92.07	92.46	64	64	62	48	53
1709	92.07	92.34	64	64	62	48	53
1710	92.07	92.28	65	65	62	48	53
1711	92.13	92.23	66	68	63	48	53
1712	92.08	92.21	69	69	63	48	53
1713	91.69	92.15	70	70	66	49	54
1714	91.69	91.94	70	70	70	49	55
1715	91.49	91.75	68	68	69	49	55
1716	91.24	91.57	67	67	69	49	55
1717	90.92	91.4	66	66	69	49	55
1718	90.69	91.16	65	65	68	49	54
1719	90.39	90.85	65	65	66	49	54
1720	90.09	90.51	66	67	66	49	54
1721	89.91	90.38	68	68	66	49	54
1722	89.82	90.32	70	71	67	49	54
1723	89.96	90.42	71	72	68	48	54
1724	90.21	90.51	72	72	71	48	54
1725	90.16	90.55	72	72	71	48	54
1726	89.93	90.52	68	70	71	48	54
1727	89.93	90.52	68	70	71	48	54
1728	89.67	90.11	67	67	70	48	54
1729	89.22	89.77	66	66	68	48	53
1730	88.87	89.37	65	65	65	48	53
1731	88.55	89.01	65	65	65	48	53
1732	88.41	88.82	66	66	65	47	53
1733	88.55	88.79	67	68	65	47	53
1734	88.75	88.89	70	70	65	47	53
1735	89.06	89.12	70	70	66	47	53
1736	89.24	89.37	71	71	68	47	54
1737	89.24	89.46	71	70	69	47	54
1738	89.29	89.45	70	69	69	47	54
1739	89.3	89.3	71	68	69	47	53
1740	89.09	89.07	69	66	69	47	53
1741	88.82	88.83	68	65	68	47	53
1742	88.58	88.55	67	64	66	46	53
1743	88.26	88.36	67	65	64	46	53
1744	88.19	88.25	67	66	64	46	53
1745	88.33	88.26	69	67	64	46	53
1746	88.41	88.35	70	70	64	46	53
1747	88.53	88.56	71	70	65	46	54
1748	88.48	88.61	72	71	69	46	54
1749	88.14	88.64	72	71	71	46	54
1750	87.79	88.63	70	70	71	46	54
1751	87.47	88.38	69	69	71	46	54
1752	86.99	87.98	68	68	71	47	54
1753	86.36	87.5	68	67	70	47	53
1754	85.96	86.98	68	68	68	47	53
1755	85.96	86.56	69	69	68	47	53
1756	86.27	86.5	71	70	68	47	53
1757	86.65	86.55	71	71	69	46	53
1758	86.91	86.69	72	71	70	46	53
1759	87	86.78	72	71	70	46	52
1760	86.92	86.84	71	69	71	46	52
1761	86.8	86.83	70	68	71	45	52
1762	86.63	86.69	68	68	71	45	52
1763	86.21	86.45	68	68	70	45	52
1764	86.04	86.22	68	68	70	45	52
1765	86.15	86.13	69	70	70	45	52
1766	86.36	86.2	70	71	70	45	51
1767	86.41	86.28	72	72	70	45	52
1768	86.23	86.34	73	74	71	45	52
1769	86.07	86.29	74	74	73	45	52
1770	85.8	86.13	74	73	73	45	52
1771	85.21	85.9	72	72	73	45	52
1772	84.89	85.65	71	71	73	45	52
1773	84.6	85.37	70	70	73	45	52
1774	84.17	84.93	69	69	72	45	52
1775	83.73	84.46	69	69	70	45	52
1776	83.37	83.9	70	71	70	45	52
1777	83.38	83.67	72	72	70	45	52
1778	83.81	83.85	73	73	70	45	52
1779	84.38	84.37	73	73	71	45	52
1780	84.86	84.64	73	72	73	45	52
1781	85.11	84.94	72	72	73	45	52
1782	85.15	85.08	72	71	73	45	52
1783	84.89	84.98	71	70	73	45	52
1784	84.42	84.69	69	69	72	45	52
1785	84.01	84.4	69	69	72	45	52
1786	83.87	84.22	70	71	70	43	51
1787	83.87	84.16	71	72	70	43	51
1788	84.05	84.17	73	73	70	43	51
1789	83.99	84.18	74	74	71	43	51
1790	83.95	84.08	74	74	71	43	51
1791	83.86	83.89	74	74	77	43	51
1792	83.34	83.59	74	74	77	43	51
1793	82.91	83.17	73	73	76	43	51
1794	82.47	82.65	73	73	76	43	51
1795	82.15	82.02	72	72	75	42	50
1796	81.94	81.77	71	71	73	42	50
1797	81.91	81.69	71	71	70	42	50
1798	82.11	81.73	72	72	70	42	50
1799	82.16	81.8	73	74	71	42	50
1800	82.2	81.91	74	75	71	42	50
1801	82.18	81.98	76	76	72	42	51
1802	82.06	82.03	77	77	74	42	51
1803	82.02	81.96	77	77	74	42	51
1804	81.72	81.77	76	76	78	42	51
1805	81.32	81.4	75	75	78	43	51
1806	80.85	80.98	75	75	77	43	51
1807	80.47	80.36	74	73	77	43	51
1808	79.99	80.06	73	73	75	43	51
1809	79.74	80.04	73	73	73	43	50
1810	80.06	80.21	74	74	73	42	50
1811	80.39	80.65	75	76	73	42	50
1812	80.88	80.92	77	77	74	42	50
1813	80.9	81.11	77	77	75	42	50
1814	80.78	81.17	77	77	77	42	50
1815	80.71	80.94	77	76	77	42	50
1816	80.49	80.53	75	75	77	42	50
1817	80.06	80.05	74	74	76	42	50
1818	79.46	79.58	73	73	75	42	50
1819	78.88	79.09	73	74	73	41	50
1820	78.59	78.76	74	74	73	41	50
1821	78.89	78.82	75	75	73	41	50
1822	79.26	79.04	76	77	73	41	50
1823	79.55	79.39	78	78	74	41	50
1824	79.66	79.58	79	79	74	40	50
1825	79.43	79.67	79	78	79	40	50
1826	79.04	79.59	78	77	79	40	50
1827	78.34	79.39	76	76	78	40	50
1828	78.04	79.02	75	75	78	40	50
1829	77.58	78.5	75	75	78	41	50
1830	76.92	78.5	75	75	76	41	50
1831	76.6	78.29	76	75	76	41	50
1832	76.79	78.31	77	77	76	41	50
1833	77.27	78.56	78	78	76	41	50
1834	78.04	78.9	80	80	77	40	50
1835	78.21	79.36	81	80	79	40	49
1836	78.22	79.4	81	80	82	40	49
1837	78.12	79.24	80	80	82	40	49
1838	77.64	78.52	80	79	82	40	50
1839	76.83	77.81	80	79	81	39	50
1840	75.87	77.13	79	78	81	39	50
1841	75.82	76.66	78	78	80	39	50
1842	76.23	76.54	79	78	80	39	49
1843	77.22	76.81	79	79	79	39	49
1844	77.72	77.43	80	81	79	39	49
1845	77.97	77.74	82	81	79	39	49
1846	77.88	77.92	82	82	80	39	49
1847	77.73	77.83	82	82	82	39	49
1848	77.23	77.64	81	81	82	39	49
1849	76.64	77.22	80	80	82	39	49
1850	75.92	76.42	80	79	82	39	49
1851	75.45	75.88	79	79	80	39	49
1852	74.6	75.32	79	79	80	39	49
1853	74.34	74.92	79	79	79	39	49
1854	74.51	74.89	80	80	79	39	49
1855	75.21	75.43	81	81	79	39	49
1856	75.92	76.35	81	82	79	39	49
1857	76.53	76.79	82	82	80	39	49
1858	76.66	77.12	82	81	82	38	49
1859	76.57	77.09	81	81	82	38	49
1860	75.86	76.65	80	80	82	38	49
1861	75.48	76.22	80	80	81	38	49
1862	75.09	75.67	80	79	81	38	50
1863	74.84	75.54	79	79	81	39	50
1864	75.15	75.72	80	80	80	39	49
1865	75.78	76.31	80	81	80	39	49
1866	76.6	76.78	81	81	80	39	49
1867	77.24	77.37	81	82	80	39	48
1868	77.56	77.7	83	83	81	38	48
1869	77.56	77.68	83	83	84	38	48
1870	77.09	77.39	83	83	84	38	48
1871	76.2	77.03	83	83	84	38	48
1872	75.73	76.54	82	82	84	38	48
1873	75.21	75.77	82	82	84	38	49
1874	74.63	75.34	81	81	83	38	49
1875	74.5	74.93	81	81	82	38	49
1876	74.96	74.71	81	81	82	38	49
1877	76.01	75.02	81	81	80	38	48
1878	76.54	75.89	82	82	81	38	48
1879	77.2	76.58	83	83	81	38	48
1880	77.64	77.07	83	84	81	38	48
1881	77.39	77.38	84	83	81	38	48
1882	76.6	77.26	83	83	82	37	48
1883	76.18	76.92	82	82	82	37	48
1884	75.79	76.38	82	81	82	37	48
1885	74.95	75.86	81	81	81	37	49
1886	74.69	75.2	81	81	80	37	49
1887	74.7	74.57	81	81	80	37	49
1888	75	74.73	82	82	81	37	49
1889	75.42	75.44	82	83	81	37	49
1890	76.25	75.92	83	83	81	37	48
1891	76.38	76.47	84	84	82	37	48
1892	76.19	76.59	85	85	84	37	48
1893	75.57	76.44	85	85	86	37	48
1894	74.76	75.86	85	85	86	37	48
1895	73.45	75.35	84	84	86	37	49
1896	72.99	74.44	84	84	86	37	49
1897	72.56	73.9	83	83	86	38	49
1898	72.4	73.54	83	83	84	38	49
1899	72.71	73.58	83	83	83	38	49
1900	73.81	74.05	84	84	83	38	48
1901	74.74	75	84	85	83	38	48
1902	75.62	75.58	86	86	83	37	48
1903	75.79	76.15	86	86	84	37	48
1904	75.59	76.29	86	86	85	37	48
1905	75.19	76.15	86	85	85	37	48
1906	74.84	75.22	85	85	85	37	48
1907	74.3	74.67	85	85	85	38	48
1908	73.89	73.75	85	85	85	38	48
1909	73.14	73.16	85	85	85	38	48
1910	72.3	72.65	85	85	85	38	48
1911	72.2	72.61	86	86	85	38	48
1912	72.8	73.01	86	87	85	37	48
1913	73.55	73.91	87	87	85	37	48
1914	74.28	74.52	88	88	86	37	47
1915	74.35	75.03	88	88	86	37	47
1916	74.02	75.1	88	88	89	35	47
1917	73.63	74.65	88	88	89	35	47
1918	73.17	74.17	87	87	89	35	47
1919	72.71	73.41	87	87	89	35	48
1920	71.84	72.87	86	87	89	35	48
1921	71.56	72.16	86	86	87	37	48
1922	71.8	71.89	86	86	85	37	48
1923	72.4	72.22	86	86	85	37	48
1924	73.1	72.22	87	87	85	37	48
1925	74.31	74.09	87	88	86	37	48
1926	74.76	74.93	88	88	86	37	48
1927	74.97	75.17	88	88	86	37	47
1928	74.97	75.22	88	87	87	37	47
1929	74.89	75.22	87	87	87	37	48
1930	74.27	74.78	86	86	87	37	48
1931	73.31	74.18	85	85	86	38	48
1932	72.19	73.45	85	85	85	38	48
1933	71.99	73.07	85	85	85	38	48
1934	72.54	73.3	84	84	83	38	48
1935	73.64	73.3	84	84	83	38	48
1936	74.5	74.91	85	85	83	37	48
1937	75.28	75.43	85	85	83	37	48
1938	75.32	75.84	85	86	84	37	48
1939	74.91	75.84	86	86	85	37	47
1940	74.33	75.38	86	86	86	35	47
1941	73.2	74.99	85	85	86	35	48
1942	72.41	74.22	85	85	86	35	48
1943	72	73.46	85	85	86	35	48
1944	71.49	73.14	85	86	85	35	48
1945	71.44	73.2	86	85	85	35	48
1946	72.11	73.65	85	85	85	37	48
1947	72.86	74.47	85	86	85	37	48
1948	74.08	75	86	86	86	37	48
1949	74.65	75.6	87	87	86	37	47
1950	74.74	75.69	87	87	87	35	47
1951	74.46	75.36	87	87	89	35	47
1952	73.91	74.96	87	88	89	35	47
1953	73.14	74.13	88	87	89	35	48
1954	72.64	73.15	87	87	89	35	48
1955	71.87	72.76	87	88	88	37	48
1956	71.95	72.86	88	88	88	37	48
1957	72.7	73.16	88	88	88	37	48
1958	73.46	74.04	88	88	88	37	48
1959	74.5	74.67	88	89	88	37	48
1960	74.9	75.46	89	89	89	37	47
1961	74.93	75.65	89	89	90	37	47
1962	74.6	75.5	89	89	90	37	47
1963	74.03	75.2	89	88	90	37	47
1964	73.82	74.71	88	88	89	37	47
1965	73.17	74.33	88	88	89	37	48
1966	72.53	73.45	88	88	88	37	48
1967	71.53	72.66	88	88	88	37	48
1968	70.82	71.5	88	87	87	37	48
1969	70.83	71.35	88	88	87	37	48
1970	71.47	71.83	88	88	87	37	48
1971	72.24	73.04	88	88	88	37	48
1972	73.54	73.77	88	88	88	37	47
1973	73.93	74.58	89	89	90	37	47
1974	73.85	74.79	89	89	90	35	47
1975	73.45	74.64	89	89	90	35	47
1976	72.38	74.18	89	89	90	35	47
1977	71.66	73.24	89	89	90	35	48
1978	70.94	72.73	89	89	89	35	48
1979	70.71	72.28	89	89	89	35	48
1980	70.63	72.46	89	90	89	36	48
1981	71.12	73.25	90	90	90	36	49
1982	72.27	73.87	90	90	90	36	48
1983	72.93	74.9	90	90	91	36	48
1984	74.18	75.6	90	90	91	36	48
1985	74.76	76.08	90	90	91	36	48
1986	75.25	76.04	89	89	90	36	48
1987	74.95	75.63	89	88	90	36	48
1988	74.04	75.14	88	88	89	36	48
1989	73.35	74.05	88	87	89	37	48
1990	72.48	73.34	87	87	85	37	48
1991	72.11	73.02	87	86	85	37	49
1992	72.36	73.05	86	86	85	37	49
1993	73.73	73.43	86	86	85	37	49
1994	74.96	74.73	86	86	85	37	49
1995	76.39	75.53	86	86	86	37	48
1996	76.71	76.29	86	86	86	37	47
1997	76.89	76.45	86	86	86	37	47
1998	76.7	76.27	86	86	86	37	47
1999	76.18	75.62	85	85	86	36	47
[truncated: 692 more rows]
