# Supplementary material for: Detection of critical cerebral desaturation thresholds by three regional oximeters during hypoxia: a pilot study in healthy volunteers
Source: BMC Anesthesiol. 2017 Jan 13;17:6. doi: 10.1186/s12871-016-0298-7 (PMC5234256; doi:10.1186/s12871-016-0298-7)
Supplement: Additional file 7: — Raw data subject #1806. (XLSX 128 kb) [file 12871_2016_298_MOESM7_ESM.xlsx]

## Sheet: Sheet1
Time in sec	Ch1 SpO2	Ch2 SpO2	Ch1 PR	Ch2 PR	ECG HR	Invos_rSO2	equanox_rSO2	foresight_rSO2
1	99.14	99.69	42	42	43
2	99.25	99.76	42	42	44
3	99.26	99.87	42	42	44
4	99.38	99.83	42	42	44
5	99.47	99.78	42	44	44
6	99.59	99.73	42	44	43
7	99.59	99.69	42	43	43
8	99.72	99.73	42	43	42
9	99.78	99.83	42	43	41
10	99.78	99.8	42	42	41	53		70
11	99.79	99.8	41	42	41	53		70
12	99.81	99.82	41	42	41	53		70
13	99.82	99.83	42	42	41	53		71
14	99.88	99.88	41	41	41	53		71
15	99.99	99.94	41	41	41	53		71
16	99.98	99.99	41	41	40	53		71
17	100.05	100.03	41	41	40	53		71
18	100.14	100.04	41	41	40	53		71
19	100.12	100.11	41	41	40	53		71
20	100.19	100.16	40	40	40	54		71
21	100.27	100.24	40	40	40	54		71
22	100.26	100.24	40	40	39	54		71
23	100.34	100.41	40	40	39	54		69
24	100.48	100.55	40	40	39	53		69
25	100.48	100.51	40	40	39	53		69
26	100.53	100.69	40	40	40	53		69
27	100.6	100.76	40	40	40	53		70
28	100.6	100.64	40	40	40	53		70
29	100.51	100.63	40	40	41	54		70
30	100.52	100.63	40	40	41	54		70
31	100.52	100.59	40	40	41	54		69
32	100.47	100.68	40	40	40	54		69
33	100.43	100.65	40	41	40	54		69
34	100.43	100.68	41	41	41	55		69
35	100.43	100.73	41	41	41	55		71
36	100.43	100.74	41	41	41	55		71
37	100.42	100.75	40	40	41	55		71
38	100.43	100.77	41	41	41	55		71
39	100.34	100.69	42	42	41	55		71
40	100.33	100.68	42	42	41	55		71
41	100.35	100.58	42	42	42	55		72
42	100.24	100.55	41	41	42	55		72
43	100.19	100.5	41	41	42	55		72
44	100.18	100.43	42	42	42	55		72
45	100.11	100.5	42	42	42	55		73
46	100.09	100.41	42	42	42	55		73
47	100.04	100.36	42	42	42	55		73
48	100.07	100.39	43	43	42	54		73
49	100.06	100.37	43	43	43	54		72
50	100.08	100.39	43	43	44	54		72
51	100	100.41	43	43	44	54		73
52	100.05	100.44	43	43	44	54		73
53	99.99	100.34	43	43	44	54		72
54	99.9	100.23	43	43	44	54		72
55	99.89	100.21	44	44	44	54		72
56	99.89	100.23	43	43	44	54		72
57	99.81	100.24	43	43	44	54		71
58	99.81	100.24	43	43	44	54		71
59	99.85	100.24	42	42	43	54		71
60	99.78	100.04	42	42	43	54		71
61	99.78	100.11	42	42	42	54		71
62	99.78	100.1	41	41	40	54		71
63	99.68	99.99	41	41	40	53		71
64	99.6	99.94	41	41	40	53		71
65	99.49	99.94	41	41	40	53		71
66	99.43	99.79	41	40	40	53		71
67	99.34	99.81	41	40	40	54		71
68	99.43	99.8	40	40	40	54		71
69	99.41	99.74	40	41	40	54		71
70	99.37	99.72	41	41	40	54		71
71	99.44	99.71	40	40	40	54		71
72	99.49	99.71	40	40	40	54		71
73	99.4	99.71	40	40	41	54		71
74	99.53	99.7	42	42	42	54		71
75	99.57	99.71	42	42	44	54		71
76	99.61	99.74	42	42	44	54		71
77	99.64	99.69	42	41	44	55		72
78	99.62	99.74	41	41	44	55		72
79	99.67	99.79	41	41	43	55		72
80	99.67	99.88	41	41	43	55		72
81	99.73	99.95	41	41	42	55		73
82	99.79	100	41	41	40	54		73
83	99.79	99.99	40	40	39	54		72
84	99.73	100.06	40	40	39	54		72
85	99.72	100.03	40	41	40	54		72
86	99.72	100.08	41	41	40	54		72
87	99.64	100.12	42	42	40	55		73
88	99.64	100.09	42	42	41	55		73
89	99.55	100.07	41	42	43	55
90	99.6	100.01	43	43	44	55
91	99.48	100	43	43	44	55
92	99.37	99.87	43	42	44	56
93	99.31	99.9	42	42	44	56
94	99.33	99.92	41	41	43	56
95	99.24	99.75	43	43	42	56
96	99.18	99.71	43	43	42	55
97	99.22	99.53	43	43	43	55
98	99.14	99.62	42	42	43	55
99	99.13	99.58	42	42	43	55
100	99.1	99.62	42	42	43	55
101	99.05	99.63	43	43	43	55
102	99.08	99.58	43	43	43	55
103	99.11	99.62	43	43	44	55
104	99.11	99.52	42	42	44	55
105	99.04	99.38	42	42	43	55
106	99.06	99.38	42	42	43	54
107	99.07	99.44	42	42	43	54
108	99.08	99.56	43	43	43	54
109	99.14	99.56	44	44	43	54
110	99.14	99.56	44	44	43	54
111	99.24	99.53	43	43	44	55
112	99.31	99.66	42	42	44	55
113	99.34	99.69	42	42	43	55
114	99.33	99.68	42	42	43	55
115	99.32	99.75	41	41	43	55
116	99.36	99.71	41	41	42	55
117	99.36	99.69	42	41	41	55
118	99.34	99.83	41	41	41	55
119	99.33	99.79	41	41	42	55
120	99.32	99.71	41	41	41	55
121	99.33	99.76	40	41	41	55
122	99.32	99.72	40	41	41	55
123	99.31	99.71	40	40	41	55
124	99.33	99.8	40	40	40	55
125	99.31	99.76	40	40	39	54
126	99.3	99.74	40	40	39	54
127	99.27	99.75	40	40	39	54
128	99.27	99.72	40	40	40	54
129	99.29	99.68	39	39	40	54
130	99.2	99.54	39	40	40	54
131	99.22	99.53	40	40	40	54
132	99.28	99.53	40	40	40	54
133	99.31	99.55	40	40	40	54
134	99.28	99.55	40	40	40	54
135	99.33	99.54	40	40	41	54
136	99.37	99.51	40	40	41	54
137	99.37	99.49	40	40	42	54
138	99.39	99.52	41	41	43	54
139	99.43	99.57	42	42	44	54
140	99.43	99.59	42	42	45	54
141	99.34	99.53	42	44	47	54
142	99.33	99.59	44	44	47	54
143	99.36	99.6	44	44	46	54
144	99.38	99.67	44	44	46	54
145	99.36	99.73	44	45	46	56
146	99.35	99.76	45	45	45	56
147	99.44	99.76	45	45	45	56
148	99.52	99.93	45	45	46	56
149	99.53	99.93	46	46	46	56
150	99.54	99.96	46	46	46	56
151	99.55	99.97	46	46	47	56
152	99.59	100.02	46	46	48	56
153	99.51	99.91	46	46	48	56
154	99.46	99.92	46	46	47	56
155	99.38	99.92	46	46	47	56
156	99.51	99.86	46	46	47	56
157	99.47	99.89	46	46	46	56
158	99.46	99.88	46	45	45	56
159	99.4	99.88	45	45	45	55
160	99.45	99.86	45	45	45	55
161	99.41	99.84	45	45	45	55
162	99.4	99.81	45	45	45	55
163	99.37	99.74	44	44	45	55
164	99.37	99.74	44	44	44	55
165	99.39	99.61	44	44	43	55
166	99.33	99.48	43	43	42	55
167	99.35	99.48	43	43	42	55
168	99.32	99.44	43	43	42	55
169	99.35	99.45	43	43	42	56
170	99.38	99.31	42	42	42	56		72
171	99.36	99.23	42	41	42	56		72
172	99.34	99.49	41	41	42	56		72
173	99.48	99.4	41	41	41	56		72
174	99.59	99.49	41	41	39	55		71
175	99.46	99.66	40	40	38	55		71
176	99.54	99.57	40	40	38	55		71
177	99.61	99.45	40	40	38	55		71
178	99.53	99.47	39	39	38	55		72
179	99.56	99.59	40	40	38	55		72
180	99.7	99.56	40	40	38	55		72
181	99.69	99.47	40	40	38	55		72
182	99.61	99.65	40	39	39	55		72
183	99.75	99.85	39	39	39	55		72
184	99.77	99.77	39	39	39	55		72
185	99.67	99.77	39	39	39	55		72
186	99.79	100.37	39	39	39	55		72
187	99.94	100.37	39	39	38	55		72
188	99.95	100.57	39	40	38	55		72
189	99.82	100.82	40	40	39	54		72
190	99.89	100.81	40	40	39	54		73
191	99.82	100.64	40	40	39	54		73
192	99.7	100.64	40	40	40	54		72
193	99.84	100.64	40	40	40	54		72
194	99.68	100.34	40	40	40	55		72
195	99.59	100.27	40	40	40	55		72
196	99.7	100.27	39	39	40	55		71
197	99.68	100.27	39	40	40	55		71
198	99.61	100.37	40	40	40	54		72
199	99.63	100.39	40	40	40	54		72
200	99.59	100.3	40	40	40	54		71
201	99.49	100.29	40	40	40	54		71
202	99.67	100.32	40	40	40	54		71
203	99.6	100.16	40	40	41	54		71
204	99.56	100.16	40	40	41	54		71
205	99.64	100.16	40	40	41	54		71
206	99.68	100.12	40	40	40	54		71
207	99.63	100.11	40	40	40	54		71
208	99.73	100.13	40	40	39	54		71
209	99.69	100.04	40	39	39	54		71
210	99.55	99.92	39	39	40	54		71
211	99.55	99.92	40	40	40	54		71
212	99.46	99.95	40	40	40	54		71
213	99.39	99.96	40	40	41	55		71
214	99.48	99.97	40	40	41	55		72
215	99.41	99.86	40	40	41	55		72
216	99.42	99.88	40	40	41	55		72
217	99.48	99.88	40	40	40	55		72
218	99.45	99.79	40	40	40	56		72
219	99.4	99.8	40	40	39	56		72
220	99.47	99.8	40	40	39	56		72
221	99.4	99.81	40	40	39	56		72
222	99.33	99.85	40	40	39	55		73
223	99.38	99.85	40	40	40	55		73
224	99.34	99.76	40	40	41	55		71
225	99.3	99.74	40	40	41	55		71
226	99.35	99.74	41	41	41	55		71
227	99.38	99.7	41	40	42	55		71
228	99.41	99.68	41	40	42	55		71
229	99.43	99.61	40	40	41	55		71
230	99.43	99.64	40	40	41	55		71
231	99.45	99.7	40	40	41	55		71
232	99.45	99.64	40	40	40	55		71
233	99.44	99.64	41	41	40	55		71
234	99.55	99.75	41	41	40	55		72
235	99.56	99.73	40	40	40	55		72
236	99.6	99.83	40	40	40	55		72
237	99.64	99.96	40	40	40	0		72
238	99.66	99.92	41	41	40	0		72
239	99.64	99.97	41	41	40	0		72
240	99.64	100.02	41	41	41	0		73
241	99.64	99.98	40	40	41	0		73
242	99.63	100.06	40	40	40	0		73
243	99.64	100.05	40	40	40	0		73
244	99.64	99.98	40	40	40	0		73
245	99.66	100.03	41	41	40	0		73
246	99.7	100.03	41	41	40	0		72
247	99.71	100.02	41	41	40	0		72
248	99.62	100.03	41	41	41	0		71
249	99.61	100	41	41	41	0		71
250	99.57	100.04	41	41	41	0		71
251	99.48	100.05	41	41	41	0		71
252	99.48	99.96	41	40	41	0		71
253	99.42	99.9	40	40	41	0		71
254	99.4	99.9	40	40	40	0		72
255	99.4	99.82	40	40	39	0		72
256	99.38	99.77	40	40	38	0		72
257	99.42	99.8	40	40	38	0		72
258	99.47	99.79	40	41	39	0		72
259	99.34	99.81	41	41	39	0		72
260	99.38	99.82	41	41	39	0		72
261	99.35	99.72	42	42	40	0		72
262	99.42	99.82	42	42	42	0		72
263	99.44	99.72	42	42	43	0		72
264	99.32	99.81	42	42	43	0		72
265	99.39	99.77	42	41	43	0		72
266	99.35	99.92	42	41	43	0		72
267	99.36	99.94	41	41	42	0		72
268	99.43	99.97	41	42	42	0		72
269	99.49	99.99	42	42	42	0		72
270	99.57	99.88	42	42	42	0		72
271	99.54	99.94	42	42	42	0		72
272	99.52	99.9	42	42	43	0		72
273	99.34	99.86	42	42	43	0		72
274	99.59	99.71	42	42	43	0		72
275	99.29	99.52	42	42	43	0		72
276	99.19	99.64	42	42	43	0		72
277	99.3	99.55	42	42	42	0		72
278	99.3	99.46	42	41	41	0		72
279	99.3	99.6	41	41	40	0		72
280	99.34	99.53	41	41	39	0		72
281	99.24	99.39	42	42	40	0		72
282	99.3	99.51	42	42	40	0		73
283	99.3	99.44	42	42	40	0		73
284	99.34	99.55	42	42	40	0		73
285	99.36	99.63	42	42	41	0		73
286	99.35	99.71	42	42	42	0		73
287	99.26	99.7	42	42	42	0		73
288	99.25	99.63	42	42	42	0		72
289	99.23	99.78	42	42	42	0		72
290	99.32	99.69	42	42	42	0		72
291	99.32	99.59	42	42	42	0		72
292	99.27	99.59	42	42	42	0		72
293	99.28	99.5	42	42	42	0		72
294	99.3	99.54	41	41	41	0		73
295	99.32	99.48	41	41	41	0		73
296	99.31	99.6	42	42	41	0		73
297	99.45	99.62	42	42	42	0		73
298	99.49	99.47	42	42	42	0		72
299	99.36	99.64	42	42	43	0		72
300	99.41	99.57	42	42	43	0		72
301	99.39	99.48	42	42	43	0		72
302	99.45	99.73	42	42	43	0		72
303	99.46	99.63	42	42	42	56		72
304	99.42	99.63	42	42	41	56		73
305	99.42	99.66	42	42	41	56		73
306	99.42	99.58	41	41	40	56		73
307	99.36	99.64	42	42	41	56		73
308	99.38	99.66	42	43	41	55		72
309	99.36	99.73	43	43	41	55		72
310	99.43	99.71	44	43	41	55		72
311	99.35	99.87	44	44	42	55		72
312	99.33	99.86	45	45	44	55		71
313	99.39	99.96	46	46	48	55		71
314	99.39	100.07	46	46	49	55		71
315	99.39	100.08	46	46	49	55		71
316	99.29	100.1	46	46	49	55		68
317	99.3	100.09	46	46	49	55		68
318	99.2	99.97	46	46	48	54		68
319	99.15	99.97	45	45	47	54		68
320	99.07	99.97	45	45	45	54		69
321	99.05	99.97	45	45	44	54		69
322	99.13	99.86	45	45	44	54		69
323	99.15	100	45	44	43	54		69
324	99.38	100.15	44	44	43	54		69
325	99.48	100.21	44	44	43	54		69
326	99.54	100.06	45	46	43	54		70
327	99.58	100.17	46	46	44	55		70
328	99.61	100.18	46	46	44	55		70
329	99.7	100.07	45	45	45	55		70
330	99.74	100.17	45	45	45	55		70
331	99.74	100.09	44	44	45	55		70
332	99.73	100.07	44	44	45	55		70
333	99.85	99.98	44	44	44	55		70
334	99.9	99.84	43	43	43	55		71
335	99.93	99.79	43	43	41	55		71
336	99.89	99.74	43	43	40	55		71
337	99.88	99.86	43	43	40	55		71
338	99.78	99.47	43	43	40	55		71
339	99.54	99.75	43	43	40	55		71
340	99.57	99.81	43	43	40	55		71
341	99.27	99.9	43	43	41	56		71
342	99.33	99.68	43	43	43	56		71
343	99.21	99.7	43	43	44	56		71
344	99.23	99.9	43	43	44	56		71
345	99.05	99.66	44	43	44	56		71
346	99.1	99.93	43	43	44	56		71
347	99.18	99.92	43	43	44	54		71
348	99.02	100.15	43	43	44	54		71
349	99.07	99.99	43	43	44	54		71
350	99.01	100.03	43	42	44	54		71
351	98.97	100.11	42	42	44	56		71
352	99.05	99.96	42	42	43	56		66
353	99.05	100.02	42	42	43	56		66
354	98.86	99.42	42	42	42	56		65
355	98.89	99.34	41	41	40	56		65
356	98.7	99.12	43	42	41	56		64
357	98.79	98.75	43	42	41	56		64
358	98.82	99.05	42	42	41	56		64
359	99.04	99.18	42	42	41	56		64
360	99.16	99.46	42	42	41	56		65
361	99.09	99.81	42	42	41	57		65
362	99.53	99.87	41	41	41	57		66
363	99.66	100.05	41	41	41	57		66
364	99.58	99.87	41	41	41	57		66
365	99.74	99.88	41	41	40	57		66
366	99.74	99.95	41	41	40	57		66
367	99.68	99.82	40	40	40	57		66
368	99.78	99.82	41	41	40	57		67
369	99.89	100.01	41	41	40	57		67
370	100.07	99.92	41	41	40	58		67
371	100.38	99.89	41	41	41	58		67
372	100.32	99.85	41	41	41	58		65
373	100.37	99.89	41	41	40	58		65
374	100.5	99.86	40	40	40	58		65
375	100.29	100.01	40	41	40	57		65
376	100.22	100.01	41	41	40	57		67
377	100.28	99.94	42	42	41	57		67
378	100.21	99.97	42	42	41	57		66
379	100.29	99.95	42	42	42	57		66
380	100.32	99.9	42	42	44	56		65
381	100.26	99.98	42	42	44	56		65
382	100.29	99.97	43	43	44	56		64
383	100.38	100.03	43	43	44	56		64
384	100.43	99.99	43	43	44	56		63
385	100.37	99.99	43	43	44	58		63
386	100.32	99.99	44	44	44	58		63
387	100.45	100.05	44	44	44	58		63
388	100.46	100.07	44	44	44	58		63
389	100.49	100.03	43	43	44	58		63
390	100.46	100.08	43	44	44	58		63
391	100.38	100.17	43	45	44	58		63
392	100.45	100.19	44	45	44	58		65
393	100.28	100.11	44	45	45	58		65
394	100.23	100.01	45	45	46	58		64
395	100.14	99.88	44	44	48	58		64
396	100	99.82	44	45	48	58		66
397	100.02	99.38	45	45	48	58		66
398	99.85	99.11	45	45	47	58		67
399	99.68	98.66	46	46	47	58		67
400	99.46	98.52	46	46	47	57		67
401	99.59	98.1	46	47	47	57		67
402	99.76	98.64	47	47	48	57		68
403	99.71	99.4	47	48	48	57		68
404	99.82	99.1	48	48	48	58		68
405	99.89	99.8	47	47	49	58		68
406	100.2	100.25	47	47	49	58		70
407	100.17	100.95	47	47	48	58		70
408	100.62	101.01	48	48	48	58		68
409	100.74	101.35	48	48	48	59		68
410	100.81	101.22	47	47	48	59		68
411	100.62	100.6	47	48	48	59		68
412	100.54	100.33	48	49	49	59		69
413	100.51	100.37	49	49	49	59		69
414	100.37	100.39	48	49	49	60		69
415	100.24	100.36	47	49	49	60		69
416	100.26	100.48	48	49	49	60		69
417	100.29	100.61	48	50	49	60		69
418	100.33	100.63	50	50	49	60		69
419	100.37	100.62	49	49	49	60		69
420	100.35	100.59	48	48	49	60		69
421	100.42	100.57	48	49	49	60		69
422	100.4	100.58	47	49	49	60		68
423	100.43	100.58	47	48	48	61		68
424	100.42	100.67	46	47	47	61		68
425	100.36	100.63	46	47	44	61		68
426	100.41	100.7	45	46	42	61		68
427	100.44	100.65	45	44	40	61		68
428	100.41	100.56	43	44	38	61		68
429	100.39	100.53	42	43	38	61		68
430	100.37	100.52	42	42	38	61		70
431	100.33	100.67	41	42	38	61		70
432	100.54	100.62	40	41	38	61		71
433	100.53	100.62	40	41	38	61		71
434	100.48	100.4	40	40	38	61		71
435	100.15	100.5	40	40	39	61		71
436	100.17	100.3	40	42	39	61		71
437	100.24	100.25	41	42	39	61		71
438	100.16	100.31	41	41	40	60		71
439	100.14	100.25	42	42	42	60		71
440	100.18	100.26	42	43	44	60		70
441	100.18	100.31	43	43	44	60		70
442	100.13	100.34	43	43	44	60		70
443	100.25	100.13	43	43	44	62		70
444	100.18	100.29	43	43	44	62		68
445	100.17	100.17	43	43	44	62		68
446	100.15	100.26	44	44	44	62		68
447	100.23	100.33	45	45	44	62		68
448	100.17	100.31	45	44	44	63		70
449	100.07	100.26	44	44	44	63		70
450	100.09	100.24	43	43	44	63		70
451	100.02	100.19	43	43	44	63		70
452	99.95	100.13	43	43	44	62		70
453	99.97	99.88	45	45	44	62		70
454	99.84	99.87	44	44	44	62		71
455	99.77	99.71	44	44	45	62		71
456	99.77	99.62	44	44	45	62		71
457	99.83	99.57	45	45	46	62		71
458	99.81	99.65	44	44	46	61		71
459	99.8	99.62	44	43	45	61		71
460	99.76	99.71	43	43	45	61		72
461	99.83	99.71	43	43	45	61		72
462	99.65	99.79	43	43	44	61		72
463	99.75	99.91	43	45	44	61		72
464	99.75	100.06	45	45	44	61		71
465	99.77	99.9	46	46	44	61		71
466	99.75	100.06	45	45	45	61		70
467	99.76	99.87	45	45	45	62		70
468	99.7	99.87	43	45	45	62		70
469	99.71	99.81	42	42	44	62		70
470	99.75	99.75	42	42	44	62		70
471	99.71	99.67	43	43	42	62		70
472	99.59	99.68	42	42	42	61		70
473	99.63	99.61	42	42	42	61		70
474	99.58	99.63	41	41	42	61		72
475	99.55	99.64	41	41	42	61		72
476	99.6	99.49	41	41	41	62		72
477	99.62	99.36	40	40	40	62		72
478	99.5	99.25	40	40	38	62		72
479	99.63	99.25	39	39	36	62		72
480	99.73	99.17	39	39	37	62		73
481	99.68	99.09	39	39	37	62		73
482	99.64	99.2	39	39	37	62		73
483	99.6	99.24	39	38	37	62		73
484	99.69	99.27	38	38	37	62		72
485	99.71	99.17	38	38	37	62		72
486	99.62	99.14	39	39	37	61		72
487	99.65	99.32	39	39	37	61		72
488	99.71	99.29	38	38	38	61		72
489	99.68	99.24	38	38	38	61		72
490	99.63	99.34	38	38	39	61		72
491	99.56	99.37	40	40	39	61		72
492	99.57	99.33	40	40	41	61		72
493	99.6	99.39	40	40	42	61		72
494	99.63	99.36	39	39	42	61		73
495	99.6	99.33	40	40	42	61		73
496	99.6	99.39	40	40	42	62		73
497	99.62	99.36	41	41	42	62		73
498	99.54	99.42	40	40	42	62		73
499	99.53	99.39	40	40	42	62		73
500	99.52	99.35	40	40	42	62		73
501	99.36	99.27	41	41	42	62		73
502	99.26	99.19	41	41	41	62		73
503	99.2	99.17	41	41	41	62		73
504	99.21	99.16	40	40	41	62		72
505	99.14	99.09	40	41	41	61		72
506	99.07	99.09	41	41	41	61		72
507	99.05	98.95	42	42	42	61		72
508	99.03	99.01	42	42	42	61		71
509	99.06	98.98	42	42	42	61		71
510	99.06	98.97	40	40	42	61		74
511	99.01	98.97	40	40	42	62		74
512	98.99	98.92	40	40	42	62		73
513	98.99	98.91	41	41	41	62		73
514	98.95	98.86	41	40	40	62		73
515	98.9	98.88	40	40	39	60		73
516	98.96	98.88	40	40	39	60		73
517	98.93	98.88	41	41	39	60		73
518	98.98	98.88	41	41	39	60		73
519	98.98	98.96	42	42	39	60		73
520	99	98.98	40	40	40	61		73
521	99.02	98.96	40	40	40	61		73
522	99.02	98.94	41	40	40	61		73
523	98.98	98.97	41	40	39	61		73
524	99.04	99.02	40	40	39	61		73
525	99.07	99.01	39	39	38	60		73
526	99.09	98.94	39	40	38	60		73
527	99.09	99	40	40	38	60		73
528	99.12	98.99	39	39	39	60		73
529	99.06	98.96	39	39	39	60		73
530	99.04	99.01	39	39	39	60		73
531	99.04	99.03	40	40	39	60		73
532	99.05	99	40	40	39	60		73
533	99.1	99.05	40	40	39	60		73
534	99.13	99.03	39	39	40	61		73
535	99.1	98.95	39	40	40	61		73
536	99.1	98.98	40	40	40	61		73
537	99.13	98.95	41	41	41	61		73
538	99.08	98.94	41	40	42	61		73
539	99.1	98.97	40	40	42	61		73
540	99.16	98.95	40	40	42	61		73
541	99.07	98.86	42	42	41	61		73
542	99.07	98.83	42	42	41	61		73
543	99.05	98.82	40	40	41	61		73
544	98.92	98.81	40	40	40	60		73
545	98.91	98.86	40	40	39	60		73
546	98.9	98.79	41	41	39	60		74
547	98.88	98.84	41	41	39	60		74
548	98.88	98.79	41	41	39	60		74
549	98.88	98.79	41	41	40	59		74
550	98.83	98.85	42	42	41	59		74
551	98.79	98.79	42	42	42	59		74
552	98.79	98.82	42	42	43	59		73
553	98.81	98.8	40	40	43	59		73
554	98.79	98.76	40	41	43	59		73
555	98.73	98.76	41	41	43	59		73
556	98.73	98.76	40	40	42	59		72
557	98.71	98.68	40	40	41	59		72
558	98.7	98.58	39	39	39	59		73
559	98.68	98.59	40	40	38	59		73
560	98.68	98.47	40	40	38	59		72
561	98.68	98.42	39	39	38	59		72
562	98.6	98.49	39	39	38	59		72
563	98.62	98.54	39	39	39	59		72
564	98.63	98.6	40	40	39	59		72
565	98.62	98.66	40	40	40	59		72
566	98.65	98.62	40	40	42	59		72
567	98.66	98.64	38	38	42	59		72
568	98.61	98.61	38	39	42	59		72
569	98.58	98.59	39	39	42	60		72
570	98.6	98.53	40	40	41	60		73
571	98.59	98.59	40	39	41	60		73
572	98.6	98.63	39	39	41	60		72
573	98.65	98.62	39	39	41	60		72
574	98.6	98.55	39	40	41	60		73
575	98.61	98.59	40	40	41	60		73
576	98.65	98.57	40	40	41	60		73
577	98.66	98.48	40	40	41	60		73
578	98.67	98.53	40	40	41	60		73
579	98.66	98.54	42	41	42	60		73
580	98.7	98.56	42	42	43	60		73
581	98.68	98.6	42	42	45	60		73
582	98.62	98.67	42	42	45	60		73
583	98.66	98.69	43	43	45	59		73
584	98.65	98.73	43	43	46	59		73
585	98.67	98.77	43	43	46	59		73
586	98.68	98.87	42	42	46	59		73
587	98.76	98.87	43	43	45	59		73
588	98.72	98.85	43	44	45	59		73
589	98.74	98.84	43	44	44	59		73
590	98.74	98.89	43	43	44	59		72
591	98.74	98.93	43	43	44	59		72
592	98.78	98.91	43	44	43	59		72
593	98.83	98.97	44	44	44	59		72
594	98.86	98.94	43	43	44	59		72
595	98.88	98.92	43	42	44	59		72
596	98.9	98.94	42	42	43	59		72
597	98.94	98.88	43	43	43	59		72
598	98.94	98.96	43	43	43	59		72
599	98.85	98.86	43	43	42	59		72
600	98.85	98.83	41	41	41	59		72
601	98.75	98.86	41	41	40	59		72
602	98.68	98.86	41	41	40	59		72
603	98.6	98.8	42	42	40	59		72
604	98.68	98.82	42	42	40	59		73
605	98.61	98.79	42	41	41	59		73
606	98.61	98.8	41	41	41	59		72
607	98.66	98.82	42	42	41	59		72
608	98.61	98.75	43	43	41	59		72
609	98.63	98.74	43	43	41	59		72
610	98.63	98.74	42	42	42	59		72
611	98.64	98.87	42	42	41	59		72
612	98.66	98.76	42	43	42	59		72
613	98.65	98.79	43	43	42	59		72
614	98.86	98.81	42	42	42	59		72
615	98.94	98.78	42	41	42	59		72
616	98.94	98.81	41	41	42	59		72
617	99.03	98.81	41	41	42	59		72
618	98.97	98.72	41	41	42	59		72
619	98.95	98.8	40	40	41	59		72
620	98.89	98.86	40	40	40	59		72
621	98.82	98.77	40	41	40	59		72
622	98.74	98.8	41	41	40	59		73
623	98.78	98.84	41	41	40	59		73
624	98.75	98.75	41	40	40	59		72
625	98.69	98.82	40	40	41	59		72
626	98.79	98.85	41	41	41	60		72
627	98.77	98.8	41	41	41	60		72
628	98.73	98.74	40	41	40	60		72
629	98.83	98.73	39	40	40	60		72
630	98.83	98.72	39	41	40	60		72
631	98.82	98.74	41	41	40	60		72
632	98.83	98.74	41	41	40	60		72
633	98.76	98.7	41	40	41	60		72
634	98.77	98.78	40	40	40	60		72
635	98.77	98.77	40	40	40	60		72
636	98.66	98.67	41	41	40	60		72
637	98.59	98.63	41	41	40	60		72
638	98.59	98.64	42	42	40	60		72
639	98.49	98.65	41	41	41	60		72
640	98.45	98.61	43	43	41	60		73
641	98.42	98.57	43	44	42	60		73
642	98.43	98.58	44	44	44	60		73
643	98.43	98.63	44	44	47	60		73
644	98.35	98.6	43	44	47	60		75
645	98.36	98.63	43	45	47	60		75
646	98.31	98.64	45	45	47	60		74
647	98.36	98.65	45	45	47	60		74
648	98.39	98.62	45	45	47	60		74
649	98.46	98.52	45	45	47	60		74
650	98.45	98.59	45	46	48	60		73
651	98.48	98.51	46	46	48	59		73
652	98.53	98.54	46	46	49	59		73
653	98.55	98.54	46	45	49	59		73
654	98.6	98.58	45	46	49	59		73
655	98.59	98.61	46	46	48	60		73
656	98.55	98.57	47	47	48	60		73
657	98.58	98.65	46	46	49	60		73
658	98.62	98.68	46	46	49	60		73
659	98.59	98.73	46	47	48	60		73
660	98.64	98.77	47	47	48	59		73
661	98.61	98.76	48	48	49	59		73
662	98.61	98.78	47	47	49	59		74
663	98.6	98.83	47	46	49	59		74
664	98.58	98.87	46	46	49	59		73
665	98.67	98.91	47	47	48	59		73
666	98.65	98.96	47	47	48	59		73
667	98.64	98.92	46	46	47	59		73
668	98.71	98.95	46	46	46	59		72
669	98.71	98.96	46	46	43	58		72
670	98.75	98.98	47	47	43	58		72
671	98.77	98.95	46	46	44	58		72
672	98.8	98.97	46	46	44	58		72
673	98.8	98.95	45	45	44	58		72
674	98.81	99	46	46	44	57		72
675	98.74	98.9	47	47	44	57		72
676	98.75	98.88	47	46	44	57		72
677	98.77	98.9	46	46	45	57		72
678	98.83	98.89	45	45	45	57		72
679	98.75	98.76	45	44	44	58		72
680	98.74	98.68	44	46	45	58		72
681	98.69	98.71	46	46	45	58		72
682	98.71	98.72	45	45	45	58		71
683	98.69	98.58	45	44	45	58		71
684	98.74	98.57	44	44	45	57		71
685	98.69	98.51	45	45	45	57		71
686	98.59	98.56	46	46	45	57		70
687	98.54	98.57	46	46	45	57		70
688	98.4	98.48	46	45	46	57		70
689	98.41	98.49	45	45	46	58		70
690	98.23	98.38	46	46	46	58		71
691	98.09	98.25	47	47	45	58		71
692	97.97	98.04	46	46	46	58		71
693	97.83	97.82	46	46	46	58		71
694	97.83	97.72	45	45	46	58		72
695	97.63	97.5	45	45	45	58		72
696	97.53	97.33	46	46	45	58		72
697	97.41	97.22	46	46	45	58		72
698	97.43	97.5	46	46	45	57		71
699	97.21	97.51	46	46	46	57		71
700	97.05	97.46	47	47	46	57		71
701	96.98	97.48	47	47	47	57		71
702	96.82	97.4	47	47	48	57		72
703	96.85	97.39	46	46	48	57		72
704	96.73	97.26	46	46	48	57		72
705	96.62	96.92	47	47	48	57		72
706	96.58	96.76	47	47	48	57		71
707	96.36	96.69	47	47	48	57		71
708	96.46	96.43	47	47	48	56		71
709	96.22	96.44	48	48	48	56		71
710	96.15	96.19	48	48	48	56		71
711	96.01	95.86	48	47	48	56		71
712	95.9	95.67	47	47	48	56		71
713	95.89	95.53	48	48	48	56		71
714	95.62	95.55	48	48	48	56		71
715	95.33	95.27	47	47	47	56		71
716	95.23	95.02	47	47	47	56		71
717	95.2	94.78	46	46	46	56		71
718	94.92	94.69	47	47	46	56		71
719	94.7	94.46	47	47	45	56		71
720	94.45	94.33	47	47	45	56		71
721	94.39	94.33	46	47	45	56		71
722	94.19	94.33	45	45	45	56		71
723	94.01	94.21	46	46	45	56		71
724	93.83	94.08	46	46	45	56		70
725	93.79	93.9	46	46	45	56		70
726	93.56	93.91	44	44	45	56		71
727	93.29	93.79	44	44	45	56		71
728	93.15	93.68	44	46	45	56		70
729	93	93.55	46	46	45	56		70
730	92.81	93.6	46	45	46	56		72
731	92.7	93.35	46	44	46	56		72
732	92.69	93.27	44	44	46	56		71
733	92.7	93.22	44	44	46	56		71
734	92.52	93.02	46	46	45	56		71
735	92.43	93.08	45	45	45	56		71
736	92.39	93.05	45	45	45	56		70
737	92.42	93.03	44	44	45	56		70
738	92.31	92.93	45	45	45	56		70
739	92.19	92.85	46	46	45	56		70
740	92.14	92.68	46	46	45	56		70
741	92.13	92.47	46	46	46	56		70
742	92.1	92.47	46	46	46	56		70
743	92	92.4	47	47	46	56		70
744	91.94	92.35	47	47	47	56		70
745	91.9	92.29	47	47	48	56		70
746	91.9	92.38	46	46	48	56		69
747	91.92	92.42	47	47	48	54		69
748	91.87	92.43	48	48	48	54		70
749	91.84	92.46	48	47	47	54		70
750	91.9	92.68	47	47	47	54		69
751	91.94	92.68	47	47	47	54		69
752	91.79	92.91	48	49	47	54		70
753	91.81	93.15	48	49	47	54		70
754	91.7	93.33	48	49	48	54		69
755	91.74	93.46	48	50	48	54		69
756	91.57	93.65	49	51	49	54		69
757	91.56	93.71	49	51	50	54		69
758	91.39	93.69	48	51	50	54		69
759	91.23	93.49	48	51	50	54		69
760	91.04	93	49	51	50	54		69
761	90.95	92.45	49	51	49	54		69
762	90.84	92.38	49	50	48	54		69
763	91.03	92.18	50	49	47	54		69
764	90.96	92.27	51	50	48	54		68
765	90.85	92.38	50	49	48	54		68
766	90.71	92.11	50	49	48	53		69
767	90.69	91.87	49	48	48	53		69
768	90.35	91.69	48	47	48	53		69
769	90.18	91.48	49	49	48	53		69
770	89.99	91.27	50	50	48	53		69
771	89.87	91.17	50	49	48	54		69
772	89.82	91.09	49	49	49	54		69
773	89.79	91.03	47	47	49	54		69
774	89.56	90.79	47	47	48	54		69
775	89.44	90.7	47	49	48	54		69
776	89.35	90.68	49	50	48	54		68
777	89.35	90.66	50	50	48	54		68
778	89.37	90.61	48	48	49	54		69
779	89.39	90.61	47	47	49	54		69
780	89.4	90.6	47	48	49	53		69
781	89.38	90.6	48	48	49	53		69
782	89.42	90.71	50	50	49	53		69
783	89.46	90.66	49	48	50	53		69
784	89.62	90.71	47	47	49	53		69
785	89.67	90.63	48	48	49	54		69
786	89.64	90.7	50	50	49	54		67
787	89.68	90.65	50	50	50	54		67
788	89.7	90.54	49	49	50	54		68
789	89.67	90.55	47	47	50	54		68
790	89.58	90.44	48	48	50	54		69
791	89.45	90.25	50	50	50	54		69
792	89.37	90.08	50	50	50	54		69
793	89.35	89.84	48	48	50	54		69
794	89.16	89.82	47	47	50	54		67
795	88.89	89.61	48	48	50	53		67
796	88.68	89.43	50	49	50	53		68
797	88.51	89.29	50	49	50	53		68
798	88.5	89.07	48	48	50	53		68
799	88.21	89.11	47	47	50	53		68
800	88.09	89.07	48	48	50	53		66
801	88.01	89	48	48	49	53		66
802	87.97	88.63	48	48	49	53		68
803	87.97	88.56	47	47	48	53		68
804	87.97	87.88	48	48	47	53		68
805	88	87.72	48	47	47	53		68
806	88.01	87.74	47	47	46	53		68
807	88.11	87.72	46	46	46	53		68
808	88	87.95	47	48	46	53		68
809	87.89	87.98	48	48	46	52		68
810	87.97	87.98	48	48	46	52		68
811	87.96	87.59	47	48	47	52		68
812	88.04	87.52	46	49	46	52		68
813	87.91	87.62	46	49	46	52		68
814	87.74	87.7	46	50	46	52		68
815	87.73	87.75	45	50	46	52		68
816	87.61	87.73	45	50	45	52		67
817	87.33	87.61	45	50	44	52		67
818	87.07	87.37	45	50	45	52		67
819	87.09	87.26	45	49	45	51		67
820	86.8	87.14	46	49	45	51		67
821	86.64	87.1	47	51	45	51		67
822	86.59	87.21	47	50	46	51		67
823	86.67	87.21	46	50	48	51		67
824	86.79	87.27	45	49	48	52		66
825	86.62	87.23	46	50	48	52		66
826	86.54	87.18	48	51	48	52		66
827	86.49	87.22	48	51	48	52		66
828	86.44	87.22	46	51	48	52		66
829	86.43	87.3	45	47	48	52		66
830	86.37	87.26	46	48	48	52		66
831	86.24	87.28	48	49	48	52		66
832	86.16	87.28	48	49	48	52		66
833	86.14	87.29	47	48	48	51		66
834	86.11	87.32	46	47	48	51		66
835	86.07	87.29	47	47	48	51		66
836	86.07	87.31	48	49	48	51		66
837	86.1	87.39	48	50	48	51		66
838	86.21	87.5	49	50	48	51		66
839	86.31	87.47	48	49	49	50		66
840	86.37	87.47	47	49	49	50		66
841	86.38	87.45	47	47	49	50		66
842	86.35	87.45	50	50	49	50		66
843	86.28	87.45	50	51	49	50		66
844	86.31	87.47	51	51	50	50		65
845	86.36	87.47	49	51	51	50		65
846	86.28	87.45	48	49	51	50		66
847	86.3	87.32	50	50	51	50		66
848	86.25	87.24	51	51	51	51		66
849	86.33	87.12	51	51	51	51		66
850	86.33	87.12	50	51	51	51		65
851	86.28	87.09	48	50	51	51		65
852	86.14	86.95	50	50	51	51		65
853	86.02	86.89	51	51	51	51		65
854	85.92	86.75	51	51	51	51		65
855	85.77	86.75	51	51	51	51		65
856	85.75	86.42	49	50	51	51		65
857	85.51	86.28	51	52	51	51		65
858	85.29	86.08	52	52	51	50		65
859	85.16	86.03	52	52	51	50		65
860	84.94	86.03	50	52	51	50		65
861	84.65	85.72	52	51	52	50		65
862	84.43	85.27	53	53	53	50		65
863	84.24	85.18	53	53	55	50		65
864	84.07	84.95	53	52	56	50		65
865	84.05	84.95	52	52	56	50		65
866	83.8	84.57	52	54	56	50		65
867	83.56	84.43	54	54	55	50		65
868	83.38	84.26	54	54	55	50		65
869	83.2	84.26	53	54	55	50		65
870	83.03	84.25	52	53	55	50		65
871	82.87	83.89	53	53	55	50		65
872	82.67	83.68	54	54	55	50		65
873	82.53	83.68	55	54	55	50		65
874	82.39	83.48	55	55	55	50		65
875	82.38	83.15	53	53	55	50		65
876	82.25	83.06	53	55	55	50		65
877	82.04	82.99	55	56	55	50		65
878	81.86	82.99	56	56	55	50		65
879	81.79	82.82	55	56	55	50		65
880	81.68	82.78	53	53	55	50		65
881	81.54	82.7	54	54	55	50		65
882	81.54	82.69	54	54	55	50		65
883	81.37	82.69	54	54	55	50		65
884	81.26	82.64	53	53	54	50		65
885	81.36	82.54	52	52	53	50		65
886	81.36	82.62	52	53	51	50		64
887	81.11	82.56	54	54	51	49		64
888	81.08	82.56	54	54	51	49		65
889	81.01	82.52	54	54	52	49		65
890	80.91	82.47	55	55	52	49		65
891	80.83	82.4	56	56	53	49		65
892	80.81	82.4	55	56	55	49		65
893	80.76	82.34	54	55	55	49		65
894	80.71	82.2	55	55	55	49		65
895	80.61	82.17	55	55	55	49		65
896	80.53	82.17	55	55	55	49		65
897	80.49	82.16	55	55	55	48		65
898	80.56	82.1	53	53	55	48		64
899	80.47	82.1	54	53	55	48		64
900	80.4	82.01	55	54	55	48		64
901	80.35	81.96	56	55	55	48		64
902	80.37	81.86	55	55	55	48		64
903	80.39	81.83	54	54	55	48		64
904	80.38	81.83	55	54	55	48		63
905	80.36	81.82	56	55	55	48		63
906	80.38	81.79	56	56	55	48		62
907	80.38	81.74	56	55	56	48		62
908	80.38	81.82	55	56	56	48		62
909	80.35	81.82	57	56	57	48		62
910	80.34	81.8	58	57	58	48		62
911	80.24	81.6	58	57	59	48		62
912	80.16	81.59	57	57	59	48		62
913	80.19	81.46	56	57	59	48		62
914	80	81.46	57	57	59	48		62
915	79.78	81.38	58	58	58	48		62
916	79.56	81.24	58	58	59	48		63
917	79.55	80.96	56	56	58	48		63
918	79.12	80.96	55	56	58	48		63
919	78.9	80.73	55	55	58	48		63
920	78.72	80.56	56	55	57	47		64
921	78.57	80.38	57	56	57	47		64
922	78.46	80.23	57	56	57	47		64
923	78.3	80.23	58	56	58	47		64
924	78.2	80.1	59	57	58	47		63
925	78.09	79.88	60	59	59	47		63
926	77.96	79.82	60	59	61	47		63
927	77.83	79.82	60	59	64	47		63
928	77.74	79.74	61	60	64	47		63
929	77.65	79.67	61	60	64	47		63
930	77.58	79.48	62	62	64	47		63
931	77.55	79.31	61	61	64	47		63
932	77.47	79.12	60	61	64	47		63
933	77.28	79.09	60	60	64	47		63
934	77.11	78.91	61	61	63	47		63
935	76.95	78.91	61	61	62	46		63
936	76.85	78.71	61	61	62	46		62
937	76.68	78.48	60	61	62	46		62
938	76.36	78.24	60	61	61	46		62
939	76.22	78.24	61	61	61	46		62
940	76.05	78.07	62	61	61	46		61
941	75.96	77.92	62	61	61	46		61
942	75.85	77.88	62	61	61	46		61
943	75.75	77.81	63	62	62	46		61
944	75.71	77.88	63	63	63	46		62
945	75.71	77.88	63	63	65	46		62
946	75.78	77.88	63	63	65	46		62
947	75.85	77.9	61	60	64	46		62
948	75.86	77.87	61	61	64	46		62
949	75.77	77.87	61	61	63	46		62
950	75.69	77.72	62	61	62	46		62
951	75.58	77.62	61	62	62	46		62
952	75.44	77.42	61	59	62	46		62
953	75.37	77.42	59	59	61	46		62
954	75.26	77.24	58	58	61	45		62
955	75.01	77.06	60	59	60	45		62
956	74.91	76.98	61	60	59	45		62
957	74.88	76.98	61	60	59	45		62
958	74.88	77.04	61	60	59	45		61
959	74.77	76.93	61	60	60	46		61
960	74.82	77.04	62	61	61	46		61
961	74.8	77.04	63	61	63	46		61
962	74.82	76.75	63	62	66	46		61
963	74.69	76.72	63	62	66	46		61
964	74.62	76.54	61	61	66	46		61
965	74.49	76.46	62	61	65	46		61
966	74.39	76.46	62	61	65	46		61
967	74.16	76.43	63	62	63	46		61
968	74	76.24	63	62	63	46		61
969	73.97	75.97	62	62	63	45		61
970	73.87	75.97	62	62	63	45		61
971	73.7	75.88	63	62	63	45		61
972	73.55	75.72	63	63	63	45		61
973	73.46	75.66	64	63	63	45		61
974	73.38	75.66	63	63	64	45		61
975	73.32	75.57	64	63	64	45		61
976	73.27	75.54	64	63	65	45		61
977	73.18	75.46	65	64	66	45		61
978	73.16	75.4	65	65	68	45		61
979	73.14	75.4	65	65	68	45		61
980	73.1	75.4	65	65	68	45		60
981	73.04	75.37	64	65	68	45		60
982	72.93	75.3	65	64	67	45		60
983	72.79	75.19	66	65	66	45		60
984	72.76	75.12	66	66	66	44		60
985	72.74	75.05	65	66	66	44		60
986	72.7	74.83	64	64	66	44		60
987	72.57	74.83	64	64	66	44		60
988	72.56	74.77	65	64	66	44		60
989	72.46	74.66	65	65	65	44		60
990	72.38	74.65	66	65	65	44		60
991	72.38	74.62	66	66	66	44		60
992	72.31	74.53	65	66	66	44		60
993	72.24	74.51	63	65	65	44		60
994	72.16	74.42	64	64	65	44		61
995	72.07	74.42	65	64	65	44		61
996	72	74.47	65	65	65	44		61
997	72	74.47	65	65	65	44		61
998	72.03	74.48	64	64	65	44		61
999	72.07	74.47	65	64	66	44		61
1000	72	74.47	65	65	67	44		61
1001	72.03	74.39	66	65	67	44		61
1002	72.13	74.37	65	66	68	44		61
1003	72.11	74.24	65	66	68	44		61
1004	71.97	74.29	65	65	67	44		61
1005	71.97	74.23	65	65	67	44		61
1006	71.76	74.17	66	66	66	44		59
1007	71.68	74.12	66	66	66	44		59
1008	71.66	74.07	65	65	66	44		61
1009	71.55	74	65	65	66	44		61
1010	71.41	73.98	66	65	66	44		61
1011	71.3	73.97	66	66	66	44		61
1012	71.28	73.98	67	67	66	44		60
1013	71.37	73.98	67	67	66	44		60
1014	71.51	74.06	67	67	67	44		60
1015	71.65	74.13	68	67	68	44		60
1016	71.68	74.1	69	68	70	44		60
1017	71.69	74.08	69	69	71	44		60
1018	71.77	74.03	69	69	72	44		60
1019	71.82	73.96	69	69	72	44		60
1020	71.85	73.91	68	69	72	44		60
1021	71.71	73.87	69	68	71	44		60
1022	71.45	73.81	69	69	71	44		61
1023	71.35	73.78	69	69	70	44		61
1024	71.3	73.72	69	69	70	44		61
1025	71.28	73.7	69	69	70	44		61
1026	71.2	73.74	69	69	70	44		61
1027	71.13	73.81	70	69	70	43		61
1028	71.05	73.82	70	70	69	43		60
1029	70.99	73.86	70	70	70	43		60
1030	71.07	73.92	69	70	70	43		60
1031	71.07	74	68	69	70	43		60
1032	71.01	74.02	68	68	69	43		60
1033	70.94	74.12	68	68	69	43		60
1034	70.95	74.09	68	69	69	43		60
1035	70.95	74.07	68	69	69	43		60
1036	71.15	74.06	68	69	69	43		60
1037	71.24	74.05	68	68	69	43		60
1038	71.32	74.03	69	69	69	43		60
1039	71.3	74.03	70	69	69	43		60
1040	71.3	74.06	70	70	70	43		60
1041	71.5	74.08	69	70	72	43		60
1042	71.63	74.05	68	68	72	43		60
1043	72.85	74.04	67	67	71	43		60
1044	73.02	74.04	66	67	71	43		60
1045	72.95	74.01	67	67	70	43		60
1046	72.67	73.98	66	67	68	44		60
1047	72.25	73.96	65	67	64	44		60
1048	71.92	73.91	64	65	61	44		60
1049	71.65	73.83	63	64	60	44		60
1050	71.43	73.83	64	64	60	44		61
1051	71.27	73.82	65	64	60	43		61
1052	71.18	73.8	66	65	60	43		61
1053	71.11	73.83	66	66	61	43		61
1054	71.22	73.85	66	66	63	43		60
1055	71.29	73.86	66	66	66	43		60
1056	71.3	73.92	65	65	65	43		60
1057	71.18	73.98	66	65	65	43		60
1058	71.15	73.96	66	66	65	43		59
1059	71.19	73.94	67	66	66	43		59
1060	71.24	73.9	67	67	66	43		59
1061	71.45	73.79	67	67	66	43		59
1062	71.57	73.62	65	67	66	43		59
1063	71.56	73.6	65	65	66	43		59
1064	71.51	73.54	65	65	66	43		58
1065	71.31	73.38	65	65	65	43		58
1066	71.04	73.26	66	66	65	43		59
1067	70.83	73.21	66	66	66	43		59
1068	70.71	73.17	66	66	66	43		60
1069	70.81	73.24	64	66	66	43		60
1070	70.95	73.48	64	65	66	43		60
1071	71.07	73.7	65	64	65	43		60
1072	71.22	73.82	65	65	65	43		60
1073	71.47	73.96	65	65	65	43		60
1074	71.86	74.02	65	65	65	43		60
1075	72.09	74.03	65	65	65	43		60
1076	72.25	74.06	64	65	65	43		60
1077	72.23	74.07	65	65	65	43		60
1078	72.26	74.06	66	65	65	43		59
1079	72.18	74.05	66	66	65	43		59
1080	72.21	74.05	66	66	65	43		60
1081	72.21	73.96	65	66	66	43		60
1082	72.17	73.96	65	65	65	43		59
1083	72.13	73.97	65	65	65	43		59
1084	72.05	73.97	65	65	65	42		60
1085	71.99	74.05	66	65	65	42		60
1086	72.03	74.09	66	66	65	42		59
1087	72.23	74.05	67	67	66	42		59
1088	72.31	74.02	65	66	66	42		59
1089	72.28	73.97	66	65	66	43		59
1090	72.13	73.86	66	66	66	43		59
1091	71.97	73.8	67	66	66	43		59
1092	71.85	73.77	66	67	66	43		59
1093	71.71	73.73	66	66	66	43		59
1094	71.71	73.68	66	66	66	43		59
1095	71.56	73.64	65	65	66	43		59
1096	71.5	73.55	66	66	66	43		58
1097	71.46	73.56	67	67	66	43		58
1098	71.41	73.57	66	67	66	43		58
1099	71.39	73.58	66	66	66	42		58
1100	71.38	73.56	66	66	67	42		59
1101	71.45	73.56	67	66	67	42		59
1102	71.47	73.53	67	67	68	42		59
1103	71.5	73.46	67	67	70	42		59
1104	71.5	73.37	67	67	70	43		59
1105	71.38	73.35	66	67	70	43		59
1106	71.22	73.36	66	66	70	43		59
1107	71.11	73.33	66	66	69	43		59
1108	71.08	73.36	66	66	68	43		59
1109	71.03	73.41	66	66	66	42		59
1110	70.95	73.42	66	66	66	42		59
1111	70.97	73.44	67	66	66	42		59
1112	70.99	73.41	68	67	67	42		58
1113	71	73.35	68	68	67	42		58
1114	71.06	73.29	68	68	68	42		59
1115	71.04	73.28	67	68	69	42		59
1116	70.93	73.24	68	67	69	42		58
1117	70.9	73.24	68	68	69	42		58
1118	70.85	73.21	68	68	69	43		58
1119	70.79	73.13	67	68	68	43		58
1120	70.67	73.07	66	67	67	43		58
1121	70.55	73.03	65	66	65	43		58
1122	70.41	72.97	66	65	62	43		58
1123	70.4	72.88	66	66	62	42		58
1124	70.4	72.8	66	67	63	42		58
1125	70.27	72.74	67	67	63	42		58
1126	70.27	72.77	67	67	63	42		59
1127	70.27	72.68	67	67	64	42		59
1128	70.28	72.69	68	67	66	42		59
1129	70.33	72.69	68	69	70	42		59
1130	70.59	72.69	68	69	72	42		59
1131	70.72	72.67	67	68	72	42		59
1132	70.72	72.65	67	67	72	42		59
1133	70.78	72.6	66	66	72	42		59
1134	70.76	72.52	66	66	71	42		59
1135	70.71	72.53	66	67	69	42		59
1136	70.71	72.44	66	66	66	42		59
1137	70.71	72.36	66	66	63	42		59
1138	70.51	72.37	65	65	63	43		60
1139	70.42	72.39	66	65	63	43		60
1140	70.34	72.49	67	67	63	43		59
1141	70.38	72.69	68	67	64	43		59
1142	70.56	72.71	67	68	64	41		60
1143	70.75	72.93	67	67	65	41		60
1144	70.92	73.12	67	67	67	41		59
1145	70.97	73.19	68	68	67	41		59
1146	70.98	73.3	67	68	67	41		59
1147	71.05	73.35	67	67	67	43		59
1148	71.06	73.32	68	67	67	43		59
1149	71.04	73.26	68	68	67	43		59
1150	71.06	73.28	68	68	67	43		59
1151	71.13	73.34	66	68	67	43		59
1152	71.22	73.38	66	66	67	43		59
1153	71.25	73.43	65	66	67	42		59
1154	71.25	73.4	65	65	66	42		59
1155	71.4	73.4	66	66	66	42		59
1156	71.43	73.36	66	66	66	42		59
1157	71.47	73.27	66	66	66	42		59
1158	71.47	73.32	66	66	66	42		59
1159	71.73	73.3	65	66	66	42		59
1160	71.63	73.21	66	65	66	42		59
1161	71.55	73.08	66	66	66	42		59
1162	71.55	72.98	67	66	66	42		58
1163	71.55	72.8	67	67	66	42		58
1164	71.55	72.77	66	66	66	42		59
1165	71.65	73.01	67	66	67	42		59
1166	71.74	73.17	67	67	68	42		58
1167	71.95	73.2	68	68	70	42		58
1168	72.01	73.1	67	68	70	42		58
1169	71.87	72.99	66	67	70	42		58
1170	71.66	72.89	66	66	70	42		58
1171	71.43	72.74	67	66	70	42		58
1172	71.43	72.63	67	67	69	42		58
1173	71.08	72.53	68	67	69	42		58
1174	70.98	72.44	68	68	69	42		59
1175	70.84	72.37	68	67	69	42		59
1176	70.84	72.28	68	67	69	42		58
1177	70.6	72.23	68	68	69	42		58
1178	70.51	72.13	69	68	69	42		58
1179	70.42	71.99	68	69	69	42		58
1180	70.42	71.93	68	68	69	42		58
1181	70.16	71.86	67	68	68	41		58
1182	69.95	71.7	67	67	68	41		57
1183	69.95	71.63	67	68	68	41		57
1184	69.72	71.61	68	68	68	41		57
1185	69.43	71.6	68	68	68	41		57
1186	69.39	71.58	68	68	68	41		57
1187	69.34	71.5	67	68	68	41		57
1188	69.34	71.47	67	67	68	41		58
1189	69.19	71.48	68	68	68	41		58
1190	69.23	71.51	68	69	68	41		58
1191	69.3	71.49	68	69	68	41		58
1192	69.3	71.6	68	68	68	41		58
1193	69.51	71.74	68	68	69	41		58
1194	69.6	71.77	69	68	70	41		58
1195	69.7	71.82	69	69	70	41		58
1196	69.92	71.79	69	69	71	41		59
1197	69.92	71.77	69	69	71	41		59
1198	70.12	71.78	67	67	70	41		58
1199	70.1	71.77	66	66	70	41		58
1200	69.97	71.73	65	65	69	42		59
1201	69.86	71.72	66	66	67	42		59
1202	69.86	71.75	66	66	66	42		59
1203	69.71	71.78	67	67	67	42		59
1204	69.72	71.82	66	67	66	42		60
1205	69.73	71.86	65	66	66	42		60
1206	69.73	71.93	65	65	66	42		59
1207	69.71	71.97	65	65	66	42		59
1208	69.67	72	65	64	65	42		60
1209	69.65	72.02	66	65	65	42		60
1210	69.65	72.01	66	67	65	41		59
1211	69.95	71.99	67	67	65	41		59
1212	70.16	72.02	66	67	66	41		58
1213	70.16	72	66	66	66	41		58
1214	70.33	72.02	65	65	66	41		58
1215	70.49	72	65	65	66	42		58
1216	70.51	71.97	66	65	66	42		59
1217	70.58	71.94	66	66	66	42		59
1218	70.58	72.12	66	66	66	42		58
1219	70.68	72.46	65	65	66	42		58
1220	70.97	72.76	64	64	66	43		59
1221	71.24	72.96	64	64	65	43		59
1222	71.39	73.15	64	64	64	43		58
1223	71.39	73.56	64	65	64	43		58
1224	71.5	73.65	65	65	64	43		58
1225	72.23	73.8	64	66	65	42		58
1226	72.68	73.92	64	64	65	42		58
1227	73.03	74.25	63	63	65	42		58
1228	73.03	74.41	63	63	65	42		58
1229	73.18	74.47	64	64	64	42		58
1230	73.34	74.51	66	65	64	42		58
1231	73.46	74.49	66	66	64	42		58
1232	73.49	74.52	65	66	65	42		59
1233	73.49	74.48	65	65	65	42		59
1234	73.3	74.39	65	65	65	42		58
1235	73.05	74.36	65	65	65	43		58
1236	73.05	74.27	65	66	65	43		59
1237	72.85	74.21	66	66	65	43		59
1238	72.55	74.22	66	66	65	43		60
1239	72.47	74.22	64	64	65	43		60
1240	72.38	74.22	62	62	65	43		59
1241	72.38	74.2	62	61	65	43		59
1242	72.22	74.2	61	61	64	43		60
1243	72.11	74.24	60	61	63	43		60
1244	72.06	74.2	61	61	60	42		60
1245	72.06	74.14	61	62	60	42		60
1246	72.04	74.08	62	62	60	42		59
1247	72.42	73.88	62	62	60	42		59
1248	72.42	73.71	62	61	61	42		59
1249	72.41	73.46	62	62	62	42		59
1250	72.3	73.33	63	63	64	42		59
1251	72.19	73.11	64	64	64	42		59
1252	71.84	73.24	61	63	64	42		60
1253	71.92	73.52	61	61	64	42		60
1254	71.92	73.7	61	60	63	44		60
1255	72.12	74.01	60	60	62	44		60
1256	72.54	74.27	61	60	60	44		60
1257	72.77	74.49	61	61	60	44		60
1258	72.77	74.61	61	60	60	44		60
1259	73.14	74.79	60	59	60	44		60
1260	73.13	74.93	59	59	60	44		60
1261	73.68	75.01	59	58	60	44		60
1262	73.79	74.97	60	60	59	44		60
1263	73.79	74.97	60	60	59	44		60
1264	74.01	74.93	60	60	59	43		60
1265	74.18	74.79	59	59	60	43		60
1266	74.13	74.59	59	59	60	43		60
1267	74.13	74.33	59	59	60	43		60
1268	73.98	74.06	59	60	60	43		60
1269	73.75	73.92	60	61	60	43		60
1270	73.16	73.75	60	60	60	43		60
1271	73.16	73.62	60	60	60	43		60
1272	73.13	73.51	59	59	60	43		60
1273	72.65	73.44	59	59	60	43		60
1274	72.1	73.33	61	61	60	43		60
1275	72.1	73.39	61	61	60	43		60
1276	71.88	73.51	61	61	60	43		60
1277	71.76	73.61	61	60	61	43		60
1278	71.66	73.74	60	60	61	44		60
1279	71.6	73.82	60	60	60	44		60
1280	71.6	73.91	60	61	60	44		60
1281	71.69	73.96	62	62	61	44		60
1282	71.76	74.1	62	62	61	44		61
1283	71.97	74.19	58	59	61	48		61
1284	71.97	74.17	58	58	60	48		61
1285	72.11	74.2	57	57	60	48		61
1286	72.14	74.21	57	57	59	48		61
1287	72.2	74.26	58	58	58	51		61
1288	72.44	74.33	56	58	58	51		61
1289	72.62	74.35	56	56	58	51		61
1290	72.62	74.42	56	54	58	51		62
1291	72.62	74.43	54	54	57	51		62
1292	72.7	74.41	54	54	56	51		62
1293	72.89	74.4	55	55	54	54		62
1294	72.89	74.39	55	55	53	54		65
1295	73.14	74.39	53	53	52	54		65
1296	73.29	74.31	53	51	48	54		66
1297	73.27	74.24	51	51	45	56		66
1298	73.27	74.19	51	51	46	56		67
1299	73.15	74.18	53	53	46	56		67
1300	73.13	74.19	52	52	46	56		68
1301	73.02	74.53	50	50	47	56		68
1302	73.02	74.89	50	50	47	57		68
1303	73.09	74.94	48	48	47	57		68
1304	72.95	75.55	48	48	46	57		68
1305	73.08	77.4	49	49	46	57		68
1306	73.58	78.07	49	49	46	57		68
1307	74.42	79.71	49	49	46	57		68
1308	74.76	80.44	48	48	47	57		69
1309	75.62	82.11	47	47	47	57		69
1310	76.61	83.17	47	47	46	57		70
1311	79.29	84.67	48	46	46	57		70
1312	79.29	85.19	48	47	46	57		69
1313	81.14	86.86	47	47	46	57		69
1314	83.65	88.65	47	47	46	57		69
1315	84.4	89.94	45	45	46	57		69
1316	86.7	90.12	44	44	45	58		70
1317	86.7	91.36	44	44	45	58		70
1318	87.6	92.1	44	44	43	58		69
1319	88.06	92.66	45	45	43	58		69
1320	89.17	94.58	44	44	44	58		70
1321	89.82	95.94	42	44	43	58		70
1322	89.82	96.96	42	43	43	58		70
1323	90.37	98.01	42	42	43	58		70
1324	90.88	99.15	42	42	43	58		70
1325	90.88	100.02	42	43	42	58		70
1326	90.88	100.52	42	43	42	58		70
1327	92.27	100.82	42	43	42	58		70
1328	92.56	101.03	42	42	41	58		71
1329	94.28	101.12	41	41	41	58		71
1330	95.23	101.1	41	41	41	58		72
1331	95.46	101.09	41	41	41	59		72
1332	98.89	101.15	42	42	41	59		71
1333	100.4	101.1	42	42	41	59		71
1334	100.53	101.13	41	41	41	59		70
1335	101.24	101.13	40	40	41	59		70
1336	101.51	101.07	40	40	40	60		70
1337	101.49	101.04	40	40	40	60		70
1338	101.67	101.07	41	41	41	60		70
1339	101.73	101.01	41	42	41	60		70
1340	101.87	100.99	42	42	41	61		70
1341	101.88	100.97	41	41	41	61		70
1342	101.9	100.95	41	41	41	61		73
1343	101.91	100.95	41	41	41	61		73
1344	101.92	100.93	42	42	41	61		74
1345	101.93	100.94	44	44	42	61		74
1346	101.92	100.97	43	43	42	61		73
1347	101.95	100.96	43	43	43	61		73
1348	101.95	100.95	42	42	43	61		73
1349	101.92	100.94	43	43	43	61		73
1350	101.89	100.93	45	45	43	61		73
1351	101.88	100.93	45	45	44	61		73
1352	101.87	100.95	44	44	44	61		73
1353	101.86	100.95	43	43	44	61		73
1354	101.84	100.92	43	43	44	61		73
1355	101.84	100.92	43	43	44	60		73
1356	101.79	100.92	43	43	43	60		73
1357	101.8	100.91	43	43	43	60		73
1358	101.78	100.88	43	44	43	60		74
1359	101.77	100.91	44	44	43	60		74
1360	101.81	100.91	44	44	43	61		74
1361	101.82	100.89	44	44	44	61		74
1362	101.88	100.89	44	44	44	61		74
1363	101.88	100.86	43	43	44	61		74
1364	101.88	100.88	44	44	44	61		74
1365	101.79	100.9	45	45	44	61		74
1366	101.82	100.91	45	45	44	61		74
1367	101.82	100.93	45	45	44	61		74
1368	101.88	100.92	44	44	44	61		74
1369	101.93	100.92	44	43	44	62		74
1370	101.9	100.91	43	43	44	62		74
1371	101.93	100.91	43	44	43	62		74
1372	101.94	100.89	43	43	42	62		74
1373	102.02	100.91	43	43	41	62		74
1374	102.05	100.9	41	41	39	62		74
1375	102.04	100.87	41	41	37	62		74
1376	102.02	100.84	40	40	36	62		74
1377	102.01	100.86	40	39	36	62		74
1378	102.03	100.86	39	39	36	62		75
1379	102.05	100.86	39	39	36	62		75
1380	102	100.87	40	40	37	62		75
1381	101.98	100.85	40	40	38	62		75
1382	101.99	100.85	41	41	40	62		75
1383	101.91	100.87	41	39	41	62		75
1384	101.89	100.85	39	39	40	63		76
1385	101.89	100.84	38	38	40	63		76
1386	101.8	100.76	38	38	40	63		76
1387	101.79	100.74	39	39	40	63		76
1388	101.73	100.74	40	40	40	63		76
1389	101.66	100.71	40	40	40	62		76
1390	101.66	100.71	39	39	40	62		76
1391	101.56	100.71	38	38	40	62		76
1392	101.51	100.69	38	38	40	62		75
1393	101.5	100.69	38	38	39	62		75
1394	101.44	100.65	38	38	39	62		75
1395	101.4	100.6	38	38	38	62		75
1396	101.41	100.6	39	39	38	62		75
1397	101.47	100.6	39	39	39	62		75
1398	101.44	100.64	39	39	39	63		75
1399	101.44	100.64	39	39	39	63		75
1400	101.39	100.67	39	39	39	63		75
1401	101.39	100.65	39	39	39	63		75
1402	101.36	100.66	39	39	39	63		76
1403	101.36	100.63	39	40	39	63		76
1404	101.31	100.64	39	40	39	63		75
1405	101.33	100.65	40	40	39	63		75
1406	101.33	100.67	40	40	40	63		77
1407	101.33	100.64	39	39	40	63		77
1408	101.34	100.68	38	38	40	63		77
1409	101.34	100.65	38	38	39	63		77
1410	101.34	100.65	39	39	39	63		77
1411	101.31	100.66	40	40	39	63		77
1412	101.31	100.72	40	40	39	63		79
1413	101.3	100.73	40	40	39	63		79
1414	101.32	100.75	40	40	40	63		79
1415	101.29	100.72	40	40	41	63		79
1416	101.29	100.71	40	40	42	63		76
1417	101.35	100.71	41	41	43	63		76
1418	101.41	100.74	41	41	43	63		77
1419	101.45	100.78	41	41	43	63		77
1420	101.5	100.78	40	40	43	63		77
1421	101.5	100.78	40	41	42	63		77
1422	101.5	100.79	41	41	42	64		77
1423	101.51	100.78	41	41	42	64		77
1424	101.57	100.8	41	41	42	64		77
1425	101.58	100.81	41	41	42	64		77
1426	101.58	100.81	41	40	42	64		77
1427	101.56	100.79	41	41	41	64		77
1428	101.56	100.78	41	41	41	64		77
1429	101.55	100.78	41	41	41	64		77
1430	101.56	100.81	41	41	41	64		78
1431	101.53	100.79	41	41	42	64		78
1432	101.53	100.83	41	41	42	64		76
1433	101.52	100.84	42	42	43	64		76
1434	101.47	100.76	43	43	44	64		78
1435	101.47	100.81	46	45	46	64		78
1436	101.52	100.8	46	45	50	64		77
1437	101.53	100.81	44	44	50	65		77
1438	101.59	100.8	43	43	49	65		76
1439	101.58	100.79	43	43	49	65		76
1440	101.56	100.79	42	42	48	65		77
1441	101.55	100.82	42	42	47	65		77
1442	101.55	100.86	42	42	44	65		77
1443	101.55	100.92	42	42	40	65		77
1444	101.55	100.95	41	41	39	65		77
1445	101.58	100.97	41	41	39	65		77
1446	101.58	100.93	41	41	39	65		76
1447	101.64	101.03	42	42	39	65		76
1448	101.69	101.04	42	43	40	65		77
1449	101.79	101.11	42	43	40	65		77
1450	101.8	101.07	41	42	41	65		77
1451	101.78	101.08	41	42	41	65		77
1452	101.81	101.17	40	41	41	65		78
1453	101.91	101.15	40	40	40	65		78
1454	101.95	101.14	40	40	39	65		77
1455	101.95	101.15	41	41	39	65		77
1456	101.98	101.17	40	41	39	65		77
1457	102.02	101.15	40	41	40	65		77
1458	102	101.1	40	40	39	65		77
1459	101.97	101.12	40	41	39	65		77
1460	101.94	101.06	40	42	40	65		77
1461	101.92	101.04	41	42	40	66		77
1462	101.95	101.03	39	40	40	66		77
1463	101.92	100.96	39	40	40	66		77
1464	101.93	100.95	39	39	40	66		77
1465	101.87	100.96	40	40	39	66		77
1466	101.84	100.88	40	41	39	66		77
1467	101.79	100.9	41	41	40	66		77
1468	101.83	100.9	40	40	40	66		78
1469	101.76	100.87	40	40	40	66		78
1470	101.75	100.83	40	40	40	66		77
1471	101.67	100.9	41	41	40	65		77
1472	101.62	100.87	41	41	40	65		78
1473	101.57	100.89	41	41	41	65		78
1474	101.6	100.89	40	40	41	65		78
1475	101.53	100.89	40	40	41	65		78
1476	101.54	100.86	40	40	41	65		78
1477	101.48	100.88	41	41	41	65		78
1478	101.54	100.93	41	40	41	65		77
1479	101.57	101.11	40	40	41	65		77
1480	101.67	101.11	40	39	41	65		77
1481	101.5	101.2	40	39	41	65		77
1482	101.42	101.23	40	40	41	65		77
1483	101.5	101.26	40	39	40	65		77
1484	101.44	101.21	39	39	39	65		77
1485	101.44	101.17	38	38	37	65		77
1486	101.54	101.09	38	39	37	65		76
1487	101.51	101.06	39	39	37	65		76
1488	101.58	101.05	40	39	37	65		76
1489	101.7	101.03	40	39	37	65		76
1490	101.7	101.06	39	39	38	65		76
1491	101.77	101.08	39	37	38	65		76
1492	101.78	101.06	37	37	38	65		77
1493	101.78	101.04	37	37	38	65		77
1494	101.8	101.06	37	38	37	65		77
1495	101.79	101.07	39	38	37	64		77
1496	101.83	101.06	38	38	37	64		77
1497	101.82	101.04	38	38	38	64		77
1498	101.82	100.98	37	37	38	64		78
1499	101.73	101	38	38	38	64		78
1500	101.63	101	38	40	38	65		78
1501	101.64	100.98	40	40	38	65		78
1502	101.65	101.01	38	38	38	65		78
1503	101.57	100.94	38	38	38	65		78
1504	101.57	100.94	38	38	38	65		78
1505	101.58	100.93	39	39	38	65		78
1506	101.58	100.93	39	39	38	65		78
1507	101.58	100.99	40	40	38	65		78
1508	101.68	101	40	38	39	65		79
1509	101.7	101.02	38	38	39	65		79
1510	101.71	100.98	39	39	39	65		80
1511	101.69	101	40	40	39	65		80
1512	101.7	101.04	40	40	39	65		79
1513	101.71	101.02	39	39	40	65		79
1514	101.77	101.04	39	39	39	65		79
1515	101.74	101.08	39	39	39	65		79
1516	101.81	101.07	40	40	39	65		78
1517	101.79	101.05	41	40	40	65		78
1518	101.79	101.06	41	40	40	65		77
1519	101.79	101.05	40	40	40	66		77
1520	101.91	101.16	41	41	40	66		77
1521	101.91	101.13	41	42	41	66		77
1522	101.92	101.13	42	42	42	66		77
1523	101.95	101.12	40	40	42	66		77
1524	101.98	101.1	40	40	41	66		77
1525	101.97	101.08	40	40	41	66		77
1526	102.01	101.08	41	41	41	66		79
1527	101.99	101.05	41	41	41	66		79
1528	101.97	101.09	40	40	41	66		79
1529	102.02	101.1	40	40	41	66		79
1530	102	101.09	40	41	41	66		79
1531	101.94	101.1	41	41	40	66		79
1532	101.97	101.1	41	41	41	66		79
1533	101.96	101.11	41	41	41	66		79
1534	101.95	101.08	40	40	41	65		78
1535	102.01	101.1	40	40	40	65		78
1536	102.03	101.13	40	40	40	65		77
1537	102.03	101.17	40	40	40	65		77
1538	102.03	101.19	40	39	39	65		77
1539	102.08	101.22	39	39	38	65		77
1540	102.09	101.2	39	39	38	65		78
1541	102.1	101.17	39	39	38	65		78
1542	102.08	101.31	38	38	38	65		78
1543	102.15	101.33	37	38	38	65		78
1544	102.2	101.33	37	38	38	65		78
1545	102.18	101.26	38	38	38	65		78
1546	102.19	101.3	38	38	38	65		79
1547	102.26	101.39	38	38	38	65		79
1548	102.26	101.36	37	37	38	65		78
1549	102.28	101.28	37	37	38	64		78
1550	102.24	101.27	37	37	38	64		78
1551	102.17	101.31	37	37	37	64		78
1552	102.21	101.34	37	37	37	64		77
1553	102.23	101.31	37	37	37	64		77
1554	102.22	101.25	37	37	37	64		77
1555	102.18	101.28	37	37	37	64		77
1556	102.17	101.29	38	38	37	64		77
1557	102.15	101.26	38	38	38	64		77
1558	102.12	101.17	38	38	38	65		78
1559	102.1	101.17	38	37	38	65		78
1560	102.1	101.17	37	37	38	65		78
1561	102.09	101.1	38	38	38	65		78
1562	101.98	101.08	39	38	38	65		78
1563	101.97	101.06	39	38	38	65		78
1564	101.98	101.07	38	38	38	65		78
1565	101.92	101	38	38	38	65		78
1566	101.85	100.96	38	38	38	65		79
1567	101.87	100.95	39	39	38	65		79
1568	101.81	100.85	39	39	38	65		79
1569	101.81	100.89	38	38	38	65		79
1570	101.78	100.9	38	38	38	65		79
1571	101.71	100.88	38	38	38	65		79
1572	101.7	100.85	38	38	37	65		79
1573	101.61	100.83	38	37	37	65		79
1574	101.56	100.87	37	37	37	65		80
1575	101.63	100.88	37	38	37	65		80
1576	101.6	100.86	37	39	37	65		79
1577	101.63	100.94	39	39	37	65		79
1578	101.69	100.94	38	39	38	65		78
1579	101.76	100.96	38	38	39	65		78
1580	101.77	100.92	38	38	39	65		77
1581	101.83	100.98	39	39	39	65		77
1582	101.83	100.99	39	39	39	66		77
1583	101.8	101.06	39	39	39	66		77
1584	101.93	101.07	39	38	40	66		78
1585	101.92	101.12	38	38	40	66		78
1586	101.93	101.1	38	38	39	66		77
1587	101.87	101.02	38	38	39	67		77
1588	101.85	100.99	38	38	38	67		78
1589	101.8	100.99	38	37	37	67		78
1590	101.81	101.02	37	37	37	67		78
1591	101.81	100.99	37	37	37	67		78
1592	101.81	100.97	37	37	37	66		78
1593	101.69	101	37	37	37	66		78
1594	101.82	101	37	37	37	66		78
1595	101.83	101.04	37	37	37	66		78
1596	101.84	101.01	37	37	37	66		78
1597	101.87	101.07	37	37	37	66		78
1598	101.92	101.18	37	37	37	66		78
1599	101.99	101.18	36	37	37	66		78
1600	102.03	101.25	36	37	37	66		78
1601	102.03	101.26	37	37	37	66		78
1602	102.12	101.32	37	37	37	66		78
1603	102.21	101.41	37	37	38	66		78
1604	102.23	101.39	36	36	38	66		78
1605	102.28	101.35	36	36	37	66		78
1606	102.27	101.36	36	36	37	67		77
1607	102.27	101.41	36	36	37	67		77
1608	102.31	101.43	36	36	37	67		77
1609	102.32	101.41	36	36	37	67		77
1610	102.34	101.44	36	36	37	67		77
1611	102.33	101.4	37	37	37	67		77
1612	102.27	101.43	37	37	37	67		77
1613	102.24	101.38	37	37	37	67		77
1614	102.25	101.38	36	36	37	67		78
1615	102.22	101.25	36	37	37	67		78
1616	102.19	101.15	37	37	37	67		78
1617	102.15	101.13	38	37	37	67		78
1618	102.11	101.11	38	37	37	67		79
1619	102.11	101.05	37	37	37	67		79
1620	102.12	101.07	37	37	37	67		79
1621	102.04	101.03	37	37	37	66		79
1622	102.03	101.04	39	39	37	66		79
1623	102.08	101.05	39	38	38	66		79
1624	102.08	101.07	38	38	38	66		79
1625	102.12	101.06	37	37	38	66		79
1626	102.06	101.11	37	37	38	66		79
1627	102.07	101.07	37	37	38	66		79
1628	102.03	101.15	37	36	37	66		79
1629	102.04	101.17	36	36	36	66		79
1630	102.11	101.17	37	37	36	66		78
1631	102.05	101.11	37	37	36	65		78
1632	102	101.08	38	37	36	65		79
1633	102.11	101.08	37	37	37	65		79
1634	102.1	101.1	37	37	37	65		78
1635	102.11	101.06	37	37	37	67		78
1636	102.09	101.04	38	38	37	67		78
1637	102.02	101.03	38	38	37	67		78
1638	102.04	101.03	37	37	37	67		79
1639	101.94	100.98	37	37	38	67		79
1640	101.95	100.95	37	37	38	68		79
1641	101.84	100.95	38	37	38	68		79
1642	101.76	100.95	38	38	38	68		79
1643	101.77	100.9	37	37	38	68		79
1644	101.78	101	38	38	38	68		79
1645	101.71	101.02	38	38	38	67		79
1646	101.71	101.01	38	38	38	67		78
1647	101.78	101.02	38	38	38	67		78
1648	101.8	101.04	37	37	38	67		78
1649	101.93	101.05	37	37	38	67		78
1650	101.92	101.12	37	37	38	66		78
1651	101.93	101.12	37	37	37	66		78
1652	102.03	101.19	38	38	37	66		78
1653	102.06	101.21	38	38	37	66		78
1654	102.05	101.17	38	38	37	66		79
1655	102.15	101.24	38	37	38	66		79
1656	102.17	101.32	37	37	38	66		79
1657	102.17	101.32	37	37	38	66		79
1658	102.11	101.31	37	37	38	66		79
1659	102.1	101.28	38	38	38	66		79
1660	102.21	101.33	38	37	38	66		80
1661	102.2	101.38	37	37	38	66		80
1662	102.28	101.36	37	37	38	66		79
1663	102.18	101.27	37	37	38	66		79
1664	102.18	101.2	37	37	37	66		79
1665	102.14	101.26	37	37	37	66		79
1666	102.15	101.25	36	36	36	66		79
1667	102.16	101.25	36	36	35	66		79
1668	102.18	101.47	36	36	35	66		79
1669	102.19	101.45	36	36	35	65		79
1670	102.27	101.49	36	36	35	65		78
1671	102.21	101.48	36	36	36	65		78
1672	102.3	101.45	36	36	36	65		77
1673	102.31	101.5	36	36	36	65		77
1674	102.31	101.45	36	36	36	67		78
1675	102.37	101.42	36	36	36	67		78
1676	102.37	101.46	35	35	35	67		78
1677	102.36	101.5	36	36	34	67		78
1678	102.3	101.49	36	36	34	67		78
1679	102.29	101.42	36	36	34	67		78
1680	102.33	101.34	36	36	35	67		79
1681	102.31	101.37	36	36	35	67		79
1682	102.31	101.39	36	36	36	67		78
1683	102.22	101.39	36	38	38	67		78
1684	102.15	101.35	38	38	40	67		79
1685	102.15	101.35	38	38	41	67		79
1686	102.06	101.32	38	38	41	67		79
1687	102.07	101.31	37	37	41	67		79
1688	102.07	101.23	37	37	40	67		79
1689	101.96	101.16	37	37	40	67		79
1690	102.07	101.14	37	37	39	67		80
1691	102.04	101.18	37	37	37	67		80
1692	102.06	101.12	37	37	36	67		80
1693	102.15	101.22	37	37	36	68		80
1694	102.15	101.21	37	37	36	68		80
1695	102.17	101.21	38	38	36	68		80
1696	102.22	101.23	38	38	37	68		80
1697	102.23	101.3	38	38	38	68		80
1698	102.24	101.27	38	38	39	68		80
1699	102.26	101.27	39	39	39	68		80
1700	102.22	101.28	39	39	39	68		78
1701	102.19	101.26	39	39	40	68		78
1702	102.33	101.3	39	39	40	68		78
1703	102.26	101.36	39	41	40	69		78
1704	102.28	101.25	40	41	40	69		78
1705	102.38	101.23	40	40	40	69		78
1706	102.39	101.38	40	40	40	69		79
1707	102.39	101.36	39	40	40	70		79
1708	102.52	101.46	39	39	40	70		80
1709	102.45	101.49	39	39	40	70		80
1710	102.46	101.39	40	40	40	70		80
1711	102.44	101.41	40	39	39	70		80
1712	102.43	101.48	39	39	38	69		80
1713	102.45	101.44	39	39	38	69		80
1714	102.38	101.39	39	39	38	69		80
1715	102.25	101.42	39	39	38	69		80
1716	102.35	101.41	39	38	38	69		79
1717	102.3	101.4	39	38	39	69		79
1718	102.31	101.44	39	39	39	68		80
1719	102.37	101.44	40	40	39	68		80
1720	102.36	101.46	40	40	39	68		80
1721	102.47	101.6	40	40	39	68		80
1722	102.45	101.61	40	40	39	68		81
1723	102.51	101.68	41	41	40	68		81
1724	102.62	101.84	41	43	42	68		81
1725	102.68	101.85	42	43	46	68		81
1726	102.76	102.11	43	43	47	68		80
1727	102.79	102.24	42	42	47	69		80
1728	102.86	102.37	42	42	47	69		80
1729	102.94	102.29	42	42	47	69		80
1730	102.97	102.41	41	41	46	69		79
1731	103.14	102.4	41	41	45	69		79
1732	103.11	102.21	41	41	43	67		79
1733	103.06	102.26	41	41	41	67		79
1734	103.14	102.02	41	41	41	67		79
1735	103.07	101.96	40	40	41	67		79
1736	103.06	101.96	41	41	40	67		79
1737	103.09	101.76	41	42	41	67		79
1738	102.9	101.71	42	42	41	67		78
1739	102.9	101.64	41	43	41	67		78
1740	102.87	101.6	42	43	41	67		78
1741	102.91	101.65	42	43	42	69		78
1742	102.95	101.68	43	44	43	69		80
1743	102.9	101.66	42	43	43	69		80
1744	103.02	101.63	42	43	43	69		80
1745	102.98	101.53	42	43	43	69		80
1746	102.91	101.52	44	44	43	69		79
1747	102.88	101.49	44	44	44	69		79
1748	102.9	101.45	44	44	44	69		79
1749	102.87	101.41	42	43	44	69		79
1750	102.81	101.44	41	42	44	69		79
1751	102.78	101.29	41	42	44	68		79
1752	102.76	101.14	42	42	43	68		79
1753	102.59	101.13	41	41	42	68		79
1754	102.56	101.12	41	41	42	68		79
1755	102.55	101.2	40	40	42	68		79
1756	102.47	101.18	40	41	42	68		79
1757	102.46	101.2	40	41	41	68		79
1758	102.43	101.24	41	41	41	68		79
1759	102.43	101.3	40	40	41	68		79
1760	102.51	101.33	40	40	41	68		79
1761	102.51	101.28	40	40	41	67		79
1762	102.44	101.26	41	41	41	67		79
1763	102.44	101.27	41	41	41	67		79
1764	102.43	101.25	40	40	40	67		79
1765	102.41	101.27	40	39	39	66		79
1766	102.4	101.31	39	39	39	66		79
1767	102.4	101.28	41	41	39	66		79
1768	102.42	101.31	40	40	39	66		79
1769	102.41	101.33	40	40	39	66		79
1770	102.41	101.29	39	39	40	66		79
1771	102.41	101.28	40	40	40	65		79
1772	102.45	101.27	40	40	40	65		78
1773	102.45	101.23	40	39	40	65		78
1774	102.48	101.23	40	40	40	65		76
1775	102.47	101.35	39	40	41	65		76
1776	102.46	101.31	41	41	42	65		76
1777	102.47	101.32	41	42	44	65		76
1778	102.45	101.29	41	41	45	65		78
1779	102.44	101.4	41	41	45	65		78
1780	102.44	101.4	41	41	45	66		78
1781	102.55	101.34	42	42	44	66		78
1782	102.51	101.32	42	42	43	66		77
1783	102.54	101.3	41	41	42	66		77
1784	102.53	101.31	41	41	41	66		77
1785	102.51	101.31	41	41	40	66		77
1786	102.5	101.28	41	41	40	66		78
1787	102.48	101.25	41	41	40	66		78
1788	102.5	101.28	40	41	40	66		78
1789	102.49	101.28	42	42	40	66		78
1790	102.49	101.29	42	42	41	65		77
1791	102.49	101.22	42	41	42	65		77
1792	102.51	101.27	41	41	42	65		78
1793	102.59	101.27	42	42	42	65		78
1794	102.58	101.25	42	41	42	66		78
1795	102.49	101.32	41	41	42	66		78
1796	102.53	101.29	40	40	41	66		78
1797	102.53	101.24	40	41	40	66		78
1798	102.49	101.21	41	41	40	66		78
1799	102.43	101.2	41	42	40	65		78
1800	102.45	101.19	41	41	40	65		78
1801	102.43	101.35	41	41	41	65		78
1802	102.47	101.32	40	40	41	65		78
1803	102.45	101.25	40	41	41	65		78
1804	102.35	101.23	40	41	41	65		78
1805	102.42	101.22	40	40	40	65		78
1806	102.39	101.17	40	40	40	65		78
1807	102.36	101.2	40	40	40	65		78
1808	102.33	101.15	40	40	40	65		79
1809	102.29	101.05	40	40	40	64		79
1810	102.29	101.03	39	39	39	64		79
1811	102.26	101.02	39	39	38	64		79
1812	102.23	100.94	39	39	38	64		79
1813	102.22	100.91	40	40	39	64		79
1814	102.19	100.92	39	39	39	64		79
1815	102.22	100.94	39	39	39	64		79
1816	102.2	100.96	40	40	40	64		78
1817	102.14	100.99	40	40	41	64		78
1818	102.13	101	40	40	40	64		77
1819	102.13	100.92	40	40	40	65		77
1820	102.04	100.87	40	39	40	65		77
1821	102	100.83	39	39	40	65		77
1822	102	100.82	40	40	40	65		77
1823	101.98	100.83	40	40	40	64		77
1824	101.98	100.84	40	40	40	64		78
1825	101.98	100.81	39	39	40	64		78
1826	102	100.8	39	39	40	64		77
1827	101.96	100.75	39	39	40	64		77
1828	101.97	100.74	40	40	40	65		77
1829	101.97	100.78	40	40	40	65		77
1830	101.94	100.8	40	40	40	65		78
1831	101.95	100.83	39	40	40	65		78
1832	101.95	100.88	40	40	40	65		77
1833	101.87	100.88	40	41	40	64		77
1834	101.86	100.9	41	41	40	64		77
1835	101.94	100.91	41	41	41	64		77
1836	101.97	100.91	41	41	41	64		78
1837	101.99	100.87	40	40	41	64		78
1838	102.09	100.93	41	41	41	64		78
1839	102.06	100.77	42	42	41	64		78
1840	102.02	100.75	42	42	41	64		78
1841	102.01	100.7	41	41	41	64		78
1842	101.98	100.69	41	41	42	64		79
1843	101.9	100.69	41	42	42	64		79
1844	101.84	100.68	42	42	43	64		78
1845	101.87	100.69	43	43	45	64		78
1846	101.86	100.57	43	42	45	64		78
1847	101.85	100.53	42	42	45	63		78
1848	101.9	100.47	42	42	45	63		77
1849	101.74	100.1	42	41	44	63		77
1850	101.7	100.03	41	41	43	63		77
1851	101.71	99.99	40	40	41	63		77
1852	101.72	99.94	40	41	40	62		77
1853	101.62	99.94	41	41	40	62		77
1854	101.57	99.91	41	41	40	62		75
1855	101.52	99.8	41	41	40	62		75
1856	101.43	99.76	41	41	41	62		76
1857	101.46	99.69	40	40	41	62		76
1858	101.31	99.69	40	41	41	62		76
1859	101.18	99.64	41	41	41	62		76
1860	101.19	99.58	41	41	41	62		76
1861	100.96	99.41	41	40	41	62		76
1862	100.85	99.33	40	40	41	63		76
1863	100.86	99.27	40	40	41	63		76
1864	100.63	99.12	41	41	40	63		77
1865	100.46	98.91	41	41	40	63		77
1866	100.47	98.84	40	40	41	63		77
1867	100.29	98.71	40	39	40	63		77
1868	100.2	98.69	39	39	40	63		77
1869	100.18	98.66	40	41	40	63		77
1870	99.98	98.49	41	41	40	63		77
1871	99.86	98.36	41	41	40	63		77
1872	99.86	98.35	39	39	40	62		77
1873	99.72	98.14	39	39	40	62		77
1874	99.72	98.02	39	39	40	62		77
1875	99.63	98.02	40	40	39	62		77
1876	99.47	97.91	40	40	39	61		77
1877	99.28	97.89	40	40	40	61		77
1878	99.29	97.88	40	40	40	61		76
1879	99.18	97.76	40	39	40	61		76
1880	99.16	97.72	39	39	40	61		75
1881	99.08	97.71	41	41	40	61		75
1882	98.97	97.7	41	41	40	61		75
1883	98.82	97.66	41	41	40	61		75
1884	98.82	97.64	40	40	41	61		75
1885	98.62	97.53	40	40	41	61		75
1886	98.52	97.5	40	40	40	61		75
1887	98.53	97.48	40	40	40	61		75
1888	98.4	97.39	42	42	40	61		75
1889	98.33	97.31	42	41	40	61		75
1890	98.24	97.2	41	41	41	61		75
1891	98.19	97.21	40	41	41	62		75
1892	98.03	96.98	40	41	41	62		75
1893	98.03	96.85	41	41	41	62		75
1894	97.94	96.7	43	42	41	62		75
1895	97.85	96.71	42	42	41	62		75
1896	97.69	96.52	42	42	41	62		76
1897	97.63	96.35	41	41	42	62		76
1898	97.48	96.32	41	41	42	62		75
1899	97.38	96.27	41	43	42	62		75
1900	97.28	96.2	42	43	42	62		75
1901	97.29	96.11	43	43	42	61		75
1902	97.24	96.21	43	43	43	61		75
1903	97.17	95.98	43	43	44	61		75
1904	97.18	95.83	42	42	43	61		75
1905	97.12	95.87	43	43	43	61		75
1906	97	95.65	45	45	43	61		74
1907	96.91	95.52	45	45	44	61		74
1908	96.73	95.33	45	45	44	61		74
1909	96.76	95.31	44	44	44	61		74
1910	96.59	95.15	45	45	45	61		75
1911	96.44	94.96	46	46	47	61		75
1912	96.33	94.82	46	46	47	61		75
1913	96.33	94.75	45	45	47	61		75
1914	96.12	94.82	44	44	46	61		74
1915	95.92	94.59	44	45	46	61		74
1916	95.63	94.47	45	45	45	59		74
1917	95.6	94.28	45	45	45	59		74
1918	95.48	94.37	45	45	45	59		75
1919	95.3	94.24	45	44	45	59		75
1920	95.27	94.1	44	44	45	59		73
1921	95.18	93.9	45	45	45	59		73
1922	95.02	93.76	46	46	45	59		73
1923	94.87	93.6	46	46	45	59		73
1924	94.54	93.28	46	46	45	59		73
1925	94.52	93.07	45	45	45	59		73
1926	94.12	93.1	45	45	45	59		74
1927	93.89	92.77	46	46	45	59		74
1928	93.65	92.69	47	47	45	59		74
1929	93.51	92.56	47	47	45	59		74
1930	93.51	92.31	46	46	45	59		74
1931	93.31	92.32	45	45	45	59		74
1932	93.08	92.03	45	45	45	59		74
1933	93.04	91.79	45	45	45	59		74
1934	92.67	91.63	46	46	45	59		74
1935	92.53	91.65	47	47	45	59		74
1936	92.39	91.53	47	47	45	59		74
1937	92.21	91.37	47	47	46	59		74
1938	92.19	91.36	46	46	46	59		72
1939	92.09	91.38	45	45	46	58		72
1940	91.91	91.22	46	46	46	58		74
1941	91.8	91.17	48	48	46	58		74
1942	91.68	91.12	48	48	46	58		73
1943	91.67	90.88	46	46	46	58		73
1944	91.54	90.95	45	45	46	58		72
1945	91.32	90.67	46	46	46	58		72
1946	91.18	90.51	48	48	46	58		74
1947	91.01	90.39	48	48	46	58		74
1948	90.99	90.32	47	47	46	58		74
1949	90.67	90.19	45	45	46	59		74
1950	90.45	89.88	45	46	46	59		74
1951	90.4	89.77	46	46	46	59		74
1952	90.24	89.63	47	47	46	59		72
1953	90.19	89.71	47	47	46	59		72
1954	90.05	89.58	47	46	46	58		73
1955	90.06	89.53	46	47	47	58		73
1956	90.03	89.38	47	47	48	58		72
1957	89.93	89.29	48	48	50	58		72
1958	89.85	89.35	48	48	52	58		72
1959	89.85	89.23	48	48	52	57		72
1960	89.79	89.04	48	47	52	57		72
1961	89.79	89.08	47	47	52	57		72
1962	89.65	89.02	47	47	51	57		72
1963	89.52	88.91	49	49	50	57		72
1964	89.43	88.87	49	49	50	57		72
1965	89.4	88.89	49	48	50	57		72
1966	89.41	88.87	48	48	50	57		72
1967	89.47	88.84	47	47	50	57		72
1968	89.36	88.79	48	48	49	56		72
1969	89.3	88.57	50	50	49	56		72
1970	89.29	88.4	51	51	50	56		71
1971	89.21	88.3	51	49	50	56		71
1972	89.17	88.21	49	49	51	56		72
1973	89.19	88.14	48	48	51	56		72
1974	88.98	87.99	49	49	50	57		71
1975	88.8	87.77	51	51	50	57		71
1976	88.5	87.69	49	49	50	57		72
1977	88.19	87.55	49	49	51	57		72
1978	88.16	87.49	47	47	51	57		72
1979	87.84	87.42	46	46	50	57		72
1980	87.63	87.23	46	47	50	57		72
1981	87.4	87.12	47	48	48	57		72
1982	87.36	87.1	48	48	48	57		72
1983	87.44	87.02	47	47	49	56		72
1984	87.41	87.04	46	46	49	56		72
1985	87.5	86.87	46	47	48	56		72
1986	87.49	86.81	47	48	48	56		72
1987	87.39	86.8	48	50	48	56		72
1988	87.3	86.86	50	50	49	55		72
1989	87.39	86.84	49	49	49	55		72
1990	87.37	86.88	48	48	50	55		71
1991	87.37	86.88	48	49	50	55		71
1992	87.29	86.85	48	50	50	55		71
1993	87.24	86.69	50	50	50	55		71
1994	87.3	86.53	50	50	50	55		71
1995	87.3	86.55	50	50	50	55		71
1996	87.22	86.44	49	49	50	55		71
1997	87.16	86.28	50	50	50	55		71
1998	87.01	86.12	51	51	50	55		71
1999	86.89	86.12	51	51	50	55		71
[truncated: 1,083 more rows]
