# Supplementary material for: Detection of critical cerebral desaturation thresholds by three regional oximeters during hypoxia: a pilot study in healthy volunteers
Source: BMC Anesthesiol. 2017 Jan 13;17:6. doi: 10.1186/s12871-016-0298-7 (PMC5234256; doi:10.1186/s12871-016-0298-7)
Supplement: Additional file 8: — Raw data subject #1824. (XLSX 118 kb) [file 12871_2016_298_MOESM8_ESM.xlsx]

## Sheet: Sheet1
Time in sec	Ch1 SpO2	Ch2 SpO2	Ch1 PR	Ch2 PR	ECG HR	Invos_rSO2	equanox_rSO2	foresight_rSO2
1	95.57	95.75	53	53	54
2	95.57	95.82	53	52	54
3	95.6	95.86	52	52	53
4	95.61	95.98	52	52	51
5	95.78	96.02	51	51	49
6	95.78	96.1	51	51	49
7	95.9	96.22	51	51	49	69	70
8	96.03	96.38	51	51	50	69	70
9	96.18	96.52	51	51	50	69	70
10	96.18	96.61	51	51	50	69	70
11	96.26	96.66	51	51	50	69	70
12	96.32	96.73	51	51	50	69	71
13	96.4	96.81	51	51	50	69	71
14	96.5	96.88	51	51	51	69	71
15	96.54	96.92	51	52	52	69	71
16	96.55	96.94	52	52	53	70	71
17	96.52	96.94	52	52	53	70	71
18	96.55	96.86	52	52	53	70	71
19	96.49	96.88	52	52	53	70	71
20	96.42	96.83	53	53	53	70	71
21	96.35	96.72	52	52	53	70	71
22	96.29	96.69	52	52	53	70	71
23	96.2	96.62	52	51	53	70	71
24	96.09	96.59	52	51	52	70	71
25	96.12	96.46	51	50	51	70	71
26	95.83	96.52	51	51	49	68	70
27	95.71	96.49	50	50	49	68	70
28	95.65	96.45	50	50	49	68	70
29	95.67	96.45	50	50	50	68	70
30	95.67	96.46	50	51	50	68	70
31	95.63	96.35	50	50	51	66	70
32	95.56	96.38	52	51	53	66	69
33	95.26	96.33	52	52	53	66	69
34	95.21	96.33	51	51	53	66	69
35	95.26	96.33	51	51	53	66	69
36	95.33	96.3	51	51	53	66	69
37	95.27	96.22	51	51	52	66	69
38	95.35	96.13	51	51	51	66	69
39	95.42	96.23	51	51	50	66	69
40	95.47	96.21	51	51	50	65	69
41	95.53	96.23	51	51	50	65	69
42	95.6	96.26	51	51	51	65	69
43	95.58	96.2	51	51	51	65	69
44	95.6	96.2	51	51	51	65	69
45	95.6	96.16	51	51	51	66	69
46	95.64	96.19	51	51	52	66	69
47	95.72	96.19	51	51	52	66	69
48	95.82	96.25	52	51	52	66	70
49	95.98	96.35	52	51	52	66	70
50	96.12	96.47	51	51	52	67	70
51	96.14	96.61	51	51	52	67	71
52	96.31	96.78	52	52	52	67	70
53	96.54	96.98	53	53	52	67	70
54	96.72	97.06	53	53	53	67	70
55	96.94	97.24	53	53	54	67	70
56	97.06	97.4	53	53	54	67	70
57	97.1	97.52	53	53	54	67	70
58	97.12	97.62	53	53	54	67	70
59	97.11	97.7	54	54	54	67	70
60	97.14	97.74	54	53	54	67	70
61	97.05	97.73	53	53	54	67	71
62	97.08	97.67	53	53	54	67	71
63	97	97.65	53	53	54	67	71
64	96.93	97.69	53	53	53	67	71
65	96.81	97.56	53	53	53	67	71
66	96.69	97.47	53	53	53	67	71
67	96.61	97.25	53	52	52	67	70
68	96.54	97.18	52	53	52	67	70
69	96.49	97.17	53	53	52	66
70	96.51	97.22	53	53	52	66
71	96.56	97.23	53	53	53	66
72	96.5	97.21	53	52	53	66
73	96.39	97.16	52	52	53	66
74	96.3	97.12	52	52	53	67
75	96.27	97.08	52	52	52	67
76	96.28	97.1	52	52	52	67
77	96.31	97.08	52	52	52	67
78	96.22	97.01	52	53	52	67
79	96.13	97.07	52	52	52	67
80	96.03	96.95	52	52	52	67
81	95.85	96.73	52	52	52	67
82	95.73	96.6	52	52	52	67
83	95.64	96.48	52	52	52	67
84	95.52	96.39	52	52	52	67
85	95.56	96.36	52	52	52	67
86	95.62	96.31	52	52	52	67
87	95.67	96.35	52	52	52	67
88	95.71	96.21	52	52	53	67
89	95.81	96.2	52	52	53	67
90	95.89	96.25	52	52	53	67
91	95.89	96.3	52	53	53	67
92	95.94	96.41	53	54	53	67
93	96.01	96.56	54	54	53	67
94	96.07	96.68	54	54	54	68
95	96.13	96.68	54	54	55	68
96	96.09	96.67	54	54	54	68
97	96.06	96.72	53	53	54	68
98	96.05	96.71	53	53	54	68
99	96.05	96.68	53	53	54	69
100	96.06	96.63	53	53	53	69
101	96.08	96.63	53	53	52	69
102	96.08	96.65	53	53	53	69
103	96.16	96.7	53	53	52	68
104	96.2	96.75	52	52	52	68
105	96.19	96.79	52	52	52	68
106	96.18	96.78	52	51	52	68
107	96.27	96.55	52	51	51	68
108	96.18	96.6	51	51	50	67
109	96.23	96.59	51	51	50	67
110	96.27	96.55	52	52	50	67
111	96.29	96.67	52	52	51	67
112	96.35	96.74	53	53	51	67
113	96.41	96.8	52	52	52	68
114	96.43	96.85	53	53	52	68
115	96.45	96.78	53	53	52	68
116	96.45	96.78	53	53	52	68
117	96.38	96.79	53	54	52	68
118	96.43	96.82	54	54	53	69
119	96.48	96.86	54	54	53	69
120	96.48	96.87	53	53	54	69
121	96.48	96.87	53	53	54	69
122	96.3	96.81	53	53	54	69
123	96.19	96.78	53	53	53	69
124	96.09	96.72	53	52	53	69
125	95.94	96.64	53	52	52	69
126	95.95	96.59	53	52	51	69
127	95.84	96.58	52	52	51	69
128	95.7	96.48	52	51	51	67
129	95.64	96.41	52	52	51	67
130	95.64	96.39	52	52	51	67
131	95.67	96.38	52	52	52	67	73
132	95.63	96.42	51	52	52	67	73
133	95.76	96.45	52	52	52	67	73
134	95.81	96.47	52	52	52	67	73
135	95.83	96.47	52	52	52	67	73
136	95.88	96.51	52	53	52	67	73
137	95.95	96.55	52	52	53	67	73
138	96.02	96.57	52	52	53	67	73
139	96.02	96.55	52	52	53	67	72
140	95.99	96.57	52	52	53	67	72
141	96.05	96.59	52	52	52	67	72
142	96.11	96.63	52	52	52	67	72
143	96.13	96.65	52	52	52	67	72
144	96.13	96.69	51	52	52	67	71
145	96.15	96.68	51	51	52	67	71
146	96.18	96.71	51	51	51	67	71
147	96.19	96.77	51	51	50	66	71
148	96.29	96.73	51	51	50	66	71
149	96.36	96.82	51	51	50	66	71
150	96.44	96.89	52	52	51	66	71
151	96.51	96.97	51	51	51	66	71
152	96.61	97.09	51	52	52	66	71
153	96.65	97.21	52	52	53	66	71
154	96.67	97.22	52	52	53	66	72
155	96.74	97.24	52	52	53	66	72
156	96.75	97.27	52	52	53	67	72
157	96.74	97.27	52	52	52	67	72
158	96.74	97.3	51	51	51	67	72
159	96.75	97.25	51	51	51	67	72
160	96.76	97.3	51	51	51	67	72
161	96.75	97.29	51	51	51	66	72
162	96.74	97.23	51	51	51	66	72
163	96.71	97.26	51	51	50	66	72
164	96.68	97.22	51	51	50	66	72
165	96.65	97.17	51	51	50	66	72
166	96.62	97.14	53	53	50	66	72
167	96.58	97.08	53	53	50	66	72
168	96.59	97.02	53	53	51	66	72
169	96.54	97	53	53	52	66	72
170	96.55	96.96	53	54	54	66	72
171	96.44	96.94	54	54	55	65	72
172	96.4	96.89	54	54	55	65	72
173	96.27	96.9	53	53	54	65	72
174	96.17	96.81	53	53	54	65	72
175	96.11	96.69	53	53	54	65	71
176	96.09	96.61	53	53	53	67	71
177	96.11	96.6	53	53	52	67	71
178	96.13	96.68	53	53	52	67	71
179	96.23	96.79	52	52	52	67	71
180	96.31	96.79	53	53	52	67	71
181	96.38	96.95	53	53	53	66	71
182	96.42	96.97	54	54	54	66	72
183	96.52	97	55	55	56	66	73
184	96.59	97.02	55	55	60	66	73
185	96.57	96.99	56	56	60	69	73
186	96.53	96.98	56	56	60	69	74
187	96.56	97.06	55	55	60	69	74
188	96.68	97.15	55	55	59	69	73
189	96.83	97.28	55	55	58	69	73
190	97.04	97.44	55	54	56	0	73
191	97.12	97.57	54	54	53	0	73
192	97.23	97.62	54	54	53	0	73
193	97.26	97.63	54	54	53	0	73
194	97.28	97.74	54	54	53	0	73
195	97.28	97.75	54	54	54	0	72
196	97.29	97.75	55	55	54	0	72
197	97.29	97.78	55	55	54	0	72
198	97.28	97.75	55	55	55	0	72
199	97.24	97.72	55	55	55	0	73
200	97.21	97.64	55	55	55	0	73
201	97.12	97.57	55	54	55	0	73
202	97.1	97.48	54	54	54	0	73
203	97	97.33	54	54	54	0	73
204	96.82	97.28	54	54	54	0	73
205	96.7	97.29	54	54	54	0	73
206	96.54	97.11	54	54	54	0	73
207	96.41	97	55	55	55	0	73
208	96.29	96.93	55	55	55	0	73
209	96.25	96.89	54	54	55	0	73
210	96.26	96.9	54	53	55	0	73
211	96.26	96.94	53	53	55	0	72
212	96.35	96.97	54	54	54	0	72
213	96.4	96.94	53	53	53	0	72
214	96.48	97.05	53	53	52	0	72
215	96.56	97.1	53	53	52	0	72
216	96.62	97.12	53	53	52	0	72
217	96.68	97.12	53	52	52	0	72
218	96.71	97.14	52	52	52	0	72
219	96.73	97.14	52	52	52	0	72
220	96.74	97.11	52	52	51	0	72
221	96.69	97.14	52	52	51	0	72
222	96.67	97.12	52	52	51	0	73
223	96.64	97.09	52	52	51	0	73
224	96.56	97.02	52	52	51	0	73
225	96.49	96.96	52	52	52	0	73
226	96.48	96.91	52	52	52	0	73
227	96.41	96.84	52	52	52	0	73
228	96.32	96.88	52	52	53	0	72
229	96.25	96.8	53	53	54	0	73
230	96.23	96.75	53	53	55	0	73
231	96.21	96.71	53	53	55	0	73
232	96.18	96.7	53	53	55	0	73
233	96.11	96.66	53	53	54	0	73
234	96.1	96.67	53	53	54	0	73
235	96.13	96.64	52	52	53	0	73
236	96.11	96.66	52	52	52	0	73
237	96.12	96.63	52	52	52	0	72
238	96.14	96.6	52	53	52	0	72
239	96.14	96.3	53	52	52	0	72
240	96.14	96.42	53	53	52	0	72
241	96.17	96.47	53	53	53	0	72
242	96.1	96.48	53	53	53	0	72
243	96.15	96.43	52	52	53	0	72
244	96.14	96.38	53	53	53	0	72
245	96.1	96.42	53	53	53	0	72
246	96.07	96.38	53	53	53	0	72
247	96.04	96.35	53	53	53	0	72
248	95.97	96.34	53	53	53	0	72
249	95.92	96.33	53	53	53	0	72
250	95.9	96.33	53	53	53	0	72
251	95.9	96.32	52	52	53	0	72
252	95.85	96.23	53	53	53	0	72
253	95.71	96.25	53	52	52	0	72
254	95.61	96.19	52	52	52	0	72
255	95.57	96.14	52	52	51	0	72
256	95.57	96.15	52	52	51	67	72
257	95.66	96.18	54	54	51	67	72
258	95.76	96.24	55	55	51	67	73
259	95.83	96.24	55	55	52	67	73
260	95.86	96.34	54	55	53	67	73
261	95.9	96.39	55	55	55	67	73
262	96.03	96.42	54	54	55	67	73
263	96.05	96.32	54	54	55	67	73
264	96.03	96.35	55	55	55	67	73
265	96.05	96.43	56	56	55	66	72
266	96.01	96.51	57	59	56	66	72
267	95.99	96.5	59	60	57	66	72
268	95.93	96.46	61	61	56	66	72
269	95.86	96.44	61	61	56	66	72
270	95.81	96.39	60	60	56	66	72
271	95.79	96.38	60	59	55	66	71
272	95.78	96.37	59	60	55	66	71
273	95.76	96.38	60	60	55	66	71
274	95.84	96.46	62	62	56	66	71
275	95.9	96.56	63	63	57	65	71
276	96.07	96.74	64	65	59	65	71
277	96.1	96.84	66	66	63	65	72
278	96.21	96.85	67	67	71	65	72
279	96.29	96.99	68	68	76	65	72
280	96.37	97.08	69	70	76	68	73
281	96.38	97.1	70	70	75	68	73
282	96.43	97.08	67	67	75	68	73
283	96.43	97.07	65	65	74	68	72
284	96.42	96.98	63	63	72	68	72
285	96.38	96.88	61	61	68	64	72
286	96.32	96.76	60	60	60	64	72
287	96.29	96.67	60	59	53	64	74
288	96.17	96.57	59	58	54	64	76
289	96.1	96.72	59	59	54	64	76
290	96.29	96.86	59	59	54	66	72
291	96.41	96.97	59	58	54	66	70
292	96.46	97.08	58	58	55	66	70
293	96.56	97.22	58	58	56	66	70
294	96.66	97.3	57	57	56	68	71
295	96.82	97.49	57	57	56	68	71
296	97.07	97.71	57	57	55	68	70
297	97.27	97.84	56	56	55	68	71
298	97.28	97.83	56	56	54	68	70
299	97.28	97.7	55	55	53	69	70
300	97.2	97.55	55	54	52	69	71
301	97.05	97.39	54	54	52	69	71
302	96.97	97.11	54	54	52	69	71
303	96.48	97.08	53	53	51	69	71
304	96.19	96.85	53	53	51	69	71
305	95.89	96.65	52	52	50	69	71
306	95.7	96.45	52	52	50	69	71
307	95.58	96.3	52	52	50	69	74
308	95.62	96.26	52	52	51	69	74
309	95.66	96.25	52	52	51	68	74
310	95.79	96.3	52	52	52	68	74
311	95.94	96.36	52	52	53	68	74
312	96.16	96.51	51	51	53	68	74
313	96.33	96.64	51	51	53	68	74
314	96.4	96.81	51	51	52	69	73
315	96.56	96.82	51	51	52	69	73
316	96.67	97	50	50	51	69	73
317	96.8	97.18	50	50	49	69	72
318	96.86	97.25	50	50	49	69	72
319	96.93	97.33	50	50	50	68	72
320	96.93	97.41	50	50	51	68	72
321	96.98	97.41	50	50	54	68	71
322	96.94	97.41	50	50	54	68	71
323	96.88	97.37	50	49	53	69	71
324	96.77	97.32	50	49	53	69	73
325	96.73	97.32	49	49	52	69	73
326	96.72	97.32	50	50	50	69	74
327	96.71	97.4	49	50	49	69	74
328	96.73	97.45	49	49	49	68	74
329	96.72	97.44	49	49	48	68	74
330	96.71	97.4	49	49	48	68	75
331	96.74	97.51	49	49	48	68	75
332	96.91	97.51	49	49	49	68	75
333	97.07	97.61	49	49	49	70	75
334	97.08	97.61	50	50	50	70	75
335	97.1	97.59	50	50	50	70	75
336	97.17	97.65	49	50	50	70	75
337	97.19	97.59	50	49	50	70	75
338	97.15	97.56	50	50	50	71	75
339	97.18	97.61	50	50	50	71	76
340	97.12	97.57	50	50	51	71	74
341	97.13	97.58	51	51	52	71	74
342	97.16	97.53	52	52	53	71	76
343	97.09	97.56	52	52	54	72	76
344	97.08	97.28	52	52	54	72	76
345	97.04	97.17	52	52	54	72	76
346	97.06	97.16	52	52	54	72	76
347	97.07	97.2	52	52	54	72	76
348	96.99	97.18	52	52	54	72	76
349	96.9	97.2	52	53	54	72	76
350	96.83	97.2	53	53	54	72	76
351	96.78	97.2	53	53	54	72	76
352	96.79	97.26	53	53	54	71	76
353	96.78	97.3	52	53	53	71	76
354	96.83	97.32	53	53	53	71	76
355	96.82	97.28	53	53	52	71	75
356	96.76	97.28	52	52	51	71	75
357	96.73	97.22	52	52	51	71	74
358	96.7	97.2	53	53	51	71	74
359	96.68	97.23	53	53	51	71	74
360	96.73	97.27	53	52	51	71	74
361	96.68	97.25	52	52	52	71	74
362	96.71	97.26	53	53	53	70	73
363	96.7	97.23	53	53	53	70	72
364	96.67	97.3	53	53	53	70	72
365	96.65	97.33	53	53	53	70	72
366	96.65	97.34	52	52	53	70	71
367	96.66	97.33	52	52	52	69	71
368	96.74	97.38	52	52	52	69	71
369	96.76	97.35	52	52	51	69	71
370	96.78	97.33	52	52	51	69	71
371	96.75	97.24	52	52	51	69	71
372	96.68	97.14	52	52	51	69	71
373	96.55	96.95	52	51	52	69	71
374	96.45	96.86	51	51	51	69	71
375	96.31	96.75	51	51	51	69	71
376	96.31	96.62	52	52	51	70	72
377	96.17	96.6	51	51	51	70	72
378	96.12	96.5	52	52	51	70	72
379	96.11	96.44	52	52	52	70	72
380	96.16	96.47	52	52	52	70	72
381	96.18	96.48	52	52	53	72	72
382	96.18	96.49	52	52	53	72	72
383	96.15	96.51	52	52	53	72	72
384	96.18	96.52	52	52	53	72	72
385	96.13	96.5	53	53	53	72	72
386	96.14	96.55	53	53	53	72	76
387	96.19	96.58	53	53	54	72	76
388	96.09	96.51	54	54	54	72	73
389	96.17	96.58	54	54	55	72	73
390	96.17	96.57	54	54	56	72	73
391	96.2	96.58	55	55	57	72	73
392	96.17	96.57	56	56	58	72	73
393	96.1	96.54	56	56	58	72	73
394	96.06	96.55	55	55	58	72	73
395	96.04	96.53	55	55	58	72	73
396	95.93	96.5	55	55	58	71	73
397	95.98	96.43	55	55	57	71	73
398	95.85	96.34	54	54	56	71	73
399	95.72	96.3	54	54	54	71	73
400	95.63	96.2	54	54	55	71	73
401	95.59	96.11	55	55	55	71	73
402	95.51	95.96	55	55	55	71	73
403	95.55	95.93	54	54	55	71	74
404	95.55	95.89	54	54	55	71	74
405	95.54	95.85	54	54	54	72	73
406	95.49	95.82	54	54	54	72	73
407	95.56	95.78	53	53	53	72	73
408	95.57	95.8	53	53	51	72	73
409	95.51	95.78	53	53	51	72	73
410	95.46	95.74	53	53	51	72	73
411	95.42	95.7	53	53	52	72	73
412	95.4	95.68	53	53	52	72	72
413	95.38	95.68	53	53	53	72	72
414	95.37	95.7	53	53	53	72	72
415	95.45	95.71	53	53	54	71	72
416	95.5	95.71	53	53	55	71	72
417	95.51	95.74	54	54	55	71	72
418	95.55	95.78	54	54	55	71	73
419	95.59	95.83	53	53	55	71	73
420	95.62	95.87	53	53	54	72	73
421	95.63	95.94	53	53	54	72	72
422	95.65	96.01	53	53	54	72	72
423	95.63	96.08	53	53	54	72	72
424	95.67	96.14	54	54	54	72	72
425	95.7	96.2	54	54	54	70	71
426	95.74	96.23	53	53	54	70	71
427	95.78	96.27	53	53	54	70	71
428	95.8	96.26	54	54	54	70	72
429	95.86	96.32	54	54	54	70	72
430	95.95	96.38	54	54	54	70	72
431	96	96.41	54	54	54	70	72
432	95.99	96.42	54	54	54	70	72
433	95.97	96.45	54	54	54	70	72
434	96	96.49	54	54	54	69	72
435	96.04	96.45	54	54	54	69	72
436	96.01	96.5	53	53	53	69	72
437	95.98	96.52	53	53	52	69	72
438	95.96	96.56	54	54	52	69	72
439	96	96.65	54	54	52	70	72
440	96.05	96.7	54	53	53	70	72
441	96.09	96.73	53	53	53	70	72
442	96.09	96.75	53	53	53	70	72
443	96.15	96.74	53	53	53	70	72
444	96.21	96.8	53	53	53	69	71
445	96.29	96.83	54	54	53	69	71
446	96.38	96.86	53	53	53	69	71
447	96.42	96.89	53	53	54	69	71
448	96.45	96.91	54	54	54	69	71
449	96.49	96.93	55	55	55	68	71
450	96.5	96.98	56	56	57	68	71
451	96.38	96.82	58	58	60	68	71
452	96.38	96.9	57	57	61	68	71
453	96.39	96.95	56	56	61	68	72
454	96.39	96.94	56	55	61	69	71
455	96.34	96.91	55	55	60	69	71
456	96.32	96.83	55	55	59	69	71
457	96.24	96.73	55	55	57	69	71
458	96.15	96.65	55	55	56	68	71
459	96.06	96.65	56	56	56	68	71
460	96.1	96.72	56	56	56	68	71
461	96.23	96.88	55	55	56	68	71
462	96.29	96.92	55	55	56	68	71
463	96.32	96.93	55	55	56	68	71
464	96.37	96.93	56	56	55	68	70
465	96.5	96.93	56	56	55	68	70
466	96.55	96.94	56	55	55	68	70
467	96.57	96.91	55	55	55	68	70
468	96.52	96.84	55	55	55	67	70
469	96.52	96.83	55	55	55	67	70
470	96.54	96.82	55	55	55	67	71
471	96.51	96.8	55	55	55	67	71
472	96.53	96.78	55	55	55	67	71
473	96.64	96.85	56	56	56	68	71
474	96.84	97.05	56	56	57	68	72
475	97.09	97.3	56	56	57	68	72
476	97.27	97.45	56	56	57	68	72
477	97.36	97.56	56	56	57	68	72
478	97.43	97.67	56	56	57	69	72
479	97.47	97.71	56	56	57	69	72
480	97.47	97.72	57	57	57	69	72
481	97.44	97.7	57	57	57	69	72
482	97.4	97.67	57	57	58	69	72
483	97.36	97.62	57	57	58	69	72
484	97.31	97.59	57	56	58	69	72
485	97.22	97.54	56	57	57	69	72
486	97.15	97.5	57	57	57	69	72
487	97.09	97.47	57	57	57	69	72
488	97.14	97.43	57	57	57	69	72
489	97.07	97.37	56	56	57	69	72
490	96.97	97.36	56	57	57	69	71
491	96.88	97.34	56	56	56	69	71
492	96.85	97.33	56	56	56	67	71
493	96.84	97.33	56	56	56	67	71
494	96.79	97.3	56	56	56	67	71
495	96.76	97.27	56	56	56	67	71
496	96.79	97.26	55	55	55	67	72
497	96.8	97.22	55	56	55	68	72
498	96.74	97.17	56	56	55	68	72
499	96.7	97.1	56	56	55	68	72
500	96.63	97.04	56	56	55	68	72
501	96.67	96.98	55	55	55	68	72
502	96.57	96.9	55	55	55	68	72
503	96.48	96.88	55	55	55	68	72
504	96.42	96.8	54	54	54	68	71
505	96.39	96.77	54	54	53	68	71
506	96.34	96.7	54	54	53	68	71
507	96.31	96.65	54	54	53	67	71
508	96.3	96.61	54	54	53	67	71
509	96.28	96.6	54	54	53	67	71
510	96.27	96.55	54	54	53	67	71
511	96.22	96.52	54	54	54	67	71
512	96.18	96.49	56	56	55	67	71
513	96.18	96.46	56	56	57	67	71
514	96.16	96.43	56	56	59	67	71
515	96.11	96.43	56	56	59	67	71
516	96.05	96.4	57	57	59	68	71
517	96.03	96.43	56	56	58	68	71
518	96.01	96.42	56	56	58	68	71
519	95.98	96.42	56	56	57	68	71
520	95.96	96.4	56	56	55	68	71
521	95.98	96.39	55	55	54	68	71
522	96.04	96.38	55	54	53	68	71
523	96.01	96.37	54	54	53	68	71
524	96.05	96.35	54	54	52	68	71
525	96.03	96.3	54	54	52	68	71
526	96.06	96.35	54	54	52	69	71
527	96.08	96.34	54	54	53	69	71
528	96.06	96.34	54	54	53	69	71
529	96.04	96.32	55	55	54	69	71
530	96.06	96.3	54	54	55	69	72
531	96.05	96.31	54	54	55	70	72
532	95.98	96.32	54	54	54	70	72
533	95.98	96.36	54	54	54	70	72
534	95.98	96.4	54	54	54	70	72
535	96.02	96.43	54	54	53	70	72
536	96.06	96.49	54	54	53	69	71
537	96.09	96.52	55	55	53	69	71
538	96.09	96.56	55	54	53	69	71
539	96.16	96.58	54	54	53	69	71
540	96.14	96.6	54	54	54	70	72
541	96.13	96.62	54	55	55	70	72
542	96.19	96.71	55	54	55	70	72
543	96.24	96.76	55	54	55	70	72
544	96.29	96.8	54	54	55	70	72
545	96.3	96.84	55	55	55	69	72
546	96.29	96.81	55	55	55	69	72
547	96.35	96.94	54	54	55	69	71
548	96.42	97.02	55	55	55	69	71
549	96.42	97.02	55	55	55	69	71
550	96.45	97.06	55	55	55	69	71
551	96.5	97.09	54	54	55	69	71
552	96.54	97.1	54	54	55	69	71
553	96.55	97.1	54	54	55	69	71
554	96.55	97.09	54	54	54	69	71
555	96.7	97.04	54	54	53	70	71
556	96.78	97.04	54	54	52	70	71
557	96.83	97.08	54	54	52	70	71
558	96.9	97.13	54	54	52	70	71
559	96.96	97.18	54	54	53	70	72
560	96.98	97.2	55	55	53	70	72
561	96.98	97.21	56	56	54	70	72
562	96.95	97.21	56	56	56	70	72
563	96.95	97.25	56	55	56	70	72
564	96.97	97.28	55	55	56	70	72
565	96.95	97.29	55	55	56	70	72
566	96.94	97.33	55	56	56	70	71
567	96.97	97.34	55	56	56	70	71
568	97.02	97.36	55	56	56	70	71
569	97.01	97.45	56	56	56	69	71
570	96.98	97.48	57	57	57	69	71
571	97.04	97.44	56	56	57	69	72
572	97.08	97.51	55	55	57	69	71
573	97.1	97.52	55	55	56	69	71
574	97.09	97.52	55	55	56	69	71
575	97.15	97.53	55	55	55	69	71
576	97.2	97.54	55	55	54	69	71
577	97.18	97.5	55	55	54	69	71
578	97.15	97.5	55	56	54	69	71
579	97.13	97.5	56	56	54	67	71
580	97.12	97.5	56	56	55	67	71
581	97.14	97.47	56	56	56	67	71
582	97.09	97.47	56	56	58	67	71
583	97.08	97.44	57	57	58	67	72
584	97.09	97.41	56	56	58	68	72
585	97.07	97.42	56	56	57	68	71
586	97.03	97.39	56	56	57	68	71
587	97	97.4	54	55	56	68	71
588	97.05	97.4	54	54	54	68	71
589	96.99	97.38	54	54	52	67	70
590	96.92	97.4	54	54	51	67	70
591	96.99	97.39	53	53	51	67	70
592	97	97.44	52	52	51	67	70
593	97	97.41	52	52	51	67	70
594	96.96	97.33	53	53	51	66	70
595	96.96	97.32	53	52	51	66	70
596	97	97.35	52	52	51	66	70
597	97.01	97.36	52	52	51	66	70
598	97.02	97.37	52	52	52	67	71
599	97.05	97.36	53	53	54	67	71
600	97.09	97.39	52	52	54	67	71
601	97.06	97.37	52	52	54	67	71
602	97.02	97.35	52	52	54	67	71
603	96.98	97.34	53	53	53	68	71
604	96.97	97.35	53	53	53	68	71
605	96.95	97.36	53	53	53	68	71
606	97	97.35	52	52	53	68	71
607	97.03	97.36	53	53	53	68	71
608	97.05	97.4	53	54	53	67	71
609	97.1	97.48	53	53	54	67	70
610	97.12	97.51	53	53	55	67	70
611	97.1	97.5	54	54	55	67	70
612	97.08	97.5	55	55	56	67	70
613	97.15	97.56	55	55	56	67	70
614	97.22	97.56	55	54	56	67	71
615	97.22	97.56	54	55	57	67	71
616	97.21	97.54	55	55	57	67	71
617	97.2	97.53	55	55	57	67	70
618	97.21	97.51	55	55	56	67	70
619	97.17	97.44	55	55	56	67	70
620	97.08	97.38	55	55	55	67	69
621	97.01	97.39	55	55	55	67	69
622	96.97	97.32	55	55	55	67	69
623	96.9	97.23	55	55	55	66	69
624	96.84	97.18	57	56	56	66	70
625	96.75	97.05	57	57	57	66	70
626	96.62	96.91	56	56	59	66	70
627	96.48	96.75	56	56	59	67	70
628	96.32	96.6	57	57	59	67	70
629	96.14	96.47	57	57	59	67	70
630	95.94	96.27	57	57	58	67	70
631	95.73	96.08	57	56	57	67	70
632	95.58	95.98	57	57	56	66	69
633	95.38	95.81	58	58	56	66	69
634	95.22	95.62	59	59	57	66	69
635	95.15	95.52	59	60	57	66	69
636	95.08	95.43	60	60	58	66	69
637	94.97	95.33	60	60	59	65	69
638	94.82	95.15	60	60	62	65	69
639	94.8	95.06	60	60	62	65	69
640	94.78	95.02	59	59	62	65	69
641	94.75	94.95	60	60	61	65	69
642	94.69	94.89	59	59	61	65	69
643	94.61	94.83	58	58	60	65	69
644	94.51	94.75	58	58	58	65	68
645	94.44	94.72	58	57	55	65	68
646	94.38	94.69	57	57	55	65	68
647	94.46	94.68	57	57	55	63	68
648	94.53	94.61	57	57	55	63	68
649	94.55	94.57	57	57	55	63	68
650	94.56	94.45	58	58	55	63	68
651	94.54	94.42	57	57	56	63	69
652	94.44	94.23	57	57	56	64	69
653	94.25	93.99	57	57	56	64	69
654	93.97	93.8	56	57	56	64	68
655	93.81	93.66	56	56	56	64	68
656	93.69	93.57	56	56	56	64	68
657	93.59	93.5	56	57	56	64	68
658	93.46	93.42	56	56	56	64	68
659	93.39	93.37	56	56	56	64	68
660	93.3	93.33	56	56	57	64	68
661	93.23	93.3	56	56	57	64	68
662	93.14	93.28	56	56	57	64	68
663	93.2	93.23	55	55	56	64	68
664	93.18	93.18	56	56	56	64	68
665	93.09	93.16	56	56	55	64	68
666	93.06	93.15	55	55	55	62	67
667	93.07	93.17	56	56	56	62	67
668	93.09	93.13	57	57	56	62	67
669	93.02	93.02	58	58	56	62	67
670	93.03	92.99	57	57	57	62	67
671	92.99	92.96	56	56	59	63	67
672	92.94	92.9	56	56	58	63	67
673	92.89	92.84	57	57	58	63	67
674	92.82	92.8	57	57	58	63	67
675	92.74	92.73	58	58	58	63	67
676	92.71	92.66	59	59	58	64	68
677	92.66	92.57	59	59	59	64	68
678	92.54	92.43	59	59	59	64	68
679	92.41	92.25	59	59	61	64	67
680	92.23	92.11	59	59	61	63	67
681	92.12	91.97	59	59	61	63	67
682	92.01	91.84	59	59	61	63	67
683	91.91	91.77	59	59	60	63	67
684	91.87	91.79	59	59	59	63	67
685	91.97	91.86	59	59	59	63	67
686	92.07	91.9	60	60	59	63	67
687	92.18	91.94	60	60	59	63	67
688	92.24	91.95	60	60	60	63	67
689	92.17	91.88	60	60	61	63	68
690	91.99	91.7	60	60	61	64	68
691	91.72	91.42	59	59	61	64	68
692	91.45	91.27	59	58	61	64	68
693	91.23	91.11	59	59	60	64	67
694	91.06	90.89	59	59	59	64	67
695	90.91	90.73	59	58	57	62	67
696	90.8	90.63	58	58	57	62	67
697	90.67	90.55	58	58	57	62	67
698	90.57	90.46	58	58	57	62	67
699	90.55	90.4	58	58	56	62	67
700	90.53	90.3	57	57	55	62	67
701	90.48	90.31	56	56	54	62	67
702	90.43	90.24	57	57	54	62	67
703	90.42	90.16	57	57	54	62	67
704	90.44	90.07	57	57	55	62	67
705	90.43	90	56	56	55	62	67
706	90.4	89.96	57	57	56	62	67
707	90.34	89.89	57	57	57	62	67
708	90.26	89.8	57	57	57	62	67
709	90.16	89.72	57	57	57	63	67
710	90.02	89.72	57	57	57	63	67
711	89.89	89.5	59	59	57	63	67
712	89.8	89.42	59	59	58	63	67
713	89.69	89.35	59	59	59	63	67
714	89.56	89.28	58	58	60	63	67
715	89.47	89.21	58	57	60	63	67
716	89.37	89.1	57	56	60	63	67
717	89.3	88.96	56	56	59	63	67
718	89.21	88.84	56	56	58	63	67
719	89.05	88.88	55	55	56	63	67
720	88.91	88.77	55	55	52	63	67
721	88.8	88.67	54	54	52	63	67
722	88.78	88.62	55	55	52	63	66
723	88.8	88.52	55	55	53	63	66
724	88.8	88.46	55	56	53	62	66
725	88.82	88.4	56	56	54	62	66
726	88.8	88.32	58	58	56	62	67
727	88.95	88.29	59	59	60	62	67
728	89.18	88.41	60	60	66	62	67
729	89.38	88.56	60	60	67	64	68
730	89.45	88.7	61	61	67	64	68
731	89.37	88.85	61	61	67	64	68
732	89.12	88.9	61	60	67	64	67
733	88.69	88.85	60	60	66	64	67
734	88.37	88.53	60	60	65	64	67
735	87.9	88.1	60	60	63	64	67
736	87.48	87.68	59	59	59	64	67
737	87.19	87.29	59	59	58	64	67
738	86.89	86.92	60	60	58	62	66
739	86.68	86.51	61	61	58	62	66
740	86.6	86.51	62	61	58	62	66
741	86.58	86.35	64	64	59	62	66
742	86.64	86.38	65	65	60	62	67
743	86.8	86.49	64	64	62	62	67
744	86.97	86.6	64	64	66	62	67
745	87.06	86.67	64	64	66	62	67
746	87.12	86.75	64	64	66	62	66
747	87.22	86.86	63	63	65	62	66
748	87.28	86.92	63	63	65	62	66
749	87.28	86.9	63	63	64	62	66
750	87.27	86.84	62	62	62	62	66
751	87.27	86.79	61	61	59	62	66
752	87.22	86.75	61	61	59	62	66
753	87.14	86.7	61	61	59	60	66
754	87.12	86.66	62	62	60	60	66
755	87.11	86.61	61	61	60	60	66
756	87.06	86.57	62	62	61	60	66
757	87.01	86.5	62	62	63	60	66
758	86.97	86.41	63	64	66	60	66
759	86.86	86.38	64	64	66	60	66
760	86.8	86.32	64	64	66	60	66
761	86.71	86.22	64	64	66	60	66
762	86.61	86.13	64	64	66	60	65
763	86.54	86.04	64	64	66	60	65
764	86.45	85.97	64	64	65	60	65
765	86.34	85.86	65	65	65	60	65
766	86.27	85.75	65	65	66	60	65
767	86.2	85.65	65	66	66	59	65
768	86.13	85.59	66	67	66	59	65
769	86.04	85.51	67	67	67	59	65
770	85.98	85.51	67	67	69	59	65
771	85.93	85.42	66	66	69	59	65
772	85.84	85.34	66	66	69	60	65
773	85.74	85.12	65	66	69	60	65
774	85.63	84.92	65	65	68	60	65
775	85.38	84.76	65	65	67	60	64
776	85.17	84.63	64	64	65	60	64
777	85.01	84.52	64	64	61	58	64
778	84.87	84.42	63	63	61	58	64
779	84.76	84.34	63	63	61	58	64
780	84.67	84.26	64	64	61	58	64
781	84.63	84.23	64	64	62	58	64
782	84.66	84.22	64	64	62	57	64
783	84.69	84.19	65	65	63	57	64
784	84.76	84.16	66	66	65	57	64
785	84.8	84.12	65	65	68	57	65
786	84.82	84.08	65	65	68	57	65
787	84.82	84.04	65	66	68	59	65
788	84.81	83.99	65	65	67	59	65
789	84.85	83.96	65	65	67	59	64
790	84.85	83.89	63	64	66	59	64
791	84.75	83.84	64	64	64	59	64
792	84.69	83.81	64	64	61	59	64
793	84.71	83.82	63	63	61	59	64
794	84.66	83.83	63	63	61	59	64
795	84.53	83.79	63	63	61	59	63
796	84.36	83.68	63	63	61	57	63
797	84.27	83.64	62	62	62	57	63
798	84.18	83.59	62	62	62	57	63
799	84.13	83.59	63	62	62	57	63
800	84.02	83.35	63	63	62	57	63
801	83.92	83.28	63	63	62	57	63
802	83.91	83.22	63	63	63	57	63
803	83.86	83.2	63	63	63	57	63
804	83.77	83.08	63	63	63	57	63
805	83.66	82.97	63	62	62	57	63
806	83.55	82.85	62	62	62	57	63
807	83.47	82.7	62	62	61	57	63
808	83.41	82.6	62	62	61	57	62
809	83.43	82.52	62	62	61	57	62
810	83.38	82.47	63	63	61	57	62
811	83.3	82.4	64	64	62	55	63
812	83.3	82.27	64	64	63	55	63
813	83.3	82.08	67	64	65	55	63
814	83.04	81.78	67	65	68	55	63
815	82.92	81.63	67	66	69	55	63
816	82.73	81.5	69	67	71	56	63
817	82.63	81.38	70	68	74	56	63
818	82.58	81.29	69	68	74	56	63
819	82.52	81.22	70	68	74	56	63
820	82.42	81.19	69	68	73	56	63
821	82.11	81.05	67	66	73	56	62
822	81.8	80.88	67	67	72	56	62
823	81.5	80.71	68	67	70	56	62
824	81.42	80.6	68	67	68	56	62
825	81.32	80.51	68	67	68	54	62
826	81.18	80.39	69	68	68	54	62
827	81.09	80.18	69	69	68	54	62
828	81.07	80.11	69	68	69	54	62
829	81.05	80.11	68	68	69	54	62
830	80.86	79.97	68	67	69	55	62
831	80.71	79.82	67	66	68	55	62
832	80.59	79.72	67	65	68	55	62
833	80.44	79.59	66	66	67	55	62
834	80.25	79.43	66	66	65	55	61
835	80.06	79.34	67	67	65	53	61
836	79.97	79.27	67	66	65	53	61
837	79.89	79.22	67	67	65	53	61
838	79.88	79.22	67	68	66	53	61
839	79.86	79.22	69	69	67	53	61
840	79.84	79.23	69	69	69	53	61
841	79.84	79.24	69	68	71	53	61
842	79.82	79.25	68	68	71	53	61
843	79.8	79.27	68	68	71	53	61
844	79.81	79.31	69	69	71	52	61
845	79.93	79.35	69	68	70	52	61
846	80.07	79.34	68	68	69	52	61
847	80.11	79.32	69	69	69	52	61
848	80.17	79.23	69	69	69	52	61
849	80.25	79.15	69	69	70	52	61
850	80.26	79.11	69	69	70	52	61
851	80.23	79.07	68	68	70	52	61
852	80.16	78.93	68	68	70	52	61
853	79.92	78.69	68	68	70	52	60
854	79.76	78.48	67	67	69	52	60
855	79.61	78.27	68	68	68	52	60
856	79.47	78.07	69	69	68	52	60
857	79.48	77.96	70	70	68	52	60
858	79.53	77.97	70	69	69	52	60
859	79.5	77.92	69	68	69	51	60
860	79.41	77.91	68	67	69	51	60
861	79.26	77.84	67	66	69	51	60
862	79.05	77.67	66	65	68	51	60
863	78.78	77.5	65	64	67	51	60
864	78.58	77.36	64	63	64	51	60
865	78.48	77.15	63	63	59	51	60
866	78.33	76.94	63	63	59	51	60
867	78.18	76.68	64	64	59	51	59
868	78.11	76.47	65	65	60	51	59
869	78.01	76.28	66	68	60	49	59
870	77.94	75.99	69	69	61	49	60
871	77.87	75.95	71	71	63	49	60
872	77.97	76.07	72	73	67	49	60
873	78.13	76.23	73	71	75	51	60
874	78.26	76.25	71	71	75	51	60
875	78.13	76.14	71	71	75	51	60
876	77.85	76.08	70	70	75	51	60
877	77.02	75.96	68	68	74	51	60
878	76.15	75.61	67	67	72	50	60
879	75.45	75.19	67	67	69	50	59
880	74.9	74.35	66	66	63	50	59
881	74.55	73.75	66	66	63	50	59
882	74.44	73.44	67	67	63	50	59
883	74.39	73.14	68	69	63	49	59
884	74.44	73.17	71	71	64	49	59
885	74.63	73.3	72	72	65	49	59
886	74.92	73.49	72	72	67	49	59
887	75.35	73.67	72	72	71	49	59
888	75.64	73.67	71	72	72	50	59
889	75.85	74.26	70	70	72	50	59
890	75.89	74.39	70	70	72	50	59
891	75.91	74.5	69	69	71	50	59
892	75.91	74.56	68	68	70	50	59
893	75.91	74.58	68	68	68	47	58
894	75.9	74.57	68	68	64	47	58
895	75.92	74.47	67	67	64	47	58
896	75.93	74.4	67	67	65	47	58
897	75.84	74.32	67	68	65	47	58
898	75.81	74.3	68	68	65	47	58
899	75.84	74.25	68	68	66	47	58
900	75.87	74.25	68	68	68	47	58
901	75.9	74.29	69	70	71	47	58
902	75.93	74.31	70	69	71	48	58
903	75.87	74.31	69	69	71	48	58
904	75.82	74.14	68	68	70	48	58
905	75.74	74.07	69	69	70	48	58
906	75.62	73.95	69	69	69	48	58
907	75.56	73.86	68	68	68	48	58
908	75.52	73.86	68	68	68	48	58
909	75.48	73.74	69	69	68	48	57
910	75.45	73.7	69	69	68	48	57
911	75.53	73.74	69	69	68	48	57
912	75.56	73.79	69	69	68	47	57
913	75.59	73.82	70	70	68	47	57
914	75.67	73.85	69	69	69	47	57
915	75.73	73.83	69	69	70	47	57
916	75.71	73.79	69	69	70	47	57
917	75.63	73.77	69	69	70	47	57
918	75.6	73.77	68	69	70	47	57
919	75.55	73.7	68	68	70	47	57
920	75.45	73.5	68	68	69	47	57
921	75.36	73.47	68	68	68	47	57
922	75.32	73.39	68	68	67	47	57
923	75.26	73.31	68	69	67	47	57
924	75.15	73.31	69	69	67	47	57
925	75.15	73.33	69	70	67	47	57
926	75.12	73.28	69	69	68	47	57
927	75.03	73.22	70	71	69	46	57
928	74.99	73.22	72	72	71	46	57
929	74.93	73.22	73	72	75	46	57
930	74.84	73.16	73	73	78	46	57
931	74.77	73.1	73	74	79	46	57
932	74.67	73.08	75	74	79	46	57
933	74.59	73.08	74	74	79	46	57
934	74.42	72.87	72	73	79	46	57
935	74.21	72.7	73	73	78	46	57
936	74.04	72.57	72	72	77	46	56
937	73.92	72.57	71	72	75	46	56
938	73.85	72.51	71	70	71	46	56
939	73.82	72.37	72	72	70	46	56
940	73.84	72.3	72	72	70	46	56
941	73.86	72.3	73	72	71	44	56
942	73.92	72.29	75	75	71	44	56
943	73.93	72.29	76	77	72	44	56
944	73.96	72.25	78	78	73	44	56
945	73.99	72.25	77	78	76	44	56
946	74.05	72.21	77	78	81	45	57
947	74.06	72.19	78	78	81	45	57
948	73.99	72.19	77	78	81	45	56
949	74	72.12	76	77	80	45	56
950	74.04	72.13	76	76	80	45	56
951	74.05	72.22	76	76	78	45	56
952	74.02	72.22	75	75	75	45	56
953	73.97	72.16	75	75	74	45	56
954	73.95	72.12	75	76	74	45	56
955	74	72.21	77	76	74	45	56
956	73.96	72.15	76	76	74	44	56
957	73.81	72.04	76	76	75	44	56
958	73.68	72.04	76	76	76	44	56
959	73.57	71.76	75	74	76	44	56
960	73.38	71.68	74	74	76	45	56
961	73.28	71.62	74	74	75	45	56
962	73.26	71.62	74	74	75	45	56
963	73.29	71.57	74	74	74	45	56
964	73.21	71.47	75	75	74	45	56
965	73.05	71.37	75	75	75	45	56
966	72.99	71.28	76	75	75	45	56
967	72.98	71.28	75	75	75	45	56
968	72.98	71.26	75	76	76	45	56
969	72.98	71.21	75	75	76	45	56
970	73.04	71.21	75	75	76	45	56
971	73.14	71.24	74	74	76	45	56
972	73.22	71.35	74	74	75	45	56
973	73.28	71.46	74	74	74	45	56
974	73.35	71.49	73	73	72	45	56
975	73.39	71.49	74	73	72	45	56
976	73.43	71.55	74	73	72	45	56
977	73.43	71.4	73	73	72	45	56
978	73.37	71.4	73	73	72	45	56
979	73.31	71.35	73	73	72	45	56
980	73.32	71.28	73	72	72	44	56
981	73.29	71.35	72	72	72	44	56
982	73.37	71.35	73	72	72	44	56
983	73.51	71.45	72	72	72	44	56
984	73.53	71.52	72	72	72	44	56
985	73.57	71.62	73	73	72	44	56
986	73.66	71.72	73	73	72	44	56
987	73.79	71.72	73	73	72	44	56
988	73.81	71.75	73	73	73	44	56
989	73.81	71.91	74	74	74	43	56
990	73.86	71.91	74	74	74	43	56
991	73.86	71.91	74	74	74	43	56
992	73.77	71.91	74	73	75	43	56
993	73.77	71.99	74	74	74	43	56
994	73.81	72.02	73	73	74	43	56
995	73.78	72.02	72	73	74	43	56
996	73.67	72.02	73	73	74	43	56
997	73.7	72.02	73	74	73	43	56
998	73.77	72.43	72	72	72	43	56
999	73.82	72.43	73	72	72	43	56
1000	73.79	72.37	73	73	72	43	56
1001	73.84	72.3	73	73	72	43	56
1002	73.83	72.21	72	72	72	43	56
1003	73.82	72.21	72	72	72	43	56
1004	73.85	72.22	72	72	71	43	56
1005	73.86	72.13	71	72	70	43	56
1006	73.75	71.88	71	71	70	43	56
1007	73.55	71.88	72	71	70	43	56
1008	73.5	71.88	72	72	70	43	56
1009	73.49	71.8	72	72	71	43	56
1010	73.46	71.82	72	73	71	43	56
1011	73.44	71.82	74	73	72	43	56
1012	73.49	71.78	73	73	74	43	56
1013	73.47	71.67	73	73	74	43	56
1014	73.4	71.58	73	73	74	43	56
1015	73.39	71.51	73	73	74	43	56
1016	73.36	71.51	72	73	73	43	56
1017	73.23	71.41	73	72	72	43	55
1018	73.17	71.45	73	74	72	43	55
1019	73.16	71.43	74	74	73	43	55
1020	73.13	71.43	73	74	73	43	55
1021	73.13	71.4	73	73	73	43	55
1022	73.1	71.41	74	74	74	43	55
1023	73.14	71.2	73	73	74	43	55
1024	73.17	71.2	73	73	74	43	55
1025	73.02	71.18	72	72	74	43	55
1026	73.05	71.19	72	73	73	43	55
1027	73.07	71.11	73	73	72	43	55
1028	73.02	71.35	74	74	72	43	55
1029	73.18	71.35	75	74	73	43	55
1030	73.37	71.38	75	75	73	43	55
1031	73.41	71.37	75	75	74	43	55
1032	73.39	71.37	76	75	76	43	55
1033	73.4	71.36	76	76	78	43	55
1034	73.3	71.36	77	76	78	43	55
1035	73.11	71.22	76	76	79	43	55
1036	73.01	71.22	76	76	79	43	55
1037	72.92	71.12	76	76	79	43	55
1038	72.8	71.07	76	76	78	43	55
1039	72.76	71.05	75	75	78	43	55
1040	72.82	71.05	74	75	77	43	55
1041	72.91	71.13	75	74	75	43	55
1042	73.05	71.23	75	75	75	43	55
1043	73.12	71.2	75	75	75	43	55
1044	73.45	72.17	75	75	75	43	55
1045	74	72.17	77	75	75	43	55
1046	74.57	72.36	78	78	76	43	55
1047	74.64	72.58	77	78	77	42	55
1048	74.54	71.68	75	75	77	42	55
1049	74.35	71.68	72	75	76	42	56
1050	74.05	71.21	71	73	76	42	56
1051	73.55	70.88	69	71	75	42	56
1052	72.94	70.65	69	69	72	46	56
1053	72.32	70.01	67	66	67	46	56
1054	71.9	70.01	66	66	57	46	56
1055	71.42	69.75	65	65	57	46	56
1056	71.28	69.57	65	64	57	46	55
1057	71.27	69.78	66	66	58	43	55
1058	71.4	70.24	67	67	58	43	55
1059	71.74	70.24	68	67	59	43	55
1060	72.18	70.7	71	69	61	43	55
1061	72.25	70.93	73	74	65	43	55
1062	72.22	70.93	74	74	73	42	55
1063	72.09	70.78	72	74	79	42	55
1064	71.9	70.2	71	72	79	42	56
1065	71.6	69.66	70	70	79	42	56
1066	71.36	69.66	68	70	78	42	56
1067	71.23	69.53	67	68	77	44	56
1068	71.24	69.5	67	67	74	44	56
1069	71.7	70.65	67	67	68	44	56
1070	72.39	70.65	67	67	63	44	55
1071	73.01	71.89	67	66	64	43	55
1072	73.64	72.9	68	67	64	43	55
1073	74.36	73.37	69	69	64	43	55
1074	74.5	73.17	68	68	65	43	55
1075	74.49	72.8	68	68	66	43	55
1076	74.39	72.41	68	68	67	42	55
1077	74.02	71.93	67	67	67	42	55
1078	73.66	70.96	66	66	67	42	55
1079	73.37	70.96	67	66	67	42	55
1080	73.17	70.74	67	67	66	42	55
1081	72.94	70.54	66	67	66	42	55
1082	72.74	70.41	66	66	65	42	55
1083	72.67	70.81	66	66	64	42	55
1084	72.82	70.81	66	66	64	42	55
1085	72.93	70.91	66	66	64	42	55
1086	73.05	71.11	66	66	64	42	55
1087	73.21	71.35	67	66	65	42	55
1088	73.37	71.48	67	67	65	42	55
1089	73.41	71.43	67	67	65	42	55
1090	73.33	71.29	67	67	66	42	55
1091	73.29	71.11	67	67	68	42	55
1092	73.16	70.83	67	67	68	42	55
1093	72.88	70.42	66	66	68	42	55
1094	72.66	70.21	66	66	68	42	55
1095	72.49	70.08	66	66	67	41	55
1096	72.34	69.94	66	66	66	41	55
1097	72.16	69.78	66	66	66	41	55
1098	72.07	69.79	67	66	66	41	55
1099	72.2	70.06	67	68	66	41	55
1100	72.35	70.06	68	68	66	41	55
1101	72.41	70.12	69	68	67	41	55
1102	72.44	70.12	70	69	68	41	55
1103	72.44	70.07	70	70	70	41	55
1104	72.54	70.12	69	70	71	41	55
1105	72.53	70.22	68	69	70	42	55
1106	72.47	70.08	68	68	70	42	55
1107	72.35	69.93	67	67	70	42	55
1108	72.13	69.89	66	66	69	42	55
1109	72	69.9	67	67	67	42	55
1110	72	69.89	67	67	67	41	55
1111	71.94	69.77	68	68	67	41	54
1112	71.88	69.66	69	68	67	41	54
1113	71.95	69.85	71	70	68	41	55
1114	71.96	69.83	72	71	69	41	55
1115	72	69.8	70	71	71	41	55
1116	72.04	69.88	71	71	72	41	55
1117	72.05	69.83	71	71	72	41	55
1118	72.06	69.8	71	71	72	41	55
1119	72.11	69.93	70	71	72	41	55
1120	72.1	69.86	70	70	71	42	55
1121	72.07	69.81	70	70	70	42	55
1122	72.05	69.83	69	70	68	42	55
1123	72.09	69.96	68	69	66	42	55
1124	72.18	70.13	68	68	66	42	55
1125	72.23	70.08	68	68	66	42	55
1126	72.17	69.88	68	68	66	42	55
1127	72.1	69.9	68	68	66	42	55
1128	72.14	69.92	69	68	66	42	55
1129	72.07	69.83	69	69	67	42	55
1130	72.01	69.65	69	69	67	42	55
1131	72.01	69.7	69	69	68	42	55
1132	72.02	69.74	70	70	70	42	55
1133	71.94	69.7	69	70	70	42	55
1134	71.94	69.79	69	69	70	42	55
1135	71.97	69.8	69	69	70	42	55
1136	71.97	69.76	70	69	70	42	55
1137	71.95	69.7	70	70	70	42	55
1138	72	69.95	70	70	70	42	55
1139	72.12	70.04	71	70	71	42	55
1140	72.12	69.99	71	71	72	42	55
1141	72.1	70	74	74	74	42	55
1142	72.16	70.14	74	74	78	42	55
1143	72.18	70.09	74	74	79	42	55
1144	72.12	69.93	74	74	79	43	55
1145	71.98	69.89	72	74	79	43	55
1146	71.89	70.01	72	72	78	43	55
1147	71.92	69.95	72	72	77	43	54
1148	71.86	69.81	72	72	75	43	54
1149	71.78	69.82	72	72	71	41	54
1150	71.79	69.97	72	72	71	41	54
1151	71.85	69.91	72	72	71	41	54
1152	71.73	69.63	72	72	71	41	54
1153	71.72	69.74	71	71	71	41	54
1154	71.78	69.88	70	70	71	42	54
1155	71.86	69.94	70	70	71	42	54
1156	71.91	70.06	69	70	70	42	54
1157	72.09	70.52	69	69	68	42	54
1158	72.32	70.81	69	69	68	42	54
1159	72.52	70.9	69	69	68	42	54
1160	72.63	70.87	69	69	68	42	54
1161	72.67	70.94	68	68	68	42	54
1162	72.73	70.9	69	68	69	42	54
1163	72.77	70.73	69	69	69	41	54
1164	72.62	70.51	68	69	69	41	54
1165	72.57	70.41	67	68	68	41	54
1166	72.53	70.36	68	67	68	41	54
1167	72.39	70.28	68	68	67	41	54
1168	72.37	70.37	67	68	66	42	55
1169	72.53	70.52	67	67	66	42	55
1170	72.53	70.62	67	67	66	42	55
1171	72.65	70.71	67	67	66	42	55
1172	72.79	70.84	66	67	66	42	55
1173	72.92	71.04	66	66	66	41	55
1174	73	71.13	67	66	66	41	54
1175	72.95	71.13	67	67	66	41	54
1176	72.94	71.03	66	67	66	41	54
1177	73.02	71.1	67	66	67	41	54
1178	73.09	71.17	67	67	68	41	54
1179	72.99	71.07	67	67	68	41	54
1180	72.96	70.94	67	67	68	41	54
1181	72.9	70.87	67	67	69	41	54
1182	72.81	70.79	67	67	69	41	54
1183	72.64	70.54	67	67	68	41	55
1184	72.42	70.32	66	67	68	41	55
1185	72.32	70.34	66	66	68	41	54
1186	72.33	70.39	67	66	67	41	54
1187	72.3	70.34	66	67	66	41	54
1188	72.21	70.45	67	67	66	41	54
1189	72.27	70.63	68	67	66	41	54
1190	72.37	70.62	67	68	66	41	54
1191	72.41	70.57	67	67	67	41	54
1192	72.39	70.75	67	67	67	41	54
1193	72.46	70.9	67	67	67	41	54
1194	72.46	70.83	67	67	66	41	54
1195	72.54	70.7	66	67	66	41	54
1196	72.49	70.73	66	66	66	41	54
1197	72.48	70.75	67	67	66	41	54
1198	72.51	70.7	67	67	66	41	54
1199	72.51	70.6	67	67	66	41	54
1200	72.37	70.63	67	67	67	41	54
1201	72.31	70.63	67	67	67	41	54
1202	72.31	70.55	67	67	67	41	54
1203	72.25	70.45	66	67	67	41	54
1204	72.11	70.59	66	66	67	41	54
1205	71.98	70.7	66	66	66	41	54
1206	72.04	70.58	65	66	65	41	54
1207	72.17	70.59	65	65	64	40	54
1208	72.19	70.77	66	66	64	40	54
1209	72.22	70.82	67	66	64	40	54
1210	72.37	70.74	67	67	65	40	54
1211	72.37	70.7	68	67	65	42	54
1212	72.4	70.79	68	68	66	42	54
1213	72.44	70.68	68	68	68	42	55
1214	72.47	70.59	67	67	68	42	56
1215	72.38	70.57	65	65	68	42	56
1216	72.38	70.5	65	65	67	45	56
1217	72.16	70.4	64	64	67	45	57
1218	71.83	70.92	65	65	65	45	57
1219	71.85	70.91	64	65	63	45	58
1220	72.31	71.28	64	65	63	45	59
1221	72.81	72.17	64	64	64	49	59
1222	73.25	73.15	63	63	63	49	59
1223	73.68	73.93	62	62	63	49	60
1224	74.06	74.51	61	61	63	49	61
1225	74.06	74.85	61	61	63	49	61
1226	75	75.14	62	61	62	53	61
1227	75.76	75.63	62	62	60	53	62
1228	77.16	76.41	62	62	60	53	62
1229	77.16	78.04	62	60	60	53	63
1230	79.71	79.43	58	60	60	53	64
1231	80.42	80.78	57	58	60	57	64
1232	81.71	81.41	56	57	59	57	64
1233	82.71	84.01	55	56	58	57	65
1234	82.71	86.66	55	55	55	57	65
1235	90.35	89.46	55	55	51	57	65
1236	91.18	91.89	54	55	51	59	65
1237	95.98	94.53	54	54	51	59	65
1238	98.17	96.5	54	54	51	59	65
1239	98.17	97.6	54	54	52	59	65
1240	99.82	99.13	53	54	53	59	65
1241	100.15	99.83	53	53	52	59	65
1242	100.4	100.19	52	52	52	59	66
1243	100.4	100.45	52	52	52	59	66
1244	100.42	100.74	52	52	52	59	66
1245	100.89	100.75	51	51	51	60	66
1246	101.04	100.91	51	51	49	60	66
1247	101.11	101.05	50	50	48	60	66
1248	101.11	101.08	50	50	48	60	66
1249	101.11	101.11	50	50	48	60	66
1250	101.17	101.1	50	50	49	60	66
1251	101.15	101.09	50	50	49	60	66
1252	101.16	101.08	50	50	49	60	66
1253	101.16	101.08	50	50	50	60	67
1254	101.15	101.08	50	50	50	60	67
1255	101.12	101.07	50	50	51	61	67
1256	101.09	101.05	50	50	51	61	67
1257	101.09	101.04	50	50	50	61	68
1258	101.03	101.02	49	49	50	61	68
1259	101.03	101.04	49	49	50	61	68
1260	101.03	101.07	49	49	49	63	68
1261	101.03	101.06	49	49	48	63	68
1262	101.05	101.11	48	49	48	63	68
1263	101.07	101.14	48	48	47	63	68
1264	101.07	101.19	48	48	47	63	68
1265	101.08	101.21	48	48	47	63	68
1266	101.08	101.21	48	48	47	63	68
1267	101.14	101.23	48	48	47	63	68
1268	101.13	101.24	48	48	47	63	68
1269	101.13	101.24	48	48	48	63	68
1270	101.1	101.21	48	48	48	63	68
1271	101.1	101.21	48	48	48	63	68
1272	101.09	101.22	48	48	48	63	68
1273	101.11	101.22	48	48	48	63	69
1274	101.12	101.22	48	48	48	64	69
1275	101.13	101.22	48	48	48	64	69
1276	101.13	101.23	48	48	47	64	69
1277	101.14	101.24	48	48	48	64	69
1278	101.13	101.24	48	48	47	64	69
1279	101.15	101.24	47	48	47	65	69
1280	101.15	101.22	47	47	47	65	69
1281	101.15	101.25	47	48	47	65	69
1282	101.14	101.26	47	48	47	65	69
1283	101.13	101.25	47	48	48	65	70
1284	101.16	101.24	48	48	48	65	70
1285	101.16	101.23	48	48	48	65	70
1286	101.14	101.26	47	48	48	65	70
1287	101.12	101.27	47	47	48	65	70
1288	101.12	101.28	47	47	48	65	70
1289	101.12	101.28	47	47	47	66	70
1290	101.08	101.3	46	47	46	66	70
1291	101	101.29	46	46	46	66	70
1292	101	101.3	47	47	46	66	70
1293	101	101.3	47	47	46	66	70
1294	101.06	101.29	47	47	46	64	70
1295	101.09	101.29	47	47	47	64	70
1296	101.05	101.29	46	46	47	64	70
1297	101.06	101.28	47	46	47	64	70
1298	101.06	101.29	47	47	47	65	70
1299	101.06	101.32	47	47	47	65	70
1300	101.07	101.31	47	47	47	65	70
1301	101.1	101.31	47	47	48	65	70
1302	101.09	101.31	47	47	48	65	71
1303	101.06	101.3	47	47	47	66	71
1304	101.06	101.32	47	47	47	66	71
1305	101	101.33	47	47	47	66	71
1306	100.92	101.34	48	47	47	66	71
1307	100.96	101.33	48	47	47	66	71
1308	100.96	101.32	48	48	47	66	72
1309	100.97	101.36	47	47	48	66	72
1310	100.95	101.36	47	47	48	66	72
1311	100.91	101.34	47	47	47	66	72
1312	100.89	101.34	47	47	47	66	72
1313	100.89	101.34	47	47	47	67	72
1314	100.9	101.33	47	47	47	67	71
1315	100.86	101.34	48	47	47	67	71
1316	100.85	101.25	49	48	47	67	71
1317	100.85	101.25	49	50	48	67	71
1318	100.89	101.28	50	50	49	67	71
1319	100.92	101.26	50	50	51	67	71
1320	100.98	101.31	49	49	51	67	71
1321	100.98	101.38	49	49	51	67	71
1322	100.96	101.38	49	49	51	67	71
1323	100.93	101.37	49	49	51	66	71
1324	101.04	101.43	49	49	51	66	71
1325	101.15	101.43	50	49	50	66	70
1326	101.15	101.44	50	50	50	66	70
1327	101.29	101.52	50	50	50	66	70
1328	101.35	101.53	50	49	50	65	71
1329	101.4	101.55	49	49	50	65	71
1330	101.37	101.48	49	49	50	65	71
1331	101.37	101.49	49	49	49	65	71
1332	101.42	101.54	49	49	48	67	71
1333	101.45	101.55	49	48	47	67	71
1334	101.41	101.54	48	48	47	67	71
1335	101.44	101.48	48	48	47	67	71
1336	101.44	101.51	48	48	47	67	71
1337	101.49	101.52	48	48	47	66	70
1338	101.49	101.52	48	48	47	66	70
1339	101.55	101.54	48	48	48	66	70
1340	101.55	101.56	48	48	48	66	70
1341	101.62	101.61	48	48	48	66	70
1342	101.61	101.6	48	47	48	66	71
1343	101.58	101.59	47	47	48	66	71
1344	101.52	101.56	48	48	47	66	70
1345	101.52	101.55	48	48	47	66	70
1346	101.56	101.59	47	47	47	66	70
1347	101.59	101.65	47	48	47	66	70
1348	101.58	101.65	48	48	47	66	70
1349	101.6	101.67	48	48	47	66	70
1350	101.7	101.68	48	48	47	66	70
1351	101.82	101.72	48	48	48	66	70
1352	101.79	101.68	48	48	48	66	70
1353	101.87	101.71	48	48	49	66	70
1354	101.87	101.76	48	48	50	66	70
1355	101.96	101.73	49	49	50	66	70
1356	101.99	101.75	48	48	50	66	70
1357	101.98	101.63	49	49	50	66	70
1358	101.98	101.69	48	48	50	66	70
1359	101.98	101.74	48	48	50	66	70
1360	102.05	101.74	48	48	49	66	70
1361	102.13	101.8	48	48	49	65	70
1362	102.13	101.81	48	48	48	65	70
1363	102.15	101.95	48	48	48	65	70
1364	102.13	101.95	48	48	48	65	70
1365	102.15	101.94	47	47	48	65	70
1366	102.12	101.66	47	47	48	67	70
1367	102.12	101.58	47	48	48	67	71
1368	102.11	101.56	48	48	48	67	71
1369	102.09	101.57	48	48	48	67	71
1370	102.11	101.58	47	47	48	67	71
1371	102.09	101.64	47	46	47	68	71
1372	102.14	101.67	46	46	47	68	71
1373	102.14	101.77	46	46	46	68	71
1374	102.18	101.76	46	46	45	68	71
1375	102.2	101.81	46	46	45	68	71
1376	102.1	101.77	46	46	45	67	71
1377	102.08	101.81	46	46	45	67	71
1378	102.09	101.81	45	46	45	67	71
1379	102.13	101.84	45	45	44	67	71
1380	102.1	101.87	45	45	44	67	71
1381	102.1	101.83	45	46	44	67	71
1382	102.09	101.86	46	46	44	67	71
1383	102.13	101.84	46	45	44	67	71
1384	102.15	101.86	45	45	45	67	71
1385	102.13	101.81	45	45	45	68	71
1386	102.1	101.8	45	45	45	68	71
1387	102.07	101.78	45	45	45	68	71
1388	102.03	101.78	45	45	45	68	71
1389	102.03	101.75	45	44	45	68	71
1390	101.97	101.75	45	45	45	68	71
1391	101.93	101.77	45	45	45	68	71
1392	101.91	101.75	45	45	45	68	71
1393	101.9	101.73	44	43	45	68	71
1394	101.76	101.52	44	44	45	68	71
1395	101.73	101.43	44	44	44	67	71
1396	101.72	101.44	43	44	43	67	71
1397	101.74	101.34	43	43	42	67	70
1398	101.7	101.32	43	44	42	67	70
1399	101.69	101.37	44	44	42	67	70
1400	101.77	101.36	44	44	42	66	70
1401	101.84	101.47	44	43	43	66	70
1402	101.79	101.49	43	43	43	66	70
1403	101.8	101.52	43	43	43	66	70
1404	101.84	101.55	43	43	43	66	70
1405	101.82	101.6	43	43	43	66	70
1406	101.83	101.65	42	42	42	66	70
1407	101.82	101.65	42	42	42	66	70
1408	101.81	101.69	43	43	42	66	70
1409	101.9	101.74	43	43	42	66	70
1410	101.89	101.72	43	43	43	67	70
1411	101.97	101.72	43	43	43	67	71
1412	101.92	101.75	43	44	43	67	71
1413	101.91	101.72	44	44	44	67	71
1414	101.92	101.67	44	44	44	67	71
1415	101.92	101.72	43	43	44	68	71
1416	101.85	101.7	43	43	43	68	71
1417	101.86	101.65	43	43	43	68	71
1418	101.81	101.66	44	44	43	68	71
1419	101.85	101.72	44	43	43	68	70
1420	101.9	101.77	43	43	43	68	70
1421	101.93	101.79	42	42	43	68	70
1422	102.02	101.79	43	43	43	68	70
1423	102.06	101.79	43	43	43	68	70
1424	102.02	101.8	44	44	43	67	70
1425	102.12	101.78	43	43	43	67	70
1426	102.15	101.79	43	43	43	67	71
1427	102.1	101.79	43	44	44	67	71
1428	102.07	101.75	44	45	45	67	71
1429	102.13	101.17	46	45	47	68	71
1430	102.25	101.24	46	45	51	68	71
1431	102.23	101.19	46	45	53	68	71
1432	102.2	101.13	48	47	53	68	71
1433	102.24	100.71	48	47	53	68	72
1434	102.25	100.57	48	47	53	69	72
1435	102.26	100.67	48	47	53	69	72
1436	102.26	100.9	49	48	52	69	71
1437	102.26	101.12	49	49	51	69	71
1438	102.28	101.36	49	49	51	69	71
1439	102.43	101.62	49	49	50	69	71
1440	102.41	101.73	49	49	49	69	71
1441	102.37	101.81	49	49	48	69	71
1442	102.43	101.78	48	48	47	69	71
1443	102.48	101.92	48	47	46	69	70
1444	102.44	102.02	48	48	46	68	70
1445	102.54	102.17	48	48	46	68	70
1446	102.56	102.16	48	48	46	68	70
1447	102.56	102.21	47	47	46	68	70
1448	102.6	102.23	47	47	46	68	70
1449	102.52	102.22	47	47	46	68	70
1450	102.47	102.21	47	47	46	68	70
1451	102.45	102.2	47	47	47	68	70
1452	102.45	102.21	47	47	47	68	71
1453	102.46	102.18	48	48	48	69	71
1454	102.44	102.16	48	48	48	69	71
1455	102.43	102.12	47	47	47	69	71
1456	102.36	102.11	47	47	48	69	71
1457	102.34	102.09	48	48	48	69	71
1458	102.33	102.05	48	48	48	69	71
1459	102.25	102	48	48	48	69	71
1460	102.23	102	47	47	48	69	71
1461	102.21	102	47	47	48	69	71
1462	102.12	101.9	47	46	48	69	71
1463	102	101.8	46	46	47	69	71
1464	101.93	101.76	46	46	46	69	71
1465	101.87	101.78	46	46	46	69	71
1466	101.95	101.79	47	47	46	69	71
1467	101.95	101.77	47	47	46	69	71
1468	101.95	101.82	46	46	46	68	71
1469	102.06	101.82	46	46	46	68	71
1470	102.1	101.87	46	47	46	68	71
1471	102.17	101.88	46	46	46	68	71
1472	102.13	101.87	46	46	46	69	71
1473	102.15	101.87	46	45	46	69	72
1474	102.11	101.85	46	46	45	69	72
1475	102.13	101.86	46	46	45	69	72
1476	102.1	101.86	46	46	45	69	72
1477	102.11	101.86	45	45	45	71	72
1478	102.14	101.88	46	46	45	71	72
1479	102.03	101.91	46	46	45	71	72
1480	102.04	101.99	46	46	46	71	72
1481	102.12	102.02	46	46	47	71	72
1482	102.16	102.02	46	46	49	71	72
1483	102.2	102.11	47	46	53	71	72
1484	102.08	102.15	46	46	61	71	71
1485	102.11	102.15	46	46	66	71	71
1486	102.11	102.14	47	46	66	71	71
1487	101.95	102.16	47	46	66	70	71
1488	101.88	102.15	47	47	65	70	71
1489	101.86	102.11	47	47	62	70	71
1490	101.88	102.06	47	47	58	70	71
1491	101.93	102.12	47	47	51	70	71
1492	102.1	102.1	47	47	51	71	72
1493	102.21	102.1	47	47	51	71	72
1494	102.3	102.08	47	47	52	71	72
1495	102.34	102.08	47	47	54	71	73
1496	102.37	102.13	47	47	58	71	73
1497	102.46	102.08	48	48	58	73	73
1498	102.51	102.03	48	48	58	73	73
1499	102.55	102.02	48	48	57	73	73
1500	102.5	101.91	47	47	55	73	73
1501	102.44	101.88	47	47	51	73	73
1502	102.32	101.72	47	47	45	73	73
1503	102.2	101.71	46	47	45	73	73
1504	102.18	101.58	46	46	46	73	73
1505	101.97	101.58	46	47	46	73	73
1506	101.94	101.56	46	46	46	73	73
1507	101.9	101.55	46	47	47	73	73
1508	101.86	101.53	46	47	47	73	73
1509	101.89	101.52	46	46	46	73	73
1510	101.9	101.49	46	46	46	73	73
1511	101.91	101.46	46	46	46	74	73
1512	101.89	101.41	46	46	46	74	74
1513	101.9	101.36	46	46	46	74	74
1514	101.89	101.34	46	46	46	74	74
1515	101.86	101.28	46	46	46	74	74
1516	101.82	101.23	46	46	46	75	74
1517	101.81	101.19	46	46	45	75	74
1518	101.72	101.23	45	46	45	75	75
1519	101.69	101.21	45	46	45	75	75
1520	101.69	101.21	46	46	45	75	74
1521	101.69	101.22	46	46	45	75	74
1522	101.67	101.22	47	47	45	75	75
1523	101.67	101.23	47	47	46	75	75
1524	101.66	101.25	47	47	47	75	75
1525	101.7	101.26	47	47	47	75	75
1526	101.71	101.27	47	47	47	75	75
1527	101.7	101.28	47	46	46	75	75
1528	101.69	101.3	47	47	46	75	75
1529	101.68	101.28	47	47	46	75	75
1530	101.64	101.28	47	47	46	76	75
1531	101.66	101.28	46	46	46	76	75
1532	101.64	101.26	47	47	46	76	75
1533	101.62	101.23	47	47	46	76	75
1534	101.59	101.19	47	47	46	76	75
1535	101.59	101.15	47	47	46	76	76
1536	101.57	101.16	47	47	46	76	76
1537	101.54	101.11	47	47	47	76	76
1538	101.51	101.07	47	47	48	76	76
1539	101.46	101.03	47	47	48	76	76
1540	101.47	101.01	47	47	48	76	76
1541	101.44	101.01	47	47	48	76	76
1542	101.4	100.97	48	48	48	76	76
1543	101.37	100.93	48	48	48	76	75
1544	101.35	100.89	48	48	48	76	76
1545	101.34	100.86	48	48	48	76	76
1546	101.29	100.86	48	48	48	76	76
1547	101.24	100.82	48	48	48	76	76
1548	101.17	100.79	48	48	48	76	76
1549	101.11	100.77	48	48	48	76	76
1550	101.1	100.76	48	48	48	76	76
1551	101.06	100.74	49	49	48	76	77
1552	100.99	100.77	48	48	48	76	77
1553	100.96	100.76	48	48	48	76	77
1554	100.91	100.73	48	48	48	76	76
1555	100.87	100.74	49	48	48	76	76
1556	100.93	100.73	49	49	48	76	76
1557	100.95	100.75	50	50	48	76	76
1558	100.89	100.67	50	50	49	76	76
1559	100.87	100.62	50	50	50	76	76
1560	100.88	100.56	50	50	52	76	76
1561	100.8	100.47	50	50	52	76	76
1562	100.76	100.49	50	50	52	76	76
1563	100.85	100.49	50	50	51	76	76
1564	100.95	100.63	50	50	51	76	76
1565	100.97	100.69	50	50	50	76	76
1566	101.07	100.79	50	50	50	76	75
1567	101.19	100.88	49	50	50	76	75
1568	101.24	100.9	50	50	50	76	75
1569	101.24	100.89	50	50	50	76	75
1570	101.29	100.95	50	50	50	76	75
1571	101.34	100.98	50	50	50	76	75
1572	101.33	100.95	51	50	50	76	75
1573	101.32	100.93	51	50	50	76	76
1574	101.32	100.93	49	49	50	76	76
1575	101.28	100.95	49	49	50	76	76
1576	101.26	100.92	50	50	50	76	76
1577	101.26	100.92	50	50	50	76	76
1578	101.25	100.91	50	49	50	76	76
1579	101.24	100.9	49	49	50	76	76
1580	101.25	100.84	49	49	50	76	76
1581	101.16	100.81	49	49	50	76	76
1582	101.12	100.78	49	49	49	76	76
1583	101.11	100.76	49	49	49	76	76
1584	101.04	100.66	49	49	48	76	76
1585	101.05	100.56	49	49	48	76	76
1586	100.99	100.62	48	48	48	76	75
1587	100.97	100.62	48	48	48	76	76
1588	100.97	100.6	48	49	48	75	76
1589	101	100.69	49	49	48	75	75
1590	101.12	100.76	51	50	49	75	75
1591	101.16	100.8	51	50	50	75	75
1592	101.18	100.8	51	50	52	75	75
1593	101.18	100.81	50	50	51	76	75
1594	101.17	100.77	50	49	51	76	76
1595	101.09	100.64	50	50	51	76	76
1596	100.97	100.56	50	50	51	76	75
1597	100.98	100.56	50	50	50	76	75
1598	100.99	100.57	50	49	50	74	75
1599	101.01	100.64	50	50	50	74	74
1600	101.03	100.74	50	50	50	74	74
1601	101.17	100.85	51	51	50	74	74
1602	101.32	100.95	51	50	50	74	74
1603	101.32	101.01	50	50	50	72	74
1604	101.42	101.01	51	51	51	72	74
1605	101.42	101.03	50	50	50	72	74
1606	101.47	101.1	49	49	50	72	74
1607	101.48	101.13	49	49	50	72	74
1608	101.4	101.06	49	49	50	72	74
1609	101.44	101.07	49	49	49	72	73
1610	101.44	101.18	48	48	47	72	73
1611	101.5	101.26	48	48	47	72	73
1612	101.58	101.32	48	48	47	72	73
1613	101.54	101.34	48	48	47	72	73
1614	101.65	101.32	48	48	47	72	73
1615	101.68	101.31	48	49	48	72	74
1616	101.83	101.36	48	48	48	72	74
1617	101.85	101.39	48	48	48	73	75
1618	101.82	101.47	48	48	48	73	75
1619	101.89	101.41	48	48	48	73	75
1620	101.76	101.4	48	48	48	73	74
1621	101.69	101.36	48	47	48	73	74
1622	101.66	101.33	47	47	48	74	74
1623	101.65	101.28	48	47	47	74	74
1624	101.51	101.27	47	47	46	74	74
1625	101.48	101.24	47	47	47	74	74
1626	101.5	101.24	47	47	47	74	74
1627	101.45	101.25	47	47	46	73	74
1628	101.49	101.24	47	47	46	73	74
1629	101.56	101.24	46	46	46	73	74
1630	101.56	101.23	46	46	46	73	74
1631	101.56	101.26	46	46	46	73	74
1632	101.6	101.22	47	47	46	73	73
1633	101.59	101.2	47	46	46	73	73
1634	101.57	101.1	47	47	47	73	73
1635	101.48	101.01	47	47	47	73	73
1636	101.42	100.91	47	47	47	73	73
1637	101.33	100.92	46	46	47	73	73
1638	101.27	100.9	47	47	47	73	73
1639	101.17	100.83	47	47	46	73	73
1640	101.14	100.84	47	47	46	73	73
1641	101.16	100.81	46	46	46	73	73
1642	101.17	100.88	46	46	45	72	73
1643	101.19	100.91	46	47	45	72	73
1644	101.24	100.95	47	47	45	72	73
1645	101.24	100.95	46	46	45	72	73
1646	101.27	100.96	46	46	46	72	73
1647	101.25	100.91	47	46	46	72	73
1648	101.22	100.86	47	46	46	72	73
1649	101.22	100.79	46	46	46	72	73
1650	101.14	100.79	45	46	46	72	73
1651	101.09	100.75	46	46	46	73	73
1652	101.02	100.71	46	46	46	73	74
1653	100.99	100.71	46	46	46	73	74
1654	101.07	100.7	46	46	46	73	74
1655	101.1	100.71	46	46	47	73	74
1656	101.08	100.66	47	47	47	73	74
1657	101.07	100.64	47	47	46	73	74
1658	101.07	100.56	46	46	46	73	74
1659	101.01	100.57	46	46	46	73	74
1660	101	100.55	47	47	46	73	74
1661	101	100.53	47	46	46	73	74
1662	100.96	100.52	46	46	46	73	74
1663	100.97	100.53	46	46	46	73	74
1664	100.9	100.47	47	47	46	73	74
1665	100.8	100.37	47	46	46	73	74
1666	100.69	100.3	47	46	46	73	74
1667	100.7	100.26	46	46	46	73	74
1668	100.63	100.28	47	46	46	73	74
1669	100.56	100.23	47	47	46	73	74
1670	100.55	100.22	47	47	46	73	74
1671	100.5	100.2	47	47	46	72	74
1672	100.54	100.19	47	47	47	72	74
1673	100.46	100.12	47	47	48	72	74
1674	100.37	100.01	47	47	48	72	73
1675	100.26	99.92	47	47	48	72	73
1676	100.26	99.83	47	47	48	72	73
1677	100.18	99.84	47	47	48	72	73
1678	100.14	99.8	47	47	48	72	73
1679	100.12	99.78	47	47	48	72	73
1680	100.07	99.73	47	47	48	72	73
1681	100.08	99.63	47	47	48	72	73
1682	99.98	99.65	47	47	48	72	73
1683	99.89	99.57	47	47	47	72	73
1684	99.83	99.51	47	47	47	72	72
1685	99.77	99.44	47	47	47	72	72
1686	99.8	99.41	47	47	47	72	72
1687	99.78	99.51	47	47	48	72	72
1688	99.8	99.5	47	47	48	72	72
1689	99.75	99.46	47	48	48	72	73
1690	99.72	99.41	48	48	48	72	73
1691	99.67	99.37	47	48	48	72	73
1692	99.61	99.37	47	47	48	72	73
1693	99.57	99.36	47	47	48	72	73
1694	99.52	99.31	47	48	48	72	73
1695	99.52	99.33	48	48	48	72	72
1696	99.55	99.31	47	47	48	72	72
1697	99.6	99.29	47	47	48	72	72
1698	99.6	99.2	47	47	47	72	73
1699	99.56	99.12	48	48	48	72	73
1700	99.56	99.05	48	48	48	72	73
1701	99.5	99.05	48	48	48	72	73
1702	99.43	98.95	48	48	48	72	73
1703	99.3	98.79	48	48	48	72	73
1704	99.18	98.68	48	48	48	72	73
1705	99.09	98.48	48	48	48	72	72
1706	98.98	98.48	48	48	47	72	72
1707	98.86	98.35	48	48	47	72	72
1708	98.75	98.25	48	48	47	72	72
1709	98.74	98.2	48	49	47	71	72
1710	98.66	98.13	49	49	47	71	72
1711	98.73	98.06	48	48	47	71	72
1712	98.62	98.02	49	49	48	71	72
1713	98.48	97.8	50	50	50	71	72
1714	98.33	97.61	49	49	52	72	73
1715	98.13	97.43	49	49	52	72	73
1716	97.98	97.22	49	49	51	72	73
1717	97.85	97.01	50	49	51	72	72
1718	97.58	97.03	49	50	51	72	72
1719	97.34	96.84	49	49	50	71	72
1720	97.14	96.67	50	50	49	71	71
1721	97.01	96.55	50	50	49	71	71
1722	96.97	96.48	49	50	49	71	71
1723	97.02	96.46	49	49	49	71	71
1724	97.01	96.49	50	50	49	69	71
1725	96.98	96.38	50	50	49	69	70
1726	97.03	96.29	50	50	49	69	70
1727	97.08	96.22	50	50	50	69	70
1728	97	96.04	50	50	51	69	70
1729	97.04	95.79	51	51	52	68	70
1730	96.92	95.69	51	51	52	68	71
1731	96.7	95.42	51	51	52	68	70
1732	96.46	95.18	51	51	52	68	70
1733	96.18	94.83	52	52	52	69	70
1734	95.85	94.54	52	51	52	69	70
1735	95.47	94.31	51	52	52	69	70
1736	95.23	94.08	52	52	52	69	70
1737	95.17	93.8	52	52	52	69	70
1738	94.79	93.78	52	52	52	68	70
1739	94.49	93.49	52	52	52	68	70
1740	94.22	93.31	52	52	52	68	69
1741	93.96	93.15	52	51	51	68	69
1742	93.74	93.02	52	52	51	68	69
1743	93.46	92.85	52	52	51	67	69
1744	93.42	92.7	52	52	51	67	69
1745	93.09	92.7	52	51	51	67	69
1746	92.91	92.53	51	51	51	67	69
1747	92.81	92.39	52	52	51	67	69
1748	92.79	92.25	52	52	51	66	69
1749	92.81	92.11	52	52	51	66	69
1750	92.74	91.96	52	52	52	66	69
1751	92.68	91.77	52	52	53	66	69
1752	92.68	91.56	53	53	53	66	69
1753	92.57	91.57	52	52	53	66	69
1754	92.42	91.46	52	52	53	66	69
1755	92.27	91.27	53	53	52	66	69
1756	92.06	90.91	52	52	52	66	68
1757	91.84	90.69	52	52	52	66	68
1758	91.64	90.56	52	53	52	66	68
1759	91.4	90.34	53	53	52	66	68
1760	91.4	90.21	52	52	52	66	68
1761	91.12	90.2	52	52	52	66	68
1762	90.87	90.01	53	53	52	66	68
1763	90.6	89.91	53	52	52	64	67
1764	90.46	89.8	52	52	52	64	67
1765	90.32	89.67	53	53	52	64	67
1766	90.13	89.51	54	54	52	64	67
1767	89.99	89.34	56	56	53	63	67
1768	89.87	89.31	57	57	54	63	67
1769	89.79	89.23	57	56	56	63	68
1770	89.67	89.08	56	56	60	63	68
1771	89.51	88.95	57	56	60	63	68
1772	89.39	88.91	57	56	60	64	67
1773	89.34	88.93	56	56	59	64	67
1774	89.32	88.93	56	56	59	64	67
1775	89.33	88.82	56	56	58	64	67
1776	89.28	88.79	56	56	56	64	66
1777	89.28	88.69	56	56	56	63	66
1778	89.39	88.83	55	55	55	63	66
1779	89.47	88.85	55	56	54	63	66
1780	89.52	88.72	55	56	54	63	66
1781	89.62	88.64	55	56	54	63	66
1782	89.72	88.56	55	55	54	62	66
1783	89.66	88.46	56	56	55	62	66
1784	89.59	88.36	56	56	56	62	66
1785	89.5	88.32	56	55	56	62	66
1786	89.37	88.29	55	55	56	62	66
1787	89.2	88.18	55	55	56	63	66
1788	89.09	88.1	55	55	55	63	66
1789	89.01	87.98	55	55	55	63	66
1790	88.86	88.01	55	55	55	63	66
1791	88.71	87.83	56	56	55	62	66
1792	88.53	87.65	55	56	55	62	66
1793	88.38	87.51	56	55	56	62	66
1794	88.26	87.38	56	56	57	62	66
1795	88.11	87.24	56	56	57	62	66
1796	88.07	87.12	56	56	57	61	65
1797	88.02	87.03	56	56	57	61	65
1798	87.93	86.92	56	56	57	61	65
1799	87.79	86.76	57	57	57	61	65
1800	87.74	86.63	57	56	56	61	65
1801	87.72	86.52	56	56	56	60	65
1802	87.54	86.38	56	57	56	60	65
1803	87.45	86.23	57	58	57	60	65
1804	87.4	86.09	58	58	57	60	65
1805	87.31	85.91	58	58	58	60	65
1806	87.18	85.78	58	58	60	59	65
1807	87	85.58	58	59	60	59	65
1808	86.8	85.42	59	59	60	59	65
1809	86.61	85.24	59	58	60	59	65
1810	86.4	85.06	58	58	60	59	64
1811	86.41	84.8	58	58	59	59	64
1812	86.13	84.56	58	58	58	59	64
1813	85.87	84.37	58	58	56	59	64
1814	85.63	84.29	57	57	57	59	64
1815	85.45	84.14	58	58	57	59	64
1816	85.27	83.84	59	60	57	58	64
1817	84.94	83.78	62	62	57	58	64
1818	84.87	83.79	62	61	58	58	64
1819	84.84	83.76	61	60	60	58	64
1820	84.76	83.7	59	60	60	59	64
1821	84.77	83.58	58	58	60	59	64
1822	84.64	83.58	57	57	60	59	64
1823	84.46	83.35	57	57	59	59	64
1824	84.27	83.22	57	57	57	59	64
1825	84.11	83.18	57	57	55	58	64
1826	84.1	83.14	56	56	55	58	64
1827	84.2	83.09	56	56	55	58	64
1828	84.31	83.12	56	56	55	58	63
1829	84.42	83.03	56	56	55	58	63
1830	84.59	82.85	56	57	55	57	63
1831	84.56	82.7	57	57	55	57	63
1832	84.45	82.57	57	58	56	57	63
1833	84.28	82.34	59	59	57	57	63
1834	84.41	82.22	60	60	59	57	63
1835	84.57	82.31	59	59	63	58	63
1836	84.78	82.51	59	59	63	58	63
1837	84.9	82.66	59	59	63	58	63
1838	84.84	82.64	59	59	63	58	63
1839	84.5	82.26	59	58	62	58	63
1840	84.14	81.84	58	57	61	57	63
1841	83.96	81.24	57	58	59	57	63
1842	83.34	80.81	58	58	58	57	63
1843	82.74	80.55	58	58	58	57	63
1844	82.35	80.55	58	58	58	57	63
1845	82.11	80.08	59	60	58	56	63
1846	81.7	79.81	60	60	58	56	63
1847	81.5	79.62	60	60	59	56	63
1848	81.34	79.55	60	60	61	56	63
1849	81.23	79.49	60	61	62	56	63
1850	81.15	79.43	61	61	62	57	63
1851	81.08	79.48	61	61	62	57	63
1852	81.03	79.49	61	61	62	57	63
1853	81.01	79.48	61	61	62	57	63
1854	80.98	79.48	62	62	63	56	62
1855	80.97	79.52	62	62	64	56	62
1856	81	79.52	62	62	64	56	62
1857	80.97	79.47	62	62	64	56	62
1858	80.87	79.38	63	63	64	56	62
1859	80.76	79.31	62	62	64	56	62
1860	80.69	79.28	62	61	63	56	62
1861	80.61	79.17	61	61	62	56	62
1862	80.47	79.05	62	62	60	56	61
1863	80.35	79.01	62	62	60	56	61
1864	80.28	79	62	62	60	54	61
1865	80.22	78.87	62	62	61	54	61
1866	80.16	78.69	62	63	61	54	61
1867	80.09	78.58	63	63	61	54	62
1868	80.05	78.43	63	63	62	54	62
1869	80.02	78.28	61	62	62	54	61
1870	79.91	78.1	61	61	62	54	61
1871	79.72	77.97	61	61	62	54	61
1872	79.5	77.86	60	60	61	54	61
1873	79.29	77.8	59	59	60	54	61
1874	79.13	77.65	60	60	59	52	60
1875	79.04	77.5	61	61	59	52	60
1876	79.08	77.41	61	61	59	52	60
1877	79.04	77.28	61	62	59	52	60
1878	78.92	77.16	62	62	60	51	60
1879	78.75	77.06	63	63	61	51	60
1880	78.62	76.96	63	63	63	51	60
1881	78.5	76.85	62	62	64	51	60
1882	78.39	76.73	62	62	63	51	60
1883	78.31	76.57	62	62	63	51	60
1884	78.19	76.48	62	62	63	51	60
1885	78.12	76.37	62	62	63	51	60
1886	78.03	76.25	63	63	63	51	60
1887	77.92	76.15	63	63	63	51	60
1888	77.76	76.02	63	63	63	51	60
1889	77.59	75.87	63	63	64	51	60
1890	77.42	75.73	64	64	65	51	60
1891	77.28	75.66	64	64	65	51	60
1892	77.16	75.6	64	64	65	51	60
1893	77.13	75.51	63	63	65	51	60
1894	77.07	75.42	63	63	65	51	59
1895	76.97	75.36	63	63	64	51	59
1896	76.99	75.27	63	62	63	51	59
1897	76.99	75.15	63	63	62	51	59
1898	76.96	75.02	62	63	62	50	59
1899	76.96	74.9	66	64	62	50	59
1900	76.86	74.87	66	64	62	50	59
1901	76.76	74.87	66	65	63	50	59
1902	76.73	74.87	67	65	64	50	59
1903	76.69	74.9	67	65	66	50	59
1904	76.66	74.92	65	64	66	50	59
1905	76.59	74.85	64	63	66	50	59
1906	76.5	74.8	63	63	65	50	59
1907	76.35	74.73	63	62	64	49	59
1908	76.23	74.72	62	62	63	49	59
1909	76.09	74.65	62	62	61	49	59
1910	75.99	74.58	63	64	61	49	59
1911	76.14	74.45	65	65	61	49	59
1912	76	74.45	65	65	61	49	59
1913	75.94	74.33	66	66	62	49	58
1914	75.9	74.23	68	67	63	49	59
1915	75.84	74.12	68	67	65	49	59
1916	75.76	73.98	67	67	68	49	59
1917	75.61	73.92	67	66	68	49	59
1918	75.51	73.84	66	66	68	49	58
1919	75.38	73.74	66	67	68	49	58
1920	75.28	73.7	68	68	68	49	58
1921	75.34	73.7	69	69	68	49	58
1922	75.48	73.58	70	70	69	47	58
1923	75.49	73.66	71	71	69	47	58
1924	75.52	73.72	72	72	71	47	58
1925	75.74	73.93	72	72	74	47	58
1926	76.05	74.22	71	71	74	47	58
1927	76.21	74.3	71	71	74	49	59
1928	76.2	74.09	71	70	73	49	59
1929	75.57	73.51	70	68	73	49	59
1930	75.02	73.02	68	67	72	49	58
1931	74.66	72.49	67	67	70	49	58
1932	74.01	72.04	67	66	66	48	58
1933	73.65	71.72	66	66	62	48	58
1934	73.43	71.44	65	65	62	48	58
1935	73.27	71.27	65	65	62	48	58
1936	73.15	71.41	66	66	63	47	58
1937	73.11	71.84	66	66	63	47	58
1938	73.24	72.01	65	65	64	47	58
1939	73.51	72.09	65	65	65	47	58
1940	73.76	72.31	65	65	65	47	58
1941	74.11	72.67	65	65	65	47	58
1942	74.43	72.87	64	64	65	47	58
1943	74.61	72.94	64	64	65	47	58
1944	74.63	72.93	65	65	64	47	58
1945	74.71	72.85	65	64	64	47	58
1946	74.75	72.75	64	63	63	48	58
1947	74.73	72.69	63	64	63	48	58
1948	74.6	72.6	64	64	63	48	58
1949	74.54	72.54	65	65	63	48	58
1950	74.43	72.49	64	64	63	48	58
1951	74.34	72.4	64	64	64	47	57
1952	74.23	72.38	65	65	65	47	57
1953	74.12	72.32	64	64	64	47	57
1954	74	72.35	64	64	64	47	57
1955	73.86	72.29	64	64	64	47	57
1956	73.74	72.29	65	64	64	45	57
1957	73.7	72.39	65	65	64	45	57
1958	73.78	72.4	65	66	64	45	57
1959	73.92	72.36	67	67	64	45	57
1960	74.01	72.3	68	68	65	45	57
1961	74.12	72.21	69	71	66	45	57
1962	74.21	72.09	71	71	68	45	57
1963	74.19	71.94	71	71	72	45	57
1964	74.12	71.84	72	72	76	45	57
1965	74.02	71.67	72	72	76	45	57
1966	73.8	71.59	72	72	76	45	57
1967	73.61	71.68	72	72	76	45	56
1968	73.51	71.75	73	73	75	45	56
1969	73.48	72	74	74	75	45	56
1970	73.56	72.14	74	74	75	44	57
1971	73.66	72.24	75	75	76	44	57
1972	73.81	72.37	76	75	76	44	57
1973	73.93	72.4	75	74	76	44	57
1974	73.98	72.35	74	72	76	44	57
1975	73.95	72.29	73	71	75	45	57
1976	73.88	72.16	71	70	74	45	57
1977	73.8	72.04	70	69	73	45	57
1978	73.72	71.9	68	68	70	45	57
1979	73.62	71.75	67	67	64	45	57
1980	73.67	71.73	67	67	63	46	57
1981	73.94	71.69	66	67	63	46	57
1982	74.21	71.54	67	67	63	46	57
1983	74.38	71.35	68	69	63	46	57
1984	74.39	71.23	69	69	64	46	57
1985	74.2	71.34	69	69	65	44	57
1986	74.35	71.61	70	70	67	44	57
1987	74.71	72.24	70	70	71	44	57
1988	75.24	72.75	70	70	71	44	57
1989	75.7	73.3	68	68	71	44	57
1990	75.97	73.42	67	67	70	46	57
1991	75.97	73.15	66	65	70	46	57
1992	75.28	72.45	64	64	69	46	57
1993	73.48	71.67	64	63	67	46	57
1994	72.92	71.04	64	63	63	45	57
1995	72.27	70.57	64	63	60	45	57
1996	72.33	70.54	64	63	60	45	56
1997	72.41	71.15	65	66	61	45	56
1998	72.78	71.82	68	68	61	45	56
1999	73.1	72.51	69	68	62	44	57
[truncated: 798 more rows]
