# Supplementary material for: Detection of critical cerebral desaturation thresholds by three regional oximeters during hypoxia: a pilot study in healthy volunteers
Source: BMC Anesthesiol. 2017 Jan 13;17:6. doi: 10.1186/s12871-016-0298-7 (PMC5234256; doi:10.1186/s12871-016-0298-7)
Supplement: Additional file 9: — Raw data subject #2142. (XLSX 124 kb) [file 12871_2016_298_MOESM9_ESM.xlsx]

## Sheet: Sheet1
Time in sec	Ch1 SpO2	Ch2 SpO2	Ch1 PR	Ch2 PR	ECG HR	Invos_rSO2	equanox_rSO2	foresight_rSO2
1	0	0	0	0	63
2	0	0	0	0	63
3	0	0	0	0	63
4	0	0	0	0	63
5	0	0	0	0	63
6	0	0	0	0	63
7	0	0	0	0	63
8	0	0	0	0	63
9	0	0	0	0	63
10	0	0	0	0	63
11	0	0	0	0	63	73		74
12	0	0	0	0	63	73		76
13	0	0	0	0	64	73		76
14	0	0	0	0	64	73		76
15	0	0	0	0	65	74		76
16	0	0	0	0	65	74		74
17	0	0	0	0	65	74		74
18	0	0	0	0	65	74		73
19	0	0	0	0	65	74		73
20	0	0	0	0	65	73		74
21	0	0	0	0	65	73		74
22	0	0	0	0	65	73		73
23	0	0	0	0	66	73		73
24	0	0	0	0	66	73		73
25	0	0	0	0	66	73		73
26	0	0	0	0	66	73		72
27	0	0	0	0	66	73		72
28	0	0	0	0	65	73		73
29	0	0	0	0	65	73		73
30	0	0	0	0	64	74		73
31	0	0	0	0	64	74		73
32	0	0	0	0	64	74		73
33	0	0	0	0	64	74		73
34	0	0	0	0	64	74		74
35	0	0	0	0	63	74		74
36	0	0	0	0	63	74		74
37	0	0	0	0	62	74		74
38	0	0	0	0	62	74		74
39	0	0	0	0	62	74		74
40	0	0	0	0	63	74		74
41	0	0	0	0	63	74		74
42	0	0	0	0	64	74		74
43	0	0	0	0	66	74		74
44	0	0	0	0	66	74		74
45	0	0	0	0	66	74		74
46	0	0	0	0	66	74		74
47	0	0	0	0	65	74		74
48	0	0	0	0	64	74		74
49	0	0	0	0	62	74		74
50	0	0	0	0	60	74		75
51	0	0	0	0	59	74		75
52	0	0	0	0	59	74		74
53	0	0	0	0	59	74		74
54	0	0	0	0	60	74		75
55	0	0	0	0	60	74		75
56	0	0	0	0	60	74		75
57	0	0	0	0	61	74		75
58	0	0	0	0	62	75		76
59	0	0	0	0	62	75		76
60	0	0	0	0	62	75		76
61	0	0	0	0	62	75		76
62	0	0	0	0	62	75		76
63	0	0	0	0	62	74		76
64	0	0	0	0	62	74		76
65	0	0	0	0	62	74		76
66	0	0	0	0	62	74		75
67	0	0	0	0	63	74		75
68	0	0	0	0	64	74		73
69	0	0	0	0	63	74		73
70	0	0	0	0	63	74		73
71	0	0	0	0	63	74		73
72	0	0	0	0	63	74		73
73	0	0	0	0	63	74		73
74	0	0	0	0	64	74		73
75	0	0	0	0	64	74		73
76	0	0	0	0	65	74		73
77	0	0	0	0	65	74		73
78	0	0	0	0	65	74		76
79	0	0	0	0	65	74		76
80	0	0	0	0	65	74		73
81	0	0	0	0	65	74		73
82	0	0	0	0	65	74		74
83	0	0	0	0	65	74		74
84	0	0	0	0	66	74		74
85	0	0	0	0	67	74		74
86	0	0	0	0	68	74		74
87	0	0	0	0	67	74		74
88	0	0	0	0	68	73		74
89	0	0	0	0	68	73		74
90	0	0	0	0	68	73		75
91	0	0	0	0	68	73		75
92	0	0	0	0	68	73		75
93	0	0	0	0	68	73		75
94	0	0	0	0	68	73		77
95	0	0	0	0	67	73		77
96	0	0	0	0	66	73		77
97	0	0	0	0	65	74		77
98	0	0	0	0	65	74
99	0	0	0	0	64	74
100	0	0	0	0	64	74
101	0	0	0	0	64	74
102	0	0	0	0	64	73
103	0	0	0	0	64	73
104	0	0	0	0	64	73
105	0	0	0	0	65	73
106	0	0	0	0	65	73
107	0	0	0	0	65	73
108	0	0	0	0	65	73
109	0	0	0	0	64	73
110	0	0	0	0	64	73
111	0	0	0	0	64	73
112	0	0	0	0	64	74
113	0	0	0	0	65	74
114	0	0	0	0	66	74
115	0	0	0	0	66	74
116	0	0	0	0	66	74
117	0	0	0	0	66	74
118	0	0	0	0	66	74
119	0	0	0	0	65	74
120	0	0	0	0	64	74
121	0	0	0	0	64	74
122	0	0	0	0	63	74
123	0	0	0	0	62	74
124	0	0	0	0	62	74
125	0	0	0	0	62	74
126	0	0	0	0	62	74
127	0	0	0	0	62	74
128	0	0	0	0	62	74
129	0	0	0	0	63	74
130	0	0	0	0	63	74
131	0	0	0	0	63	74
132	0	0	0	0	64	74
133	0	78.12	0	0	64	74
134	0	78.32	0	0	64	74
135	0	75.45	0	0	64	74
136	0	75.81	0	0	63	74
137	0	75.94	0	0	62	74
138	0	76.36	0	0	62	74
139	0	78.45	0	0	62	74
140	0	78.49	0	0	62	74
141	0	78.51	0	0	62	74
142	0	78.63	0	0	62	74
143	0	78.63	0	0	62	74
144	0	74.78	0	0	62	74
145	0	74.83	0	0	62	74
146	0	74.92	0	0	62	74
147	0	77.23	0	0	62	74
148	0	77.2	0	0	62	74
149	0	75.88	0	0	62	74
150	95.39	75.85	0	0	62	73
151	95.39	77.14	62	0	62	73
152	95.38	77.91	61	0	63	73
153	95.39	77.62	62	0	63	73
154	95.42	77.62	64	0	64	73
155	95.41	77.62	65	0	65	73
156	95.4	77.62	65	0	66	73
157	95.4	77.48	65	0	66	73
158	95.42	77.48	65	0	66	73
159	95.45	0	65	0	66	73
160	95.53	0	64	0	65	73
161	95.59	0	64	0	64	73
162	95.6	0	65	0	64	73
163	95.63	0	65	0	65	73
164	95.64	0	66	0	65	73
165	95.66	0	66	0	65	72
166	95.65	0	67	0	66	72
167	95.63	0	68	0	68	72
168	95.6	0	68	0	72	72
169	95.56	0	70	0	73	72
170	95.53	0	70	0	73	72
171	95.58	0	70	0	72	72
172	95.64	95.52	70	71	72	72
173	95.7	95.55	70	69	72	72
174	95.74	95.59	71	70	72	73
175	95.79	95.63	71	71	72	73
176	95.84	95.7	71	71	72	73
177	95.87	95.78	71	71	72	73
178	95.9	95.86	71	72	72	73
179	95.97	95.92	72	72	72	73
180	96.03	95.92	72	72	73	73
181	96.13	96.1	72	72	74	73
182	96.21	96.23	72	72	74	73
183	96.27	96.33	72	72	74	73
184	96.35	96.4	71	71	74	73		74
185	96.36	96.46	71	71	73	73		74
186	96.39	96.52	71	71	73	73		74
187	96.41	96.58	70	70	72	73		71
188	96.43	96.58	70	70	70	73		72
189	96.43	96.65	70	70	69	72		72
190	96.37	96.63	71	70	70	72		72
191	96.27	96.53	71	71	70	72		73
192	96.06	96.53	70	71	70	72		71
193	95.87	96.14	69	69	70	72		71
194	95.74	96.01	69	69	70	73		71
195	95.66	95.94	68	68	69	73		71
196	95.6	95.93	68	68	69	73		70
197	95.54	95.93	67	68	68	73		70
198	95.47	95.87	66	66	66	73		70
199	95.42	95.82	66	65	63	73		70
200	95.37	95.78	65	65	62	73		72
201	95.33	95.78	65	65	62	73		72
202	95.3	95.76	65	65	62	73		72
203	95.33	95.73	66	66	63	73		71
204	95.32	95.69	67	67	63	73		73
205	95.33	95.68	67	67	64	73		73
206	95.37	95.68	66	67	66	73		73
207	95.44	95.7	66	66	67	73		73
208	95.51	95.76	66	66	67	72		73
209	95.61	95.79	66	66	67	72		73
210	95.65	95.79	66	66	66	72		73
211	95.71	95.81	67	66	66	72		73
212	95.78	95.9	66	66	67	72		72
213	95.85	95.99	66	66	67	73		72
214	95.89	95.99	67	66	67	73		72
215	95.92	96.08	66	66	67	73		71
216	95.92	96.09	66	66	67	73		71
217	95.91	96.09	66	66	67	73		71
218	95.88	96.08	66	66	66	0		71
219	95.84	96.05	65	65	65	0		72
220	95.81	96.08	64	64	63	0		72
221	95.82	96.14	64	64	62	0		73
222	95.86	96.21	64	63	61	0		73
223	95.93	96.21	63	63	61	0		73
224	96	96.28	63	63	62	0		74
225	96.04	96.31	63	63	62	0		74
226	96.08	96.33	63	63	62	0		74
227	96.1	96.33	63	63	63	0		73
228	96.09	96.33	63	63	63	0		73
229	96.08	96.27	64	64	63	0		71
230	96.04	96.18	64	64	64	0		71
231	95.99	96.15	65	65	65	0		71
232	95.95	96.15	65	65	67	0		71
233	95.93	96.05	65	65	67	0		75
234	95.92	96.05	65	65	67	0		75
235	95.93	96.05	65	64	66	0		76
236	95.95	96.05	64	64	66	0		76
237	95.95	96.04	64	64	66	0		76
238	95.92	96	64	64	65	0		76
239	95.88	95.86	63	63	63	0		76
240	95.81	95.75	63	62	61	0		75
241	95.67	95.75	62	62	61	0		75
242	95.51	95.5	63	64	61	0		75
243	95.36	95.42	64	64	61	0		75
244	95.29	95.38	63	63	61	0		75
245	95.26	95.38	63	63	62	0		75
246	95.23	95.39	62	62	62	0		75
247	95.27	95.39	62	62	62	0		76
248	95.32	95.43	62	62	61	0		76
249	95.35	95.48	61	61	61	0		76
250	95.34	95.52	61	61	60	0		76
251	95.37	95.54	62	62	60	0		76
252	95.38	95.55	63	63	60	0		75
253	95.41	95.55	63	63	60	0		75
254	95.45	95.57	62	63	60	0		76
255	95.52	95.63	62	62	61	0		76
256	95.62	95.68	62	62	61	0		74
257	95.71	95.73	62	62	61	0		74
258	95.84	95.73	62	62	61	0		74
259	95.94	95.82	63	62	61	0		74
260	96	96.03	64	64	62	0		74
261	96.05	96.1	64	65	63	0		73
262	96.1	96.1	65	65	65	0		75
263	96.2	96.16	66	65	69	0		75
264	96.26	96.31	65	65	69	0		74
265	96.33	96.41	65	65	69	0		74
266	96.37	96.49	65	65	68	0		74
267	96.38	96.49	66	65	68	0		73
268	96.39	96.54	65	66	67	0		71
269	96.4	96.57	65	65	65	0		71
270	96.41	96.56	64	64	63	0		71
271	96.41	96.56	64	64	63	0		71
272	96.39	96.56	64	64	63	0		71
273	96.34	96.42	64	64	62	0		71
274	96.26	96.34	63	63	62	0		71
275	96.17	96.34	63	63	62	0		71
276	96.09	96.26	63	63	62	0		71
277	96	96.18	63	63	62	0		71
278	95.92	96.1	63	63	62	0		72
279	95.85	96.06	63	63	63	0		72
280	95.78	96.01	63	63	64	0		72
281	95.72	95.84	63	63	66	0		72
282	95.66	95.77	64	64	70	0		72
283	95.61	95.77	64	64	69	0		72
284	95.58	95.71	64	64	69	74		71
285	95.56	95.65	63	63	68	74		71
286	95.54	95.61	64	64	67	74		72
287	95.53	95.58	65	65	66	74		72
288	95.52	95.58	65	65	66	74		72
289	95.54	95.6	65	65	66	74		72
290	95.57	95.67	64	65	66	74		72
291	95.63	95.73	65	65	66	74		72
292	95.75	95.73	65	65	66	74		72
293	95.86	95.81	65	65	66	75		72
294	95.96	95.92	65	65	66	75		72
295	96.03	96.11	65	65	66	75		72
296	96.11	96.23	65	65	66	75		72
297	96.14	96.23	65	65	66	75		72
298	96.15	96.32	65	65	65	74		75
299	96.15	96.34	66	66	66	74		75
300	96.15	96.37	66	65	66	74		75
301	96.18	96.37	65	65	66	74		75
302	96.21	96.41	65	65	66	74		75
303	96.26	96.48	65	65	66	74		75
304	96.29	96.5	65	64	65	74		75
305	96.29	96.5	65	64	65	74		75
306	96.27	96.5	65	65	64	74		72
307	96.24	96.49	64	65	64	74		72
308	96.19	96.41	64	65	64	74		73
309	96.13	96.41	65	65	64	74		73
310	96.07	96.35	65	65	64	74		73
311	95.99	96.28	64	65	64	74		73
312	95.9	96.08	65	65	65	74		73
313	95.84	95.99	65	64	65	73		73
314	95.76	95.99	64	64	64	73		72
315	95.69	95.9	64	64	64	73		72
316	95.63	95.82	65	65	65	73		75
317	95.6	95.7	66	66	65	73		75
318	95.57	95.7	66	66	65	72		74
319	95.55	95.66	67	66	66	72		74
320	95.55	95.63	67	67	68	72		74
321	95.58	95.67	67	67	69	72		74
322	95.63	95.72	67	68	69	74		74
323	95.71	95.72	68	68	69	74		74
324	95.81	95.75	67	68	69	74		74
325	95.91	95.81	67	67	68	74		74
326	95.99	95.98	66	66	67	74		74
327	96.06	95.98	66	66	65	75		74
328	96.14	96.09	67	66	66	75		74
329	96.19	96.2	68	68	66	75		73
330	96.18	96.34	69	68	66	75		73
331	96.2	96.34	68	68	66	75		73
332	96.17	96.35	68	68	67	75		73
333	96.18	96.36	67	68	68	73		73
334	96.17	96.37	67	67	68	73		73
335	96.18	96.37	67	67	68	73		73
336	96.2	96.36	67	67	68	73		73
337	96.24	96.4	66	67	67	73		73
338	96.27	96.48	66	66	66	73		73
339	96.28	96.48	66	66	65	73		73
340	96.24	96.44	66	66	64	73		73
341	96.16	96.36	65	65	64	73		73
342	96.04	96.27	64	64	63	73		73
343	95.93	96.16	64	64	63	73		73
344	95.76	96.06	65	65	63	73		73
345	95.65	95.95	64	65	63	73		73
346	95.54	95.82	64	64	63	73		73
347	95.44	95.58	63	63	63	74		73
348	95.34	95.58	64	63	63	74		73
349	95.27	95.48	64	64	63	74		73
350	95.24	95.42	64	65	63	74		75
351	95.22	95.38	64	64	63	75		75
352	95.23	95.37	64	64	63	75		75
353	95.26	95.37	64	64	63	75		75
354	95.32	95.4	64	64	64	75		75
355	95.4	95.53	64	64	64	75		75
356	95.48	95.59	63	64	64	74		75
357	95.52	95.67	63	64	64	74		75
358	95.54	95.67	64	64	64	74		75
359	95.56	95.71	64	64	63	74		75
360	95.6	95.74	64	63	63	74		75
361	95.63	95.78	64	64	64	74		75
362	95.61	95.78	64	65	64	74		75
363	95.59	95.76	65	65	64	74		74
364	95.66	95.72	65	65	65	74		77
365	95.62	95.7	65	65	65	74		77
366	95.69	95.75	65	65	65	73		77
367	95.81	95.68	65	65	65	73		77
368	95.9	95.65	65	64	65	73		77
369	95.94	95.61	66	65	65	73		77
370	95.96	95.63	66	65	65	73		77
371	95.96	95.56	65	65	66	73		77
372	95.92	95.48	66	65	66	73		77
373	95.99	95.46	66	66	66	73		77
374	95.99	95.47	66	65	66	73		77
375	95.98	95.48	66	65	67	73		77
376	95.96	95.47	67	66	68	74		77
377	95.96	95.46	67	67	68	74		73
378	95.96	95.45	66	66	67	74		73
379	95.98	95.45	65	66	67	74		73
380	96.01	95.48	66	65	67	74		73
381	96.04	95.5	65	65	66	74		73
382	96.13	95.5	65	65	64	74		73
383	96.18	95.54	64	64	63	74		73
384	96.15	95.56	64	64	62	74		73
385	96.09	95.57	64	64	63	73		73
386	96.07	95.57	64	64	63	73		73
387	96.05	95.56	64	64	63	73		73
388	96	95.55	64	64	63	73		73
389	95.96	95.53	64	64	64	73		73
390	95.93	95.48	64	64	65	73		72
391	95.89	95.44	64	64	65	73		72
392	95.84	95.39	64	63	64	73		73
393	95.79	95.34	64	64	64	73		73
394	95.75	95.29	63	64	64	73		73
395	95.7	95.26	62	63	63	73		73
396	95.66	95.33	63	62	61	73		73
397	95.64	95.29	63	63	61	73		73
398	95.5	95.2	63	63	61	73		73
399	95.52	95.27	63	63	62	73		73
400	95.53	95.31	63	63	62	74		73
401	95.57	95.36	63	63	63	74		73
402	95.64	95.45	64	64	65	74		73
403	95.76	95.57	64	64	66	74		73
404	95.8	95.65	64	64	66	74		73
405	95.87	95.79	64	64	66	75		73
406	95.94	95.87	64	64	66	75		73
407	96.02	95.94	64	64	65	75		73
408	96.09	96.04	64	64	65	75		73
409	96.16	96.14	65	64	65	74		73
410	96.21	96.23	66	66	65	74		73
411	96.28	96.31	66	66	65	74		73
412	96.34	96.36	67	67	66	74		73
413	96.42	96.38	68	67	67	74		74
414	96.48	96.41	68	68	69	73		74
415	96.55	96.44	68	68	71	73		74
416	96.62	96.51	69	69	72	73		73
417	96.66	96.63	69	69	72	73		73
418	96.75	96.75	68	68	71	73		73
419	96.71	96.85	68	68	71	73		73
420	96.66	96.89	68	68	71	74		73
421	96.62	96.9	68	68	70	74		73
422	96.59	96.86	68	68	68	74		72
423	96.53	96.74	69	69	68	74		72
424	96.51	96.66	70	69	68	74		72
425	96.54	96.66	70	70	68	74		72
426	96.61	96.68	70	70	69	74		73
427	96.67	96.69	70	70	70	74		73
428	96.67	96.71	70	70	71	74		72
429	96.78	96.72	71	70	71	74		72
430	96.89	96.78	72	71	72	74		73
431	97	96.86	71	72	73	74		73
432	97.13	96.99	71	71	73	74		73
433	97.2	97.21	71	71	73	74		72
434	97.2	97.3	71	71	73	74		72
435	97.19	97.4	70	70	72	74		72
436	97.15	97.45	70	70	71	74		72
437	97.11	97.49	70	70	69	74		72
438	97.07	97.46	70	70	68	74		73
439	97.04	97.39	69	70	67	74		73
440	96.97	97.39	68	69	66	74		73
441	96.9	97.39	68	68	65	74		73
442	96.87	97.27	68	68	65	74		73
443	96.81	97.15	67	67	65	75		73
444	96.77	97.1	67	66	65	75		72
445	96.71	97.03	67	67	64	75		72
446	96.7	96.97	66	67	64	75		73
447	96.72	96.94	66	66	65	75		73
448	96.73	96.91	66	66	65	75		73
449	96.71	96.94	66	66	65	75		71
450	96.59	96.95	67	66	66	75		73
451	96.52	96.97	67	66	66	75		73
452	96.53	97.02	67	66	68	75		73
453	96.56	96.98	68	67	68	75		73
454	96.56	96.93	68	68	69	75		73
455	96.63	97.01	69	68	70	75		73
456	96.71	97.04	69	68	72	75		73
457	96.79	96.98	70	69	72	75		73
458	96.88	97.04	70	69	72	74		73
459	97.01	97.17	69	68	72	74		73
460	97.06	97.3	69	68	72	74		73
461	97.12	97.39	69	69	71	74		73
462	97.19	97.48	68	68	70	74		76
463	97.24	97.55	67	68	68	76		76
464	97.27	97.59	67	67	66	76		77
465	97.28	97.63	67	67	66	76		77
466	97.31	97.7	67	67	65	76		77
467	97.37	97.71	66	66	65	75		77
468	97.43	97.77	65	65	65	75		77
469	97.47	97.82	65	65	64	75		77
470	97.47	97.81	65	65	63	75		73
471	97.48	97.8	66	66	63	75		73
472	97.52	97.81	65	65	63	75		73
473	97.54	97.81	64	65	64	75		73
474	97.56	97.84	64	64	64	75		74
475	97.56	97.9	65	65	63	75		74
476	97.58	97.94	66	65	63	75		74
477	97.55	97.95	65	66	64	75		74
478	97.49	97.87	65	65	64	75		74
479	97.38	97.73	64	65	64	75		74
480	97.26	97.58	65	64	64	75		74
481	97.17	97.39	65	65	64	75		74
482	97.09	97.26	67	66	64	74		74
483	97.02	97.15	66	67	64	74		74
484	96.94	97.05	65	66	65	74		71
485	96.88	96.96	64	65	65	74		71
486	96.8	96.9	65	64	65	74		71
487	96.73	96.81	66	65	65	74		74
488	96.67	96.75	66	66	65	74		74
489	96.63	96.73	66	67	65	74		73
490	96.6	96.69	65	66	65	74		73
491	96.52	96.62	64	65	65	74		73
492	96.52	96.53	64	64	65	74		73
493	96.44	96.47	64	64	65	74		73
494	96.44	96.43	65	65	65	74		73
495	96.44	96.4	65	65	65	74		73
496	96.4	96.37	64	64	65	74		76
497	96.39	96.3	63	63	65	74		76
498	96.34	96.25	63	63	65	74		76
499	96.33	96.26	64	64	65	74		76
500	96.3	96.24	64	64	64	74		76
501	96.26	96.22	63	64	64	75		76
502	96.23	96.18	62	63	64	75		73
503	96.22	96.13	62	62	64	75		73
504	96.2	96.11	62	62	64	75		73
505	96.19	96.12	63	63	63	75		73
506	96.15	96.11	63	63	63	74		72
507	96.09	96.09	62	63	63	74		72
508	96.04	96.03	62	62	63	74		73
509	96.01	95.97	61	62	63	74		73
510	95.98	95.95	62	61	63	74		72
511	95.96	95.94	63	62	63	74		72
512	95.91	95.9	63	63	62	74		72
513	95.83	95.83	62	63	62	74		72
514	95.8	95.76	61	62	61	74		72
515	95.79	95.71	61	61	61	74		72
516	95.8	95.71	61	61	59	74		72
517	95.81	95.72	62	61	59	74		72
518	95.8	95.72	63	62	59	74		72
519	95.78	95.7	63	63	59	74		72
520	95.75	95.67	62	63	60	74		71
521	95.76	95.65	61	62	61	74		71
522	95.76	95.64	61	61	61	74		72
523	95.82	95.63	61	61	61	74		72
524	95.83	95.63	62	62	61	74		72
525	95.82	95.61	63	63	61	74		72
526	95.81	95.58	63	63	61	74		72
527	95.85	95.59	62	62	62	74		72
528	95.88	95.63	62	62	62	74		73
529	95.91	95.66	63	62	62	74		73
530	95.9	95.67	63	63	62	74		73
531	95.84	95.65	62	63	63	75		73
532	95.79	95.61	62	62	63	75		73
533	95.77	95.59	62	62	63	75		73
534	95.76	95.62	63	62	63	75		72
535	95.77	95.65	63	63	63	75		72
536	95.76	95.67	63	63	63	75		74
537	95.72	95.66	63	63	63	75		74
538	95.68	95.62	62	63	64	75		74
539	95.64	95.58	63	62	63	75		74
540	95.64	95.56	64	63	64	75		72
541	95.63	95.55	64	64	64	75		72
542	95.62	95.53	64	64	64	75		72
543	95.62	95.53	63	63	64	75		72
544	95.65	95.58	62	62	64	75		72
545	95.71	95.65	62	62	64	74		72
546	95.79	95.73	63	63	64	74		72
547	95.92	95.81	64	64	64	74		72
548	96.01	95.9	64	64	64	74		72
549	96.09	96	63	63	64	74		72
550	96.13	96.06	63	63	64	75		73
551	96.13	96.08	64	63	64	75		73
552	96.13	96.09	64	64	64	75		73
553	96.15	96.11	65	65	64	75		73
554	96.16	96.11	65	65	64	75		73
555	96.14	96.1	64	65	64	75		73
556	96.1	96.08	64	64	64	75		73
557	96.09	96.06	64	64	64	75		73
558	96.09	96.03	64	64	64	75		73
559	96.06	96	67	66	64	75		73
560	96.01	95.97	67	67	64	75		73
561	95.96	95.92	67	67	65	75		73
562	95.97	95.89	67	67	66	75		74
563	95.98	95.92	67	67	68	75		74
564	96.02	95.96	67	67	68	76		73
565	96.07	96.02	67	67	68	76		73
566	96.13	96.08	66	66	68	76		73
567	96.18	96.13	66	66	68	76		73
568	96.21	96.16	66	66	67	76		73
569	96.14	96.15	67	67	66	75		73
570	96.09	96.14	68	67	67	75		74
571	96.04	96.07	68	68	67	75		74
572	96.05	96.06	68	68	67	75		74
573	96.06	96.06	67	67	67	75		74
574	96.05	96.06	68	67	67	75		74
575	96.05	96.05	69	68	67	75		74
576	96.02	96.04	70	69	68	75		74
577	95.98	95.97	69	70	68	75		74
578	95.95	95.92	68	69	68	76		73
579	95.96	95.9	67	68	68	76		73
580	95.99	95.93	66	67	68	76		73
581	96	95.95	67	67	68	76		73
582	96	95.96	67	68	67	76		73
583	95.92	95.92	66	67	67	76		73
584	95.89	95.88	66	66	67	76		73
585	95.9	95.84	64	65	67	76		73
586	95.94	95.86	65	64	67	76		73
587	95.96	95.87	65	65	66	76		73
588	95.97	95.91	66	65	65	75		73
589	95.94	95.92	65	66	65	75		73
590	95.94	95.88	64	65	65	75		74
591	95.97	95.87	64	64	65	75		74
592	96.04	95.91	63	64	65	75		72
593	96.07	95.96	64	63	65	76		72
594	96.08	96	65	65	64	76		74
595	96.06	96.03	67	66	64	76		74
596	96.08	96.05	68	67	65	76		73
597	96.09	96.07	67	68	65	76		73
598	96.11	96.09	67	68	66	76		73
599	96.12	96.07	67	67	68	76		73
600	96.13	96.09	68	68	68	76		74
601	96.16	96.1	68	68	68	76		74
602	96.31	96.19	67	67	68	76		73
603	96.44	96.33	66	66	68	75		73
604	96.53	96.46	65	65	67	75		73
605	96.63	96.57	66	65	66	75		73
606	96.6	96.63	67	66	65	75		73
607	96.58	96.68	67	67	65	74		73
608	96.52	96.66	66	67	66	74		73
609	96.46	96.61	65	66	66	74		73
610	96.39	96.52	64	65	66	74		73
611	96.39	96.4	64	64	65	74		73
612	96.35	96.32	65	64	65	75		72
613	96.35	96.32	65	66	64	75		72
614	96.33	96.27	65	65	64	75		72
615	96.27	96.21	64	64	64	75		72
616	96.25	96.18	63	63	64	75		72
617	96.27	96.19	63	63	64	75		72
618	96.25	96.16	63	63	64	75		73
619	96.17	96.12	65	64	64	75		73
620	96.1	96.07	64	65	64	75		74
621	96.04	95.99	63	64	64	75		74
622	96.01	95.92	63	63	64	74		74
623	95.99	95.89	63	63	64	74		74
624	95.97	95.87	62	62	64	74		75
625	95.91	95.84	63	62	64	74		75
626	95.84	95.8	64	63	63	74		74
627	95.8	95.75	64	64	63	74		74
628	95.78	95.68	63	64	63	74		74
629	95.79	95.67	63	63	63	74		74
630	95.81	95.67	62	63	63	74		74
631	95.8	95.67	63	62	63	74		74
632	95.77	95.64	64	63	63	74		75
633	95.71	95.58	64	64	63	74		75
634	95.67	95.56	63	63	63	74		75
635	95.66	95.56	64	64	63	74		75
636	95.68	95.59	64	64	64	74		72
637	95.71	95.6	64	64	64	74		72
638	95.69	95.57	64	64	64	74		72
639	95.67	95.53	64	63	64	74		72
640	95.63	95.51	65	64	64	74		72
641	95.63	95.5	65	65	64	75		72
642	95.65	95.5	64	64	64	75		76
643	95.65	95.5	64	64	64	75		76
644	95.66	95.52	64	64	64	75		76
645	95.7	95.56	64	65	64	75		76
646	95.76	95.64	63	64	64	75		76
647	95.8	95.68	63	63	64	75		76
648	95.82	95.75	63	63	63	75		76
649	95.85	95.78	63	63	62	75		76
650	95.9	95.81	63	63	62	75		76
651	95.94	95.84	62	62	62	74		76
652	95.95	95.85	62	62	61	74		76
653	95.98	95.87	65	64	62	74		76
654	96.06	95.92	65	65	62	74		76
655	96.15	95.98	64	65	62	74		76
656	96.23	96.08	63	64	63	75		76
657	96.31	96.19	63	63	64	75		76
658	96.36	96.28	63	63	64	75		76
659	96.42	96.37	64	63	64	75		76
660	96.45	96.44	64	64	63	75		76
661	96.47	96.5	64	64	64	75		76
662	96.48	96.52	63	64	64	75		73
663	96.48	96.52	64	63	64	75		73
664	96.46	96.5	65	64	64	75		73
665	96.42	96.47	65	65	65	73		73
666	96.27	96.37	65	65	67	73		73
667	96.08	96.21	65	65	68	73		73
668	95.89	96.06	66	65	68	73		72
669	95.66	95.83	67	66	67	73		72
670	95.47	95.62	67	67	67	74		72
671	95.27	95.31	66	67	67	74		72
672	94.98	95.06	65	66	67	74		73
673	94.7	94.88	64	65	67	74		73
674	94.47	94.61	63	64	67	74		73
675	94.23	94.33	64	63	66	74		73
676	93.99	93.94	67	65	64	74		73
677	93.82	93.79	68	67	65	74		73
678	93.72	93.69	68	68	65	74		74
679	93.65	93.61	67	68	66	74		74
680	93.61	93.51	65	67	67	74		73
681	93.58	93.45	64	65	67	74		73
682	93.59	93.44	63	64	67	74		73
683	93.62	93.46	63	64	67	74		73
684	93.62	93.5	64	63	66	74		73
685	93.63	93.5	65	64	64	73		73
686	93.62	93.54	66	66	64	73		71
687	93.54	93.51	66	66	65	73		71
688	93.4	93.42	66	66	65	73		71
689	93.32	93.15	66	66	65	73		71
690	93.24	93.03	66	66	66	72		70
691	93.19	93.02	67	67	67	72		70
692	93.12	92.92	68	68	70	72		69
693	92.97	92.64	69	69	72	72		69
694	92.79	92.5	68	68	71	72		71
695	92.74	92.41	67	67	71	72		71
696	92.71	92.38	66	66	71	72		71
697	92.62	92.35	67	66	71	72		71
698	92.55	92.33	68	67	70	72		71
699	92.51	92.3	69	69	69	72		71
700	92.51	92.25	69	69	69	72		71
701	92.3	92.13	68	68	69	72		71
702	92.16	91.99	67	67	69	72		71
703	92.16	91.8	67	67	69	72		71
704	91.83	91.65	68	67	69	72		70
705	91.76	91.56	69	68	68	71		70
706	91.73	91.48	70	70	68	71		70
707	91.73	91.44	70	71	68	71		70
708	91.74	91.43	69	70	69	71		70
709	91.83	91.45	69	69	70	72		70
710	91.95	91.52	67	67	70	72		70
711	92.01	91.64	66	67	69	72		70
712	92.01	91.78	66	66	68	72		70
713	92.02	91.85	68	67	67	72		70
714	91.99	91.78	69	69	67	71		70
715	91.91	91.75	70	70	67	71		70
716	91.84	91.71	69	70	68	71		70
717	91.77	91.64	69	69	68	71		69
718	91.73	91.6	69	69	68	71		70
719	91.73	91.57	70	70	68	71		70
720	91.77	91.59	71	71	68	71		68
721	91.77	91.58	71	71	69	71		68
722	91.58	91.5	70	71	69	71		72
723	91.54	91.29	69	70	70	71		72
724	91.52	91.16	69	69	70	70		69
725	91.52	91.11	69	69	70	70		69
726	91.4	91.07	71	70	70	70		69
727	91.25	90.97	72	71	70	70		69
728	91.15	90.91	73	72	70	71		70
729	91.09	90.84	72	72	71	71		70
730	91.09	90.77	72	71	72	71		70
731	90.95	90.74	70	70	72	71		70
732	90.95	90.61	70	69	71	71		70
733	90.83	90.43	69	69	71	70		70
734	90.4	90.23	71	70	70	70		70
735	90.37	90.05	71	71	70	70		70
736	90.42	90	72	72	70	70		70
737	90.42	89.94	72	71	71	70		70
738	90.29	89.77	70	70	71	69		71
739	90.17	89.58	69	69	71	69		71
740	90.09	89.44	69	68	70	69		69
741	90.09	89.44	69	69	70	69		69
742	90	89.4	70	71	70	69		69
743	89.63	89.1	72	72	70	69		69
744	89.44	88.87	72	72	70	69		69
745	89.41	88.7	70	72	71	69		69
746	89.41	88.63	70	70	71	69		70
747	89.41	88.71	69	70	71	69		70
748	89.33	88.73	70	69	71	69		67
749	89.18	88.63	71	70	70	69		67
750	89.18	88.37	71	71	70	69		67
751	88.9	88.19	72	72	70	69		67
752	88.74	88.01	72	72	71	69		69
753	88.74	88	71	71	71	69		69
754	88.74	88	71	70	71	69		69
755	88.64	87.9	70	70	71	69		69
756	88.43	87.79	70	70	71	69		69
757	88.28	87.67	71	70	70	68		69
758	88.28	87.56	71	72	71	68		69
759	88.15	87.45	73	73	71	68		69
760	88.15	87.47	73	73	71	68		69
761	88.17	87.54	71	71	72	68		69
762	88.24	87.69	70	70	72	68		69
763	88.34	87.84	70	70	71	68		69
764	88.6	87.98	70	69	71	68		70
765	88.67	88.09	72	71	70	68		70
766	88.67	88.12	72	72	70	68		68
767	88.63	87.97	73	73	70	67		68
768	88.31	87.63	74	74	71	67		68
769	88.25	87.46	73	73	71	67		68
770	88.25	87.47	73	72	73	67		68
771	88.32	87.56	71	71	73	67		68
772	88.29	87.52	71	71	72	68		68
773	88.03	87.37	73	73	72	68		68
774	87.72	86.95	74	74	72	68		68
775	87.72	86.76	74	74	72	68		68
776	87.53	86.62	74	74	72	68		68
777	87.58	86.67	73	73	73	68		68
778	87.67	86.96	73	73	73	68		69
779	87.67	87	73	73	73	68		69
780	87.71	87.03	74	74	73	68		69
781	87.65	87	75	76	73	68		69
782	87.48	86.92	75	76	74	67		69
783	87.48	86.85	75	75	75	67		69
784	87.4	86.78	74	74	75	67		70
785	87.41	86.76	74	73	74	67		70
786	87.5	86.8	75	74	74	67		69
787	87.5	86.86	75	75	74	67		69
788	87.63	86.98	75	75	74	67		66
789	87.67	87.05	75	74	74	67		66
790	87.63	87	74	74	74	67		67
791	87.48	86.79	74	74	74	66		67
792	87.21	86.65	74	74	74	66		67
793	87.19	86.6	76	76	74	66		67
794	87.23	86.62	76	76	74	66		67
795	87.23	86.63	76	76	74	66		67
796	87.22	86.61	75	76	75	67		67
797	87.14	86.54	74	75	75	67		67
798	87.07	86.45	75	74	75	67		67
799	86.98	86.29	76	75	75	67		67
800	86.98	86.22	76	76	75	67		67
801	86.94	86.2	76	76	75	67		67
802	86.92	86.18	76	75	75	67		69
803	87.05	86.23	73	74	75	67		69
804	87.05	86.33	73	73	75	67		68
805	87.05	86.41	74	74	75	67		68
806	87.01	86.45	75	75	74	65		68
807	86.85	86.31	75	75	74	65		68
808	86.79	86.22	75	75	74	65		68
809	86.79	86.13	75	75	75	65		68
810	86.77	86.05	75	76	75	66		67
811	86.77	86.06	78	77	76	66		67
812	86.77	86.05	78	78	78	66		66
813	86.74	86	78	78	81	66		66
814	86.61	85.89	77	77	80	66		66
815	86.4	85.82	76	76	80	66		66
816	86.4	85.71	76	76	80	66		66
817	86.38	85.66	76	76	80	66		66
818	86.26	85.62	78	77	79	66		66
819	86.26	85.56	78	78	79	66		66
820	86.18	85.47	78	78	79	66		67
821	85.98	85.37	78	78	79	65		67
822	85.82	85.29	77	77	79	65		67
823	85.75	85.18	76	76	79	65		67
824	85.75	85.04	76	76	79	65		67
825	85.63	84.94	76	76	78	64		67
826	85.57	84.88	77	78	78	64		67
827	85.59	84.86	79	79	78	64		67
828	85.59	84.86	79	79	78	64		66
829	85.55	84.83	78	78	79	64		66
830	85.48	84.71	77	77	79	63		65
831	84.8	84.48	78	77	79	63		65
832	84.8	84.22	78	78	78	63		64
833	84.56	83.88	78	79	79	63		64
834	84.35	83.63	80	79	79	63		64
835	84.13	83.47	79	79	79	64		64
836	84.11	83.32	78	78	79	64		63
837	84.11	83.28	78	78	79	64		63
838	84.15	83.3	78	77	79	64		63
839	84.14	83.33	78	78	79	63		63
840	83.94	83.24	80	79	79	63		63
841	83.94	83.08	80	80	79	63		63
842	83.74	82.78	80	80	79	63		63
843	83.58	82.69	79	80	80	63		63
844	83.6	82.78	79	79	80	63		63
845	83.68	82.88	79	79	80	63		63
846	83.65	82.84	80	79	79	63		62
847	83.72	82.84	80	80	80	63		62
848	83.62	82.77	82	82	80	63		62
849	83.62	82.57	82	82	80	63		62
850	83.45	82.37	81	81	80	63		63
851	83.41	82.27	79	80	80	63		63
852	83.41	82.3	79	79	80	63		64
853	83.47	82.37	79	79	80	63		64
854	83.45	82.35	80	80	79	63		64
855	83.37	82.21	81	81	80	63		64
856	82.94	82.09	81	81	80	63		64
857	82.94	81.8	81	80	80	63		64
858	82.66	81.52	80	80	80	63		64
859	82.28	81.26	80	80	80	63		64
860	82.27	81.12	81	81	79	63		63
861	82.27	81.18	81	81	80	63		63
862	82.53	81.39	81	82	80	63		63
863	82.71	81.67	81	81	80	63		63
864	82.8	81.68	81	81	80	61		64
865	82.68	81.52	81	81	81	61		64
866	82.5	81.32	81	81	81	61		64
867	82.42	81.26	82	82	81	61		64
868	82.42	81.26	82	82	81	62		64
869	82.31	81.23	83	82	82	62		64
870	82.31	81.13	83	83	83	62		64
871	82.31	80.91	82	82	84	62		64
872	82.01	80.86	81	81	84	62		64
873	82.08	80.89	81	81	84	62		64
874	82.22	80.99	81	81	83	61		64
875	82.37	81.02	81	81	83	61		63
876	82.34	81	82	83	83	61		63
877	82.22	80.9	83	83	83	61		63
878	81.98	80.55	84	83	83	61		63
879	81.68	80.12	83	83	83	61		63
880	81.22	79.88	82	82	83	61		63
881	81.15	79.79	82	81	83	61		63
882	81.22	79.86	82	82	83	61		63
883	81.23	79.77	82	83	83	60		63
884	81.06	79.39	83	83	83	60		62
885	80.69	79.05	83	83	83	60		62
886	80.46	78.8	83	83	83	60		62
887	80.43	78.78	82	82	83	60		62
888	80.51	78.84	82	82	83	60		62
889	80.44	78.73	81	82	83	60		62
890	80.31	78.47	82	82	82	60		62
891	79.95	78.2	83	83	82	60		62
892	79.67	77.74	83	84	82	60		62
893	79.42	77.57	84	84	82	60		62
894	79.42	77.7	84	84	83	60		62
895	79.6	77.91	83	83	83	60		62
896	79.82	78.05	82	82	83	60		62
897	79.81	77.95	82	82	83	59		62
898	79.69	77.79	82	82	83	59		62
899	79.41	77.61	83	83	83	59		62
900	79.2	77.27	84	84	83	59		62
901	78.99	77.22	84	84	83	59		62
902	79.01	77.32	84	82	84	59		62
903	79.14	77.44	82	82	84	59		62
904	79.38	77.63	82	82	83	59		62
905	79.59	78.04	82	83	83	59		62
906	79.79	78.21	83	83	83	59		61
907	79.88	78.22	83	83	83	57		61
908	79.78	77.91	83	83	84	57		62
909	79.41	77.57	83	82	83	57		62
910	79.01	77.08	83	83	83	57		62
911	78.74	76.71	84	84	83	57		62
912	78.6	76.65	84	85	84	58		63
913	78.62	76.57	85	85	84	58		63
914	78.48	76.55	85	84	84	58		64
915	78.65	76.82	84	83	84	58		64
916	78.87	76.96	83	84	84	58		64
917	78.84	76.86	84	84	84	58		64
918	78.71	76.59	85	85	84	58		64
919	78.43	76.42	85	85	84	58		64
920	78.29	76.21	85	85	84	58		64
921	78.23	76.19	85	85	85	58		64
922	78.26	76.31	84	84	85	58		61
923	78.36	76.47	85	85	85	58		61
924	78.59	76.62	85	86	85	58		61
925	78.72	76.85	86	86	85	58		61
926	78.81	76.92	87	87	85	58		62
927	78.78	76.85	86	86	86	58		62
928	78.56	76.72	86	85	85	58		60
929	78.38	76.51	85	85	85	58		60
930	78.29	76.45	85	85	85	58		60
931	78.37	76.5	85	86	85	57		60
932	78.44	76.61	86	86	85	57		60
933	78.37	76.52	87	86	85	57		60
934	78.18	76.03	86	86	85	57		62
935	77.77	75.73	85	85	85	57		62
936	77.6	75.6	84	84	85	56		60
937	77.63	75.73	85	85	85	56		60
938	77.75	75.79	85	85	84	56		60
939	77.73	75.65	85	85	84	56		60
940	77.49	75.52	85	85	84	56		61
941	77.27	75.31	84	83	84	57		61
942	77.04	74.96	83	82	84	57		59
943	76.8	74.79	82	82	84	57		59
944	76.68	74.72	82	82	84	57		59
945	76.68	74.77	82	82	83	57		60
946	76.79	74.89	82	82	81	56		60
947	76.94	75.11	80	80	78	56		60
948	77.17	75.42	78	78	73	56		60
949	77.49	75.79	76	76	67	56		60
950	77.75	76.09	75	76	67	55		60
951	77.81	76.01	76	76	67	55		60
952	77.6	75.87	77	77	67	55		60
953	77.48	75.78	77	77	67	55		60
954	77.44	75.8	78	78	68	55		59
955	77.55	75.89	78	79	70	56		59
956	77.59	75.92	79	80	73	56		59
957	77.55	75.86	82	83	79	56		59
958	77.54	75.86	84	84	90	56		59
959	77.69	75.99	85	85	91	56		59
960	77.74	75.99	85	84	91	56		59
961	77.64	75.86	84	84	91	55		59
962	77.42	75.61	84	84	91	55		61
963	77.24	75.37	85	85	90	55		61
964	77.08	75.28	85	86	89	55		61
965	77.02	75.16	87	87	89	55		61
966	76.86	75.03	87	87	89	55		61
967	76.72	74.8	87	87	89	55		61
968	76.29	74.52	86	86	89	55		60
969	75.97	73.89	86	86	89	55		60
970	75.53	73.57	86	86	89	55		60
971	75.43	73.48	86	87	88	55		60
972	75.66	73.63	87	87	88	55		58
973	75.9	73.98	88	88	88	55		58
974	75.94	73.97	87	87	88	55		57
975	75.83	73.88	86	86	88	55		57
976	75.92	73.97	86	86	88	55		57
977	76.14	74.07	87	87	87	55		57
978	76.1	74.04	88	88	87	55		58
979	75.87	73.85	88	88	87	54		58
980	75.61	73.42	88	87	88	54		58
981	75.2	73.14	87	87	88	54		58
982	74.93	72.78	87	87	87	54		58
983	74.74	72.51	87	87	87	54		58
984	74.6	72.34	88	88	87	55		60
985	74.59	72.27	87	87	87	55		60
986	74.63	72.31	86	86	87	55		60
987	74.71	72.45	85	85	87	55		60
988	74.83	72.5	85	85	87	55		59
989	74.88	72.6	86	86	86	55		59
990	74.87	72.54	86	86	86	54		59
991	74.75	72.53	86	85	86	54		59
992	75.01	73.08	85	86	86	54		58
993	75.41	73.3	86	86	86	54		58
994	75.65	73.7	87	87	86	53		58
995	76.05	73.95	88	88	86	53		58
996	76.09	73.96	88	88	87	53		57
997	75.87	73.8	87	87	88	53		57
998	75.73	73.65	86	86	88	53		58
999	75.64	73.53	86	86	88	54		58
1000	75.54	73.45	86	87	87	54		57
1001	75.44	73.18	87	87	87	54		57
1002	75.21	73.06	87	87	87	54		56
1003	75.07	72.78	87	87	87	55		56
1004	74.75	72.56	87	87	87	55		59
1005	74.47	72.12	87	87	88	55		59
1006	74.14	71.82	87	87	88	55		58
1007	73.97	71.49	87	87	87	55		58
1008	73.76	71.26	87	87	87	53		58
1009	73.58	71.16	87	88	87	53		58
1010	73.63	71.26	89	89	87	53		58
1011	73.87	71.64	89	89	88	53		58
1012	74.36	71.97	89	89	88	53		58
1013	74.54	72.39	88	88	89	53		58
1014	74.63	72.46	88	88	89	53		57
1015	74.48	72.36	88	88	89	53		57
1016	74.3	72.01	89	89	89	53		58
1017	73.98	71.76	89	90	89	53		58
1018	73.9	71.56	90	90	89	53		58
1019	73.89	71.63	90	89	90	53		58
1020	73.83	71.5	88	88	89	53		57
1021	73.64	71.41	88	88	89	53		57
1022	73.82	71.77	88	88	89	53		57
1023	74.25	72.18	88	89	89	53		57
1024	74.42	72.4	89	89	89	53		57
1025	74.26	72.28	89	88	89	53		57
1026	74.07	72.08	88	88	89	53		57
1027	74.07	72.17	87	87	89	53		57
1028	74.12	72.23	87	87	88	52		57
1029	74.02	71.94	88	88	88	52		57
1030	73.8	71.61	89	89	88	52		57
1031	73.72	71.63	90	90	88	52		57
1032	73.83	71.85	90	89	88	52		57
1033	74.22	72.13	87	87	88	53		57
1034	74.52	72.29	87	86	88	53		57
1035	74.58	72.29	86	86	88	53		57
1036	74.47	72.13	86	86	87	53		57
1037	74.25	71.78	87	87	87	52		57
1038	73.89	71.47	88	88	87	52		57
1039	73.67	71.2	87	87	87	52		57
1040	73.54	71.06	87	87	87	52		57
1041	73.52	71.13	87	87	88	52		57
1042	73.66	71.47	88	88	88	52		57
1043	73.9	71.66	88	88	88	52		57
1044	73.92	71.73	88	88	89	52		57
1045	73.69	71.59	88	88	89	52		57
1046	73.42	71.08	88	88	89	52		57
1047	73.18	70.96	88	89	89	52		57
1048	73.21	70.98	90	89	89	52		57
1049	73.47	70.98	90	89	89	52		57
1050	73.55	71.24	89	89	89	52		57
1051	73.58	71.26	88	88	89	52		57
1052	73.74	71.47	88	87	89	53		57
1053	73.92	71.58	87	87	89	53		57
1054	73.83	71.49	87	88	88	53		57
1055	73.6	71.23	89	89	88	53		57
1056	73.32	70.93	89	89	88	53		58
1057	73.24	70.92	89	89	88	52		58
1058	73.4	71.17	88	88	89	52		58
1059	73.73	71.47	88	88	89	52		58
1060	74.11	71.72	89	89	89	52		58
1061	74.14	71.64	89	89	89	52		58
1062	73.9	71.35	89	88	89	52		58
1063	73.65	71.08	88	88	89	52		58
1064	73.23	70.84	88	89	89	52		58
1065	73.08	70.58	89	89	89	52		58
1066	73.08	70.68	90	90	89	52		56
1067	73.31	70.95	90	90	89	52		56
1068	73.58	71.15	90	90	89	52		55
1069	73.6	71.12	89	89	90	52		55
1070	73.74	71.23	89	90	90	52		55
1071	73.96	71.6	90	90	89	51		55
1072	74.14	71.63	91	91	89	51		55
1073	74.05	71.62	92	91	90	51		55
1074	74.14	71.91	91	90	90	51		57
1075	74.41	72.16	89	89	90	51		57
1076	74.74	72.28	88	88	90	52		57
1077	74.75	72.17	89	89	89	52		57
1078	74.56	72.04	89	89	89	52		57
1079	74.31	71.75	89	88	88	52		57
1080	74.25	71.8	87	87	86	52		56
1081	74.39	71.98	86	86	83	52		56
1082	74.54	72.05	86	86	82	52		58
1083	74.46	71.84	86	87	82	52		58
1084	74.26	71.53	88	88	82	52		56
1085	74.04	71.53	88	88	83	52		56
1086	74.11	71.75	87	87	84	52		57
1087	74.27	71.84	86	86	85	52		57
1088	74.17	71.74	85	85	85	52		56
1089	73.92	71.19	86	86	85	52		56
1090	73.37	70.89	86	87	85	52		58
1091	73.15	70.54	87	87	85	52		58
1092	72.99	70.48	87	86	85	52		56
1093	73.03	70.61	86	85	85	52		56
1094	73.27	70.82	85	85	85	52		57
1095	73.6	71.05	85	85	85	52		57
1096	73.83	71.43	86	86	85	52		57
1097	74.1	71.6	86	87	85	52		57
1098	74.13	71.62	87	87	85	52		57
1099	73.91	71.45	86	86	85	52		57
1100	73.66	71.04	86	86	86	51		57
1101	73.37	70.8	87	87	87	51		57
1102	73.31	70.77	87	88	88	51		54
1103	73.37	70.79	88	88	90	51		54
1104	73.33	70.77	88	88	89	51		55
1105	73.16	70.66	87	88	89	52		55
1106	72.92	70.46	87	87	89	52		54
1107	72.68	70.17	87	87	89	52		54
1108	72.23	69.95	87	88	88	52		55
1109	72.03	69.62	88	88	88	52		55
1110	71.78	69.43	88	89	88	53		56
1111	71.73	69.26	88	88	88	53		56
1112	71.76	69.25	88	87	88	53		57
1113	71.9	69.5	87	86	88	53		57
1114	72.18	69.72	85	85	88	53		59
1115	72.34	69.94	85	86	87	52		59
1116	72.65	70.81	87	86	86	52		59
1117	73.51	71.48	87	88	86	52		59
1118	73.72	71.76	88	88	86	52		57
1119	73.56	71.7	88	87	87	52		57
1120	73.44	71.67	87	87	87	52		56
1121	73.58	71.73	88	88	88	52		56
1122	73.56	71.59	89	89	88	52		58
1123	73.26	71.3	89	89	89	52		58
1124	72.97	70.6	89	89	91	52		58
1125	72.38	70.19	88	87	91	52		58
1126	72.21	69.85	87	87	91	52		57
1127	72.35	69.89	87	87	90	52		57
1128	72.62	70.3	87	88	90	52		57
1129	72.93	70.5	88	88	89	51		57
1130	72.98	70.55	89	89	89	51		59
1131	73.05	70.59	88	89	90	51		59
1132	73.36	71.09	88	89	90	51		59
1133	73.83	71.41	89	89	90	51		59
1134	74.06	71.56	90	90	90	51		59
1135	74.08	71.52	90	90	90	52		59
1136	74.14	71.65	90	89	90	52		59
1137	74.4	71.88	88	88	90	52		59
1138	74.58	72.01	87	86	90	52		59
1139	74.56	71.94	86	86	89	52		59
1140	74.34	71.76	87	87	88	52		59
1141	74.24	71.74	87	88	87	52		59
1142	74.32	71.86	88	88	87	52		54
1143	74.45	72.05	87	86	87	52		54
1144	74.5	71.94	86	86	87	52		56
1145	74.26	71.73	86	86	87	52		56
1146	73.93	71.09	87	87	87	52		57
1147	73.38	70.76	88	88	87	52		57
1148	73.16	70.47	87	87	87	52		57
1149	73.12	70.57	86	86	87	52		57
1150	73.31	71.01	85	85	87	52		59
1151	73.56	71.32	85	85	86	52		59
1152	73.7	71.35	85	85	86	52		59
1153	73.62	71.18	86	86	85	52		59
1154	73.48	71.09	86	86	85	51		58
1155	73.52	71.26	86	86	85	51		58
1156	73.9	71.51	85	86	85	51		59
1157	74.2	71.82	86	86	86	51		59
1158	74.36	72	86	86	86	51		58
1159	74.3	71.81	87	87	86	51		58
1160	74.06	71.4	88	87	87	51		57
1161	73.54	71.13	87	86	88	51		57
1162	73.39	70.93	86	86	88	51		57
1163	73.47	71.06	86	86	88	52		57
1164	73.6	71.24	86	87	88	52		54
1165	73.64	71.19	87	88	88	52		54
1166	73.49	70.94	88	89	88	52		55
1167	73.18	70.71	89	89	88	52		55
1168	72.97	70.37	89	90	88	52		54
1169	72.84	70.27	90	90	89	52		54
1170	72.9	70.38	90	90	91	52		55
1171	73.03	70.47	90	89	91	52		55
1172	72.94	70.36	89	88	91	52		58
1173	72.74	70.27	88	88	91	51		58
1174	72.75	70.34	87	88	91	51		58
1175	72.8	70.33	88	88	90	51		58
1176	72.67	70.22	88	88	88	51		58
1177	72.49	69.99	88	89	88	51		57
1178	72.53	70.19	89	90	88	52		57
1179	72.87	70.65	91	90	88	52		57
1180	73.42	71.21	91	90	88	52		57
1181	73.81	71.5	88	88	89	52		57
1182	73.87	71.54	87	87	89	52		57
1183	73.6	70.85	86	86	89	52		55
1184	72.75	69.95	87	86	89	52		55
1185	72.05	69.35	87	87	88	52		56
1186	71.79	69.12	88	88	88	52		56
1187	71.88	69.46	88	87	88	52		56
1188	72.34	70.01	87	87	88	52		56
1189	73.28	70.57	87	88	88	52		56
1190	73.54	70.91	88	88	88	52		56
1191	73.57	70.84	89	90	89	52		56
1192	73.33	70.64	90	90	91	51		56
1193	73.18	70.59	89	89	91	51		56
1194	73.13	70.46	89	89	91	51		54
1195	72.89	70.22	90	90	91	51		54
1196	72.62	69.96	91	91	91	51		54
1197	72.36	69.64	91	90	91	52		57
1198	72.12	69.48	90	90	91	52		57
1199	72.06	69.45	89	88	91	52		59
1200	72.16	69.61	88	88	91	52		59
1201	72.58	69.99	87	88	90	52		59
1202	72.92	70.63	88	88	89	51		59
1203	73.39	70.93	88	88	88	51		58
1204	73.6	71.22	88	87	88	51		57
1205	73.71	71.27	86	86	88	51		57
1206	73.75	71.31	85	86	88	51		57
1207	73.78	71.28	86	86	87	51		57
1208	73.57	71.07	87	87	87	51		57
1209	73.29	70.62	87	87	87	51		55
1210	72.65	70.19	85	86	87	51		55
1211	72.02	69.6	85	85	87	51		57
1212	71.38	68.6	85	85	86	51		57
1213	70.56	68.14	86	87	86	51		54
1214	70.39	67.81	87	87	86	51		54
1215	70.62	68.02	86	86	86	51		56
1216	70.94	68.56	86	86	86	51		56
1217	71.23	68.73	86	86	86	51		56
1218	71.44	69.1	86	87	86	51		56
1219	71.94	69.6	87	88	86	51		56
1220	72.29	69.6	89	89	86	51		56
1221	72.41	70.08	89	89	87	51		56
1222	72.53	70.31	89	88	87	51		56
1223	72.7	70.38	88	88	88	51		56
1224	72.67	70.25	88	88	88	51		56
1225	72.5	69.98	89	89	88	51		55
1226	72.09	69.43	89	89	88	52		55
1227	71.64	69.04	89	89	88	52		54
1228	71.42	68.84	88	87	88	52		54
1229	71.51	69.01	87	87	88	52		57
1230	72.04	69.44	86	86	88	52		54
1231	72.6	70.06	86	86	88	52		54
1232	72.94	70.3	87	87	87	52		54
1233	73.07	70.58	88	88	87	52		54
1234	73.51	70.99	89	89	87	52		54
1235	73.95	71.65	89	88	88	52		54
1236	74.42	71.92	87	87	88	51		54
1237	74.52	71.88	87	87	88	51		54
1238	74.4	71.53	87	87	88	51		54
1239	73.79	71.18	88	87	88	51		54
1240	73.37	70.5	87	87	87	51		54
1241	72.83	70.22	86	86	86	51		54
1242	72.83	70.14	86	86	85	51		54
1243	72.69	70.21	86	86	83	51		54
1244	72.81	70.27	86	87	83	51		54
1245	72.77	70.13	87	87	84	51		57
1246	72.53	70.03	88	88	84	51		57
1247	72.58	70.21	87	87	84	51		57
1248	73.02	70.55	86	86	85	51		57
1249	73.18	70.73	86	86	85	51		56
1250	73.07	70.51	87	87	85	51		56
1251	72.74	70.01	87	87	85	51		55
1252	72.42	69.79	88	88	85	51		55
1253	72.45	69.85	87	86	86	51		55
1254	72.67	70.13	86	86	86	51		55
1255	73.03	70.35	85	86	86	51		55
1256	73.15	70.52	85	86	86	52		55
1257	73.13	70.48	86	87	85	52		55
1258	73.07	70.44	87	88	86	52		55
1259	73.13	70.56	87	87	86	52		56
1260	73.45	71.13	86	85	86	52		56
1261	73.88	71.57	85	85	86	52		56
1262	74.13	71.59	84	84	86	52		56
1263	74.03	71.31	84	85	85	52		57
1264	73.7	70.95	86	86	85	52		57
1265	73.24	70.76	86	86	85	52		57
1266	73.32	70.88	85	85	85	52		57
1267	73.64	71.17	84	84	85	52		57
1268	73.79	71.36	83	83	85	52		57
1269	73.75	71.15	82	83	85	52		56
1270	73.44	70.94	83	83	84	52		56
1271	73.25	70.67	83	84	83	52		56
1272	73.21	70.68	85	85	83	52		56
1273	73.31	71.04	85	85	83	52		56
1274	73.59	71.38	83	83	84	51		56
1275	73.97	71.7	83	82	84	51		56
1276	74.24	71.99	82	82	83	51		56
1277	74.41	72.08	83	83	83	51		56
1278	74.42	72.03	83	84	83	51		56
1279	74.24	71.63	85	85	83	52		55
1280	73.64	71.21	85	86	83	52		55
1281	73.23	70.52	85	86	84	52		58
1282	72.97	70.6	85	85	85	52		58
1283	73.16	71	85	84	85	52		55
1284	73.51	71.23	84	84	85	52		58
1285	73.66	71.25	85	85	84	51		58
1286	73.47	71.02	86	86	84	51		58
1287	73.4	71.03	86	87	84	51		56
1288	73.59	71.39	87	87	85	51		56
1289	74.11	71.69	86	86	85	51		56
1290	74.19	71.83	84	83	85	51		56
1291	74.13	71.71	83	83	85	51		55
1292	73.84	71.49	82	83	85	51		55
1293	73.45	71.19	82	83	84	51		55
1294	73.2	70.54	83	83	82	52		57
1295	72.56	70.12	84	85	82	52		57
1296	72.21	69.45	86	86	83	52		57
1297	71.81	69.25	86	85	83	52		55
1298	71.86	69.55	86	85	84	52		56
1299	72.4	70.04	85	85	85	52		56
1300	72.79	70.42	85	85	85	52		56
1301	72.89	70.29	85	86	85	52		57
1302	72.59	69.98	86	85	85	52		58
1303	72.44	70.13	85	85	85	60		58
1304	72.83	70.65	85	85	85	60		58
1305	73.35	71.91	85	85	85	60		58
1306	74.49	73.27	84	84	85	60		58
1307	75.79	74.66	83	83	85	60		61
1308	76.42	75.61	82	81	85	60		61
1309	76.7	75.89	81	80	84	65		61
1310	76.7	76.23	81	79	82	65		61
1311	76.82	76.7	80	79	78	65		61
1312	76.82	77.64	80	79	74	65		61
1313	76.82	77.64	80	79	74	65		61
1314	76.91	80.04	79	79	74	67		61
1315	77.36	80.04	77	79	75	67		61
1316	77.94	80.04	76	79	74	67		61
1317	79.08	81.23	74	78	74	67		61
1318	80.75	82.16	72	76	74	70		67
1319	83.09	84.58	71	75	73	70		67
1320	87.08	87.55	71	73	71	70		66
1321	91.56	91.73	71	74	67	70		66
1322	95.05	95.12	72	73	67	70		67
1323	97.15	96.95	70	72	67	72		67
1324	97.88	97.63	69	70	67	72		67
1325	98.44	98.31	68	69	67	72		67
1326	98.76	98.8	67	68	67	72		68
1327	98.96	99.05	66	67	66	72		68
1328	99.09	99.2	66	67	66	74		68
1329	99.16	99.28	67	68	65	74		68
1330	99.2	99.35	68	69	65	74		68
1331	99.23	99.39	68	68	66	74		69
1332	99.25	99.41	67	67	66	76		71
1333	99.26	99.43	66	65	66	76		71
1334	99.28	99.44	65	65	66	76		71
1335	99.29	99.47	64	64	66	76		72
1336	99.31	99.5	63	64	65	76		72
1337	99.35	99.54	63	64	64	76		72
1338	99.41	99.58	64	64	62	78		72
1339	99.46	99.63	64	64	62	78		72
1340	99.54	99.69	64	64	63	78		74
1341	99.62	99.74	65	65	63	78		74
1342	99.67	99.8	65	66	63	79		74
1343	99.72	99.85	65	65	64	79		74
1344	99.77	99.88	64	64	65	79		74
1345	99.8	99.9	63	63	65	79		75
1346	99.83	99.92	62	62	65	79		76
1347	99.83	99.91	61	61	64	79		76
1348	99.84	99.89	61	61	63	79		76
1349	99.86	99.87	62	62	61	79		75
1350	99.89	99.87	63	62	61	79		76
1351	99.91	99.88	63	63	61	79		76
1352	99.93	99.93	63	63	62	79		76
1353	99.95	99.97	62	62	62	79		78
1354	99.95	99.99	61	61	62	79		77
1355	99.95	100	60	60	62	79		77
1356	99.96	100	60	60	62	79		78
1357	99.96	100.01	61	61	61	79		78
1358	99.95	99.99	61	61	61	79		78
1359	99.95	99.99	61	61	61	79		78
1360	99.94	99.99	60	60	61	79		78
1361	99.94	100.01	60	60	61	79		78
1362	99.95	100.05	59	59	61	79		78
1363	99.96	100.08	59	59	60	79		78
1364	99.96	100.1	59	59	59	79		77
1365	99.98	100.12	60	60	59	79		77
1366	99.99	100.13	60	60	60	79		77
1367	99.99	100.12	60	59	60	79		77
1368	99.98	100.1	59	57	60	79		78
1369	99.97	100.08	57	57	60	79		78
1370	99.97	100.05	57	57	59	79		79
1371	99.96	100.04	57	57	58	79		79
1372	99.95	100.02	57	58	57	79		79
1373	99.93	99.99	58	58	57	79		79
1374	99.9	99.93	57	57	57	79		79
1375	99.85	99.92	56	56	57	79		79
1376	99.78	99.84	56	56	57	78		79
1377	99.73	99.79	56	56	57	78		79
1378	99.67	99.74	56	56	56	78		79
1379	99.63	99.7	56	56	55	78		79
1380	99.59	99.67	57	57	55	78		79
1381	99.56	99.65	58	58	55	78		79
1382	99.52	99.62	59	59	55	78		79
1383	99.5	99.6	57	57	56	78		79
1384	99.46	99.52	57	56	57	78		79
1385	99.46	99.45	56	56	56	78		79
1386	99.43	99.42	55	55	56	79		79
1387	99.42	99.41	55	55	56	79		79
1388	99.43	99.42	55	55	55	79		76
1389	99.49	99.47	56	56	55	79		76
1390	99.53	99.5	57	57	55	79		76
1391	99.58	99.57	58	58	55	79		76
1392	99.65	99.63	59	58	56	79		76
1393	99.7	99.63	57	57	57	79		76
1394	99.7	99.67	57	56	58	79		76
1395	99.71	99.7	57	56	57	80		76
1396	99.72	99.69	57	56	57	80		75
1397	99.75	99.67	57	56	57	80		75
1398	99.76	99.64	58	57	56	80		75
1399	99.79	99.64	59	58	56	80		75
1400	99.82	99.67	61	60	56	79		75
1401	99.85	99.68	61	61	57	79		77
1402	99.89	99.76	60	60	58	79		77
1403	99.94	99.83	59	58	60	79		77
1404	100.01	99.9	58	58	60	79		77
1405	100.06	99.94	58	58	59	79		77
1406	100.08	99.94	58	58	59	79		78
1407	100.1	100.01	59	58	58	79		78
1408	100.12	100.07	60	60	58	79		79
1409	100.16	100.12	61	61	58	79		79
1410	100.18	100.17	62	61	59	79		78
1411	100.21	100.29	59	59	59	79		78
1412	100.22	100.31	59	57	59	79		78
1413	100.21	100.33	58	57	59	79		78
1414	100.25	100.34	57	57	59	79		78
1415	100.28	100.35	57	58	58	79		78
1416	100.3	100.35	58	59	57	79		78
1417	100.33	100.35	59	60	57	79		78
1418	100.36	100.34	60	58	57	79		78
1419	100.35	100.34	58	58	58	80		78
1420	100.39	100.32	57	57	58	80		78
1421	100.41	100.33	56	56	58	80		78
1422	100.43	100.31	56	56	57	80		78
1423	100.43	100.3	57	57	57	80		78
1424	100.44	100.29	58	58	57	79		78
1425	100.44	100.25	58	58	57	79		78
1426	100.43	100.24	57	57	57	79		78
1427	100.41	100.2	57	55	57	79		78
1428	100.38	100.17	55	54	57	79		78
1429	100.37	100.14	54	54	57	79		77
1430	100.33	100.12	54	54	56	78		77
1431	100.28	100.1	55	55	54	78		77
1432	100.2	100.04	56	56	54	78		77
1433	100.11	99.92	56	56	54	78		77
1434	99.97	99.91	55	55	54	79		77
1435	99.84	99.69	53	53	54	79		77
1436	99.75	99.69	53	53	54	79		77
1437	99.74	99.58	53	53	54	79		77
1438	99.78	99.6	53	55	53	79		77
1439	99.82	99.63	55	56	53	78		77
1440	99.88	99.68	56	56	53	78		77
1441	99.92	99.8	56	55	54	78		77
1442	100.01	99.88	55	55	54	78		77
1443	100.08	99.93	55	55	56	78		77
1444	100.14	99.97	55	55	56	78		77
1445	100.17	100.01	56	58	56	78		77
1446	100.19	100.08	58	58	56	78		77
1447	100.21	100.09	59	58	56	78		77
1448	100.22	100.09	58	58	57	78		78
1449	100.24	100.09	57	57	58	78		78
1450	100.24	100.08	56	56	58	78		78
1451	100.24	100.06	56	56	58	78		78
1452	100.22	100	57	57	57	78		78
1453	100.2	100	58	58	57	79		78
1454	100.21	99.99	59	59	58	79		78
1455	100.22	100.05	57	57	58	79		78
1456	100.2	100.06	56	56	58	79		78
1457	100.18	100.06	56	56	58	79		77
1458	100.15	100.07	56	56	58	79		75
1459	100.18	100.06	56	56	57	78		75
1460	100.16	100.05	56	58	56	78		77
1461	100.14	100.03	59	59	56	78		77
1462	100.15	100.06	59	57	56	78		77
1463	100.13	100.08	57	57	57	77		77
1464	100.12	100.04	56	55	57	77		79
1465	100.08	100.07	55	55	57	77		79
1466	100.04	100.07	54	55	57	77		79
1467	100.01	100.02	55	55	56	77		79
1468	99.97	99.99	56	56	56	77		79
1469	99.93	99.96	56	56	56	77		79
1470	99.88	99.9	56	55	57	77		79
1471	99.83	99.86	55	54	57	77		79
1472	99.82	99.82	54	54	56	77		79
1473	99.77	99.8	54	54	56	78		79
1474	99.74	99.76	54	54	55	78		79
1475	99.71	99.73	55	56	55	78		79
1476	99.68	99.71	57	58	55	78		79
1477	99.66	99.68	58	58	56	79		79
1478	99.63	99.63	57	57	56	79		79
1479	99.57	99.63	55	55	57	79		79
1480	99.52	99.57	55	55	57	79		76
1481	99.51	99.57	54	54	57	79		76
1482	99.5	99.55	55	55	57	80		76
1483	99.51	99.58	57	57	56	80		76
1484	99.53	99.6	58	58	56	80		76
1485	99.55	99.59	58	58	56	80		76
1486	99.58	99.55	57	57	56	80		75
1487	99.58	99.48	57	56	57	80		75
1488	99.57	99.43	56	55	57	79		75
1489	99.62	99.42	55	55	57	79		75
1490	99.67	99.43	55	55	56	79		77
1491	99.72	99.46	56	57	56	79		77
1492	99.77	99.47	57	58	56	79		78
1493	99.79	99.47	58	59	56	79		78
1494	99.78	99.47	59	58	56	79		78
1495	99.79	99.47	58	58	57	79		78
1496	99.79	99.41	57	57	59	79		78
1497	99.84	99.47	56	56	59	79		78
1498	99.86	99.46	56	55	58	79		78
1499	99.89	99.47	56	56	58	79		78
1500	99.9	99.47	57	57	57	79		78
1501	99.92	99.49	58	58	57	79		78
1502	99.97	99.58	60	60	58	79		78
1503	100.02	99.65	61	60	58	79		78
1504	100.06	99.62	59	59	60	79		78
1505	100.07	99.7	58	58	60	79		78
1506	100.11	99.76	57	57	60	79		76
1507	100.14	99.8	57	57	60	79		76
1508	100.15	99.85	57	57	59	79		80
1509	100.16	99.87	57	57	58	79		80
1510	100.16	99.89	58	58	56	79		80
1511	100.16	99.9	60	60	56	79		80
1512	100.16	99.93	61	61	56	78		81
1513	100.19	99.98	60	60	57	78		81
1514	100.22	100.03	59	59	58	78		78
1515	100.25	100.04	59	57	58	78		78
1516	100.28	100.08	57	57	58	78		78
1517	100.29	100.08	57	58	57	79		78
1518	100.33	100.09	59	59	57	79		77
1519	100.36	100.14	59	59	57	79		77
1520	100.37	100.21	59	59	57	79		77
1521	100.37	100.26	59	58	57	78		77
1522	100.35	100.27	58	59	57	78		77
1523	100.37	100.26	60	60	58	78		77
1524	100.37	100.25	60	60	60	78		75
1525	100.36	100.25	60	60	62	78		75
1526	100.31	100.22	59	58	62	78		75
1527	100.3	100.18	58	58	62	78		75
1528	100.23	100.13	58	58	62	78		75
1529	100.17	100.13	58	59	61	78		75
1530	100.16	100.12	59	60	60	78		74
1531	100.15	100.14	60	60	60	79		74
1532	100.14	100.16	60	59	60	79		75
1533	100.15	100.16	59	59	61	79		75
1534	100.11	100.15	59	60	61	79		75
1535	100.08	100.14	59	60	61	79		75
1536	100.03	100.14	60	60	61	79		75
1537	100.03	100.14	60	60	61	79		75
1538	100.02	100.1	59	60	61	79		74
1539	99.99	100.11	60	61	61	79		74
1540	99.94	100.06	62	62	61	79		78
1541	99.92	100	62	62	61	79		78
1542	99.85	99.84	61	61	61	79		78
1543	99.76	99.62	61	60	62	79		78
1544	99.67	99.43	60	60	62	79		78
1545	99.56	99.27	61	61	61	79		78
1546	99.52	99.13	62	62	61	79		76
1547	99.63	99.08	61	61	61	79		76
1548	99.75	99.16	60	60	61	79		76
1549	99.82	99.26	60	59	61	79		76
1550	99.92	99.42	59	59	61	79		76
1551	99.97	99.56	59	59	60	79		76
1552	100.09	99.68	59	60	60	79		76
1553	100.18	99.81	60	59	60	79		76
1554	100.22	99.81	59	59	60	79		79
1555	100.24	99.95	58	58	60	79		79
1556	100.28	100.03	57	57	59	79		79
1557	100.32	100.06	57	57	59	79		79
1558	100.34	100.12	58	58	59	79		79
1559	100.35	100.12	58	58	58	79		79
1560	100.36	100.14	57	57	57	79		79
1561	100.35	100.16	55	55	56	79		79
1562	100.35	100.15	55	55	54	79		77
1563	100.34	100.16	55	55	50	79		77
1564	100.33	100.17	55	56	51	79		77
1565	100.34	100.16	56	57	51	79		77
1566	100.33	100.16	57	55	51	79		77
1567	100.33	100.13	55	55	52	79		77
1568	100.28	100.13	54	54	53	79		77
1569	100.23	100.09	53	53	53	79		77
1570	100.18	100.07	54	54	53	79		78
1571	100.13	100.04	55	55	53	79		78
1572	100.09	100.01	55	55	53	79		79
1573	100.02	100.01	55	55	54	79		79
1574	99.97	99.93	54	53	54	79		79
1575	99.94	99.9	53	53	54	79		79
1576	99.86	99.88	54	55	54	79		79
1577	99.81	99.86	55	56	54	79		79
1578	99.79	99.86	56	56	54	79		79
1579	99.77	99.78	55	56	54	79		79
1580	99.74	99.78	54	54	55	79		79
1581	99.71	99.68	54	54	55	79		79
1582	99.69	99.68	54	54	55	79		79
1583	99.67	99.48	55	55	54	79		79
1584	99.73	99.51	57	57	54	79		78
1585	99.81	99.59	56	56	55	79		78
1586	99.89	99.59	56	56	55	79		77
1587	99.91	99.76	57	57	55	79		77
1588	99.95	99.82	57	57	56	79		77
1589	99.99	99.87	57	57	58	79		77
1590	100.02	99.87	57	57	58	79		77
1591	100.01	99.9	56	56	58	79		77
1592	100.05	99.91	56	57	58	79		77
1593	100.07	99.94	57	56	58	79		77
1594	100.1	99.96	56	56	58	79		77
1595	100.11	99.96	56	56	57	79		77
1596	100.13	99.93	56	56	56	79		78
1597	100.14	99.99	57	57	57	79		78
1598	100.18	100.02	56	56	57	79		77
1599	100.2	100.04	55	55	57	79		77
1600	100.21	100.04	55	55	56	79		77
1601	100.2	100.03	54	54	56	79		77
1602	100.19	100.04	55	56	56	79		76
1603	100.2	100.02	57	57	55	79		76
1604	100.17	100	57	56	55	78		73
1605	100.11	100	56	56	56	78		73
1606	100.11	99.93	56	56	56	78		73
1607	100.04	99.89	56	56	56	78		73
1608	99.97	99.86	57	57	56	78		73
1609	99.91	99.86	57	57	56	78		73
1610	99.83	99.77	57	57	56	78		73
1611	99.77	99.71	57	58	57	78		73
1612	99.66	99.62	58	59	58	78		77
1613	99.59	99.62	58	59	60	79		77
1614	99.55	99.55	59	59	61	79		76
1615	99.57	99.5	58	58	60	79		76
1616	99.59	99.46	58	58	60	79		76
1617	99.61	99.51	57	57	60	79		76
1618	99.63	99.51	57	57	60	79		76
1619	99.67	99.58	59	59	59	79		76
1620	99.71	99.65	60	60	59	79		76
1621	99.75	99.68	60	60	59	79		76
1622	99.79	99.68	59	60	60	79		76
1623	99.81	99.66	58	59	60	79		76
1624	99.82	99.68	58	58	60	79		76
1625	99.82	99.65	58	59	59	79		76
1626	99.84	99.65	60	60	60	79		75
1627	99.87	99.65	60	60	60	78		75
1628	99.91	99.72	60	60	60	78		75
1629	99.94	99.8	59	59	60	78		75
1630	99.96	99.85	58	58	60	78		75
1631	99.97	99.89	58	58	60	78		75
1632	99.98	99.89	59	58	60	78		75
1633	99.99	99.9	60	59	60	79		75
1634	100.01	99.95	59	59	60	79		75
1635	100.01	99.96	58	58	60	79		75
1636	99.98	99.96	58	58	60	79		75
1637	99.95	99.94	58	58	60	79		75
1638	99.94	99.92	59	59	59	79		76
1639	99.92	99.91	58	58	58	79		76
1640	99.88	99.91	58	58	58	79		76
1641	99.86	99.89	58	58	58	79		76
1642	99.82	99.85	59	59	58	78		76
1643	99.78	99.81	59	58	58	78		76
1644	99.73	99.81	58	58	58	78		76
1645	99.73	99.76	56	56	58	78		76
1646	99.67	99.68	56	56	58	78		76
1647	99.63	99.68	55	55	58	79		76
1648	99.59	99.63	56	56	57	79		75
1649	99.57	99.63	58	56	57	79		75
1650	99.54	99.6	58	58	57	79		75
1651	99.5	99.56	57	57	57	79		75
1652	99.46	99.5	56	56	57	80		78
1653	99.43	99.5	56	56	57	80		78
1654	99.41	99.47	55	55	57	80		78
1655	99.39	99.45	55	55	56	80		78
1656	99.39	99.43	55	56	55	81		78
1657	99.37	99.43	56	57	55	81		78
1658	99.37	99.43	58	57	55	81		78
1659	99.36	99.43	58	57	55	81		78
1660	99.35	99.43	57	56	56	81		76
1661	99.34	99.43	56	55	57	81		76
1662	99.33	99.43	55	55	57	81		76
1663	99.34	99.43	55	55	57	81		76
1664	99.34	99.45	56	55	56	81		76
1665	99.34	99.47	57	56	56	81		76
1666	99.35	99.49	58	57	57	81		78
1667	99.37	99.49	57	57	57	81		78
1668	99.4	99.51	56	56	57	81		78
1669	99.44	99.57	56	55	57	81		78
1670	99.47	99.6	55	56	56	81		79
1671	99.52	99.6	57	56	56	81		79
1672	99.55	99.62	57	57	56	81		80
1673	99.58	99.64	57	57	56	81		80
1674	99.58	99.65	56	56	56	81		80
1675	99.61	99.65	55	55	56	81		80
1676	99.62	99.65	55	55	56	81		80
1677	99.62	99.63	56	55	56	81		80
1678	99.63	99.61	57	58	56	81		80
1679	99.62	99.59	58	58	56	81		80
1680	99.61	99.59	58	58	56	80		80
1681	99.57	99.54	57	58	57	80		80
1682	99.51	99.49	56	57	57	80		80
1683	99.45	99.45	56	56	57	80		80
1684	99.38	99.45	57	56	57	80		80
1685	99.35	99.4	58	57	57	79		80
1686	99.37	99.37	59	58	57	79		78
1687	99.4	99.44	59	59	58	79		78
1688	99.43	99.5	59	59	59	79		78
1689	99.46	99.5	59	59	59	79		78
1690	99.48	99.55	59	59	60	79		78
1691	99.51	99.57	61	61	60	80		78
1692	99.53	99.65	62	62	61	80		78
1693	99.56	99.65	62	62	63	80		78
1694	99.59	99.68	61	61	65	80		78
1695	99.6	99.69	60	60	65	81		78
1696	99.6	99.68	60	60	64	81		78
1697	99.6	99.67	60	61	64	81		78
1698	99.58	99.67	61	61	63	81		78
1699	99.55	99.66	61	61	62	81		78
1700	99.53	99.59	60	61	62	81		78
1701	99.48	99.55	61	61	61	81		78
1702	99.4	99.55	61	61	61	81		78
1703	99.36	99.5	61	61	60	81		78
1704	99.33	99.45	60	60	60	81		78
1705	99.28	99.4	60	60	60	81		78
1706	99.24	99.37	60	60	60	81		78
1707	99.2	99.34	61	61	60	81		78
1708	99.2	99.32	60	60	60	81		78
1709	99.17	99.27	59	59	60	81		78
1710	99.14	99.25	58	58	60	81		79
1711	99.13	99.25	58	58	59	81		79
1712	99.1	99.22	58	58	59	81		77
1713	99.09	99.21	59	58	59	81		77
1714	99.08	99.2	60	61	59	79		77
1715	99.08	99.2	60	61	59	79		77
1716	99.06	99.19	59	61	60	79		77
1717	99.05	99.18	58	59	60	79		77
1718	99.04	99.18	57	58	59	79		77
1719	99.05	99.18	57	57	59	79		77
1720	99.06	99.18	57	57	58	79		77
1721	99.12	99.19	59	57	57	79		77
1722	99.18	99.24	59	59	57	79		78
1723	99.25	99.29	59	59	57	79		78
1724	99.32	99.35	58	59	57	79		78
1725	99.37	99.41	57	58	58	79		78
1726	99.4	99.44	58	57	58	79		77
1727	99.43	99.47	59	58	57	79		77
1728	99.46	99.49	59	59	57	79		77
1729	99.48	99.49	59	59	58	79		77
1730	99.49	99.53	59	59	58	79		77
1731	99.48	99.54	61	59	58	79		77
1732	99.46	99.55	62	60	59	79		78
1733	99.44	99.53	63	63	61	79		78
1734	99.4	99.48	62	63	65	81		79
1735	99.26	99.41	62	62	66	81		79
1736	99.19	99.23	63	63	66	81		79
1737	99.12	99.05	63	63	66	81		79
1738	99.11	98.85	62	62	66	80		79
1739	99.15	98.68	62	62	65	80		79
1740	99.17	98.58	64	63	64	80		79
1741	99.23	98.52	64	64	64	80		79
1742	99.33	98.54	63	64	64	80		78
1743	99.44	98.62	63	63	65	80		78
1744	99.54	98.75	62	63	65	80		78
1745	99.61	98.86	63	62	64	80		78
1746	99.64	98.93	64	63	64	80		78
1747	99.68	98.96	64	64	64	80		78
1748	99.72	98.99	64	64	64	81		77
1749	99.75	99.03	62	64	64	81		77
1750	99.75	99.08	62	62	64	81		77
1751	99.76	99.1	62	62	63	81		77
1752	99.78	99.11	62	62	63	81		77
1753	99.81	99.14	63	62	63	80		77
1754	99.88	99.24	62	63	63	80		77
1755	99.93	99.33	61	62	63	80		77
1756	99.98	99.35	60	61	63	80		76
1757	100.01	99.45	61	60	63	80		76
1758	100.04	99.5	62	61	62	79		79
1759	100.06	99.58	62	62	62	79		79
1760	100.09	99.65	61	62	62	79		79
1761	100.12	99.73	60	61	62	79		79
1762	100.15	99.73	59	60	62	79		79
1763	100.17	99.81	59	59	62	79		79
1764	100.18	99.84	59	59	61	79		79
1765	100.18	99.86	60	59	59	79		79
1766	100.17	99.87	61	60	59	79		79
1767	100.14	99.86	61	61	60	79		79
1768	100.07	99.83	60	61	60	79		79
1769	99.98	99.78	60	60	60	79		79
1770	99.89	99.78	59	60	60	79		78
1771	99.82	99.71	59	59	60	79		78
1772	99.76	99.66	60	59	59	79		78
1773	99.71	99.61	62	60	59	79		78
1774	99.67	99.57	63	63	59	79		77
1775	99.62	99.54	63	63	60	79		77
1776	99.58	99.52	62	62	60	79		77
1777	99.52	99.48	61	61	62	80		77
1778	99.46	99.44	61	61	62	80		77
1779	99.42	99.41	61	61	61	80		77
1780	99.38	99.38	62	62	61	80		76
1781	99.33	99.33	64	63	61	80		76
1782	99.28	99.3	63	64	62	79		76
1783	99.21	99.27	63	63	62	79		76
1784	99.15	99.22	61	62	63	79		76
1785	99.12	99.16	60	60	63	79		76
1786	99.05	99.12	59	59	63	79		76
1787	98.98	99.07	59	59	62	79		76
1788	98.93	99.03	60	60	61	79		76
1789	98.84	98.99	62	61	61	79		76
1790	98.79	98.96	62	62	61	79		77
1791	98.75	98.92	61	61	62	79		77
1792	98.75	98.89	59	60	62	78		77
1793	98.74	98.86	58	58	61	78		77
1794	98.77	98.83	58	58	61	78		77
1795	98.83	98.85	59	59	60	78		77
1796	98.9	98.9	60	60	60	77		77
1797	98.96	98.97	60	60	60	77		77
1798	99	99.01	59	60	60	77		77
1799	99.03	99.03	58	59	60	77		77
1800	99.03	99.02	58	58	60	77		75
1801	99.05	99.05	58	58	60	76		75
1802	99.04	99.02	59	58	59	76		75
1803	99.02	98.97	60	59	59	76		75
1804	98.98	98.91	60	60	59	76		73
1805	98.91	98.85	60	60	60	76		73
1806	98.83	98.77	59	60	61	78		73
1807	98.74	98.67	59	59	61	78		73
1808	98.65	98.59	59	59	60	78		74
1809	98.55	98.46	60	59	60	78		74
1810	98.47	98.32	61	61	60	78		74
1811	98.39	98.21	63	63	61	77		74
1812	98.32	98.17	63	63	61	77		74
1813	98.26	98.14	62	62	62	77		74
1814	98.24	98.07	61	61	62	77		75
1815	98.17	98.01	61	61	62	77		75
1816	98.14	97.96	62	61	62	78		76
1817	98.13	97.95	62	62	62	78		76
1818	98.11	97.97	62	62	62	78		76
1819	98.09	97.99	62	62	62	78		76
1820	98.06	98.03	61	61	62	78		77
1821	97.99	97.99	60	60	62	77		77
1822	97.91	97.94	61	60	62	77		76
1823	97.82	97.86	62	61	61	77		76
1824	97.72	97.76	63	62	61	77		74
1825	97.58	97.67	63	63	62	76		74
1826	97.38	97.51	63	63	62	76		74
1827	97.17	97.35	63	63	62	76		74
1828	97	97.15	64	63	63	76		74
1829	96.85	97.15	64	63	65	76		74
1830	96.71	96.77	64	64	66	77		74
1831	96.51	96.55	63	63	66	77		74
1832	96.29	96.32	63	62	66	77		75
1833	96.13	96.14	62	62	66	77		75
1834	96	96.01	62	61	65	77		76
1835	95.88	95.89	62	62	64	77		76
1836	95.76	95.78	65	63	64	76		75
1837	95.68	95.7	65	65	64	76		75
1838	95.68	95.59	65	65	65	76		76
1839	95.68	95.45	65	64	65	76		76
1840	95.53	95.35	64	63	65	76		75
1841	95.4	95.27	64	62	65	76		75
1842	95.28	95.19	65	62	64	76		76
1843	95.19	95.14	65	63	64	76		76
1844	95.1	95.07	65	64	63	76		74
1845	95.06	95.02	64	63	63	75		74
1846	95.02	94.96	64	63	64	75		72
1847	94.98	94.9	63	63	64	75		72
1848	94.95	94.85	64	63	63	75		72
1849	94.95	94.82	65	64	63	75		72
1850	94.99	94.81	65	65	64	75		72
1851	95.02	94.83	65	64	64	75		72
1852	94.99	94.82	64	64	64	75		73
1853	94.94	94.78	65	64	64	75		73
1854	94.8	94.69	65	64	64	75		74
1855	94.69	94.58	65	65	64	75		74
1856	94.56	94.46	64	64	64	75		74
1857	94.42	94.32	63	64	64	75		74
1858	94.2	94.17	63	63	64	75		73
1859	94.01	93.96	64	63	64	74		73
1860	93.83	93.73	64	64	64	74		73
1861	93.63	93.51	63	64	64	74		73
1862	93.37	93.36	62	63	63	74		74
1863	93.1	93.12	62	62	61	74		74
1864	92.91	92.83	63	62	61	73		72
1865	92.75	92.57	64	64	61	73		72
1866	92.51	92.41	65	65	61	73		72
1867	92.31	92.21	65	65	62	73		72
1868	92.15	92.01	64	64	63	73		72
1869	92.05	91.88	64	64	64	74		72
1870	91.95	91.76	64	64	64	74		72
1871	91.88	91.68	64	64	64	74		72
1872	91.82	91.59	64	64	63	74		72
1873	91.74	91.48	65	64	64	74		72
1874	91.65	91.42	65	64	64	74		72
1875	91.57	91.32	65	65	64	74		72
1876	91.52	91.27	64	65	64	74		73
1877	91.46	91.21	64	64	64	74		73
1878	91.44	91.14	65	65	64	74		72
1879	91.47	91.13	64	64	64	73		72
1880	91.49	91.15	64	64	64	73		73
1881	91.45	91.15	63	63	64	73		73
1882	91.36	91.09	64	63	63	73		70
1883	91.29	91.03	65	64	63	72		70
1884	91.21	90.96	65	65	63	72		70
1885	91.09	90.82	64	65	63	72		70
1886	90.95	90.6	64	64	63	72		73
1887	90.81	90.49	65	65	64	72		73
1888	90.66	90.34	66	66	66	71		69
1889	90.66	90.15	66	66	66	71		69
1890	90.28	89.94	65	65	66	71		69
1891	89.99	89.64	65	65	66	71		69
1892	89.68	89.35	64	64	66	71		69
1893	89.41	89.16	66	65	66	71		69
1894	89.25	89	67	66	66	71		69
1895	89.07	88.84	67	67	66	71		69
1896	88.91	88.63	66	67	66	71		69
1897	88.79	88.42	67	66	66	71		69
1898	88.69	88.25	68	68	67	71		69
1899	88.47	88.1	68	68	69	71		69
1900	88.28	87.87	67	67	69	71		67
1901	88.1	87.66	66	67	69	71		67
1902	87.95	87.54	67	66	69	71		67
1903	87.88	87.45	68	67	68	70		67
1904	87.81	87.37	69	69	68	70		70
1905	87.73	87.26	69	69	68	70		70
1906	87.63	87.16	68	68	69	70		70
1907	87.58	87.11	68	68	68	70		70
1908	87.55	87.08	67	67	68	71		70
1909	87.47	87.03	68	67	68	71		70
1910	87.4	87	69	68	68	71		73
1911	87.31	86.94	69	69	68	71		73
1912	87.19	86.83	68	68	68	70		72
1913	87.1	86.72	68	68	68	70		72
1914	87.04	86.61	67	67	68	70		73
1915	87.03	86.54	68	67	68	70		73
1916	87	86.49	68	68	67	70		72
1917	86.9	86.46	68	68	67	68		72
1918	86.69	86.36	68	68	67	68		72
1919	86.41	86.06	68	68	68	68		72
1920	86.23	85.66	68	68	68	68		69
1921	86.08	85.5	70	69	69	68		69
1922	85.88	85.36	71	70	71	68		68
1923	85.64	85.14	71	71	75	68		68
1924	85.42	84.8	70	71	75	68		68
1925	85.25	84.59	69	69	74	68		68
1926	85.14	84.44	69	69	74	68		67
1927	85.02	84.3	70	69	74	68		67
1928	84.93	84.2	71	70	73	68		68
1929	84.87	84.09	72	71	73	68		68
1930	84.73	83.91	72	72	73	68		68
1931	84.49	83.75	71	71	73	68		68
1932	84.42	83.61	70	70	73	68		67
1933	84.41	83.6	69	69	73	68		67
1934	84.34	83.63	69	69	72	68		67
1935	84.22	83.52	70	69	71	68		67
1936	84.01	83.29	70	70	70	68		66
1937	83.78	82.88	70	70	70	67		66
1938	83.74	82.81	68	69	70	67		66
1939	83.79	82.84	68	68	70	67		66
1940	83.69	82.86	68	68	69	67		66
1941	83.49	82.86	67	68	69	66		66
1942	83.18	82.81	66	68	68	66		66
1943	83.01	82.81	67	70	66	66		66
1944	83.01	82.57	67	70	64	66		65
1945	82.97	82.39	67	70	64	66		65
1946	82.97	82.22	67	71	64	66		65
1947	82.92	82.13	67	70	65	66		65
1948	82.99	82.1	67	70	65	66		65
1949	83.05	82.12	67	69	66	66		65
1950	83.11	82.19	67	69	67	66		65
1951	83.11	82.23	68	69	68	66		65
1952	83.08	82.21	69	70	69	66		65
1953	83.05	82.18	71	72	71	66		65
1954	83.05	82.19	71	72	75	66		66
1955	83.1	82.23	70	72	77	66		66
1956	83.05	82.26	70	71	77	65		66
1957	82.74	82.11	69	70	76	65		66
1958	82.34	81.78	69	69	76	65		66
1959	81.9	81.44	71	70	75	65		66
1960	81.62	81.15	72	72	73	65		66
1961	81.39	80.81	72	73	74	64		66
1962	81.17	80.35	73	73	74	64		66
1963	80.96	80.09	74	73	74	64		66
1964	80.94	79.91	75	74	75	64		65
1965	80.93	79.76	76	76	77	64		65
1966	80.99	79.68	76	76	81	65		64
1967	81.07	79.68	75	76	81	65		64
1968	81.17	79.7	75	75	81	65		64
1969	81.23	79.75	76	75	80	65		64
1970	81.21	79.72	77	76	80	65		64
1971	81.15	79.68	77	78	79	62		64
1972	80.91	79.47	78	78	79	62		64
1973	80.8	79.36	78	78	79	62		64
1974	80.73	79.3	77	78	79	62		63
1975	80.52	79.15	78	78	79	63		63
1976	80.16	78.83	79	78	79	63		62
1977	79.99	78.61	79	79	79	63		62
1978	79.99	78.35	79	79	79	63		63
1979	79.68	78.14	78	78	79	63		63
1980	79.21	77.88	75	76	79	63		63
1981	79.24	77.69	75	75	79	64		63
1982	79.3	77.64	76	76	78	64		63
1983	79.34	77.67	77	77	77	64		63
1984	79.26	77.7	77	77	77	64		62
1985	79.06	77.67	77	77	77	64		62
1986	78.88	77.45	77	76	77	62		63
1987	78.86	77.39	77	76	77	62		63
1988	78.86	77.4	78	77	77	62		62
1989	78.73	77.32	78	78	77	62		62
1990	78.42	77.09	78	78	77	61		62
1991	78.23	76.81	77	78	78	61		62
1992	78.16	76.62	76	77	78	61		62
1993	78.12	76.51	77	77	78	61		62
1994	78.01	76.41	78	77	77	61		65
1995	77.91	76.33	79	78	77	60		65
1996	77.79	76.12	77	78	78	60		65
1997	77.81	76.05	77	77	78	60		65
1998	77.92	76.07	76	76	77	60		65
1999	78	76.23	76	76	77	60		65
[truncated: 911 more rows]
