# Supplementary material for: Detection of critical cerebral desaturation thresholds by three regional oximeters during hypoxia: a pilot study in healthy volunteers
Source: BMC Anesthesiol. 2017 Jan 13;17:6. doi: 10.1186/s12871-016-0298-7 (PMC5234256; doi:10.1186/s12871-016-0298-7)
Supplement: Additional file 11: — Tabulated data from all subjects. (XLSX 62 kb) [file 12871_2016_298_MOESM11_ESM.xlsx]

## Sheet: raw
	RA - 70%																											70% to 100%
	Time (s)			SpO2			SpO2 at target SpO2 values					INVOS			rSO2 at target SpO2 values					Equanox			rSO2 at target SpO2 values					Time (s)			spO2			SpO2 at target SpO2 values					INVOS			rSO2 at target SpO2 values					Equanox
Equanox	BL	1	Delta	BL	1	Delta- OK	93	88	82	76	70	BL- OK	1	Delta- OK	93	88	82	76	70	BL- OK	1	Delta- OK	93	88	82	76	70	BL	1	delta	BL	1	delta- OK	70	76	82	88	93	BL- OK	1	delta- OK	70	76	82	88	93	BL	1	delta
S-1791	584	892	308	96.8	73.1	23.7	95.885	89.805	84.255	79.615	76.83	54	39	15	52	51	48	44	40	58	50	8	57	55	53	52	49	1193	1261	68	70.6	100.94	30.34	73.33	70.26	96.085	100.475	100.785	34	50	16	35	42	50	50	49	48	57	9
S-2174	587	840	253	95.82	72.82	23	95.99	92.775	88.755	84.025	78.19	69	50	19	68	67	63	59	55	67	55	12	67	65	63	60	57	1140	1279	139	69.44	99.4	29.96	69.55	70.54	99.595	99.77	99.66	43	70	27	49	55	64	67	69	52	67	15
S-2234	582	951	369	95.45	77.9	17.55	94.85	90.825	86.945	82.245	79.61	67	47	20	65	63	60	54	50	69	57	12	68	66	64	61	58	1253	1313	60	75.69	99.6	23.91	75.6	75.575	82.085	99.24	99.7	43	61	18	42	47	56	59	61	54	67	13
S-1824	590	884	294	97.2	73.8	23.4	97.305	94.56	90.03	86.01	80.915	67	49	18	67	63	62	60	54	70	59	11	70	68	67	65	62	1206	1288	82	71.3	101.2	29.9	71.53	73.2	97.885	101.095	101.155	41	65	24	42	49	59	61	63	54	70	16
S-1657	712	1039	327	95.75	75.58	20.17	94.98	91	87.38	84.065	79.985	85	64	21	82	80	76	73	70	78	63	15	77	74	72	68	66	1341	1433	92	73.51	98.535	25.025	73.01	72.995	93.645	99.04	98.84	60	88	28	60	70	82	86	87	61	82	21
S-1654	1743	2197	454	95.705	76.055	19.65	93.635	90.345	86.92	82.06	78.41	73	51	22	71	69	64	58	55	73	55	18	71	69	65	60	59	2501	2602	101	73.68	99.695	26.015	75.025	73.33	94.995	100.265	99.725	49	73	24	49	59	67	68	73	59	77	18
average			334.167	96.1208	74.8758	21.245	95.4408	91.5517	87.3808	83.0033	78.99	69.1667	50	19.1667	67.5	65.5	62.1667	58	54	69.1667	56.5	12.6667	68.3333	66.1667	64	61	58.5			90.3333			27.525	73.0075	72.65	94.0483	99.9808	99.9775			22.8333	46.1667	53.6667	63	65.1667	67			15.3333
	Time (s)			SpO2			SpO2 at target SpO2 values					INVOS			rSO2 at target SpO2 values					Foresight			rSO2 at target SpO2 values					Time (s)			spO2			SpO2 at target SpO2 values					INVOS			rSO2 at target SpO2 values					Foresight
foresight	BL	1	Delta	BL	1	Delta- OK	93	88	82	76	70	BL- OK	1	Delta- OK	93	88	82	76	70	BL- OK	1	Delta- OK	93	88	82	76	70	BL	1	delta	BL	1	delta- OK	70	76	82	88	93	BL- OK	1	delta- OK	70	76	82	88	93	BL	1	delta
S-2142	646	985	339	95.7	73.4	22.3	93.56	91.885	87.2	83.095	77.85	75	55	20	74	71	67	63	58	76	60	16	73	70	69	62	64	1347	1434	87	72.215	99.5	27.285	99.98	100.03	99.57	99.715	100.34	51	79	28	79	79	78	80	79	56	77	21
S-1806	628	967	339	98.7	75.3	23.4	99.695	97.43	91.615	86.76	81.285	60	46	14	50	58	54	55	48	72	61	11	74	72	68	66	64	1268	1423	155	74	101.2	27.2	73.07	73.665	98.165	101.355	101.1	43	64	21	48	56	58	61	62	60	77	17
S-1667	929	1297	368	95.38	75.56	19.82	95.6	92.995	88.23	83.82	78.96	63	44	19	64	60	56	52	48	75	58	17	76	74	71	69	62	1597	1752	155	73.03	99.08	26.05	73.615	77.985	98.645	98.925	98.395	41	70	29	43	64	68	70	70	56	83	27
S-1228	572	934	362	94.7	77.2	17.5	94.1	90.1	87	84.3	80.8	61	43	18	60	57	55	51	46	69	58	11	70	67	65	62	59	1235	1326	91	76	99.2	23.2	77.2	76.9	96.3	99	99.2	37	52	15	35	45	50	52	52	54	67	13
average			352	96.12	75.365	20.755	95.7388	93.1025	88.5113	84.4938	79.7237	64.75	37.8	17.75	62	61.5	58	55.25	50	73	47.6	13.75	73.25	70.75	68.25	64.75	62.25			122	73.8113	99.745	25.9337	80.9663	82.145	98.17	99.7488	99.7587			23.25	51.25	61	63.5	65.75	65.75			19.5
[truncated: 59 more columns]

## Sheet: BL-normality
INVOS-Equanox normality (RA - 70%)						Equanox normality (RA - 70%)						INVOS-Equanox normality (100 - 70%)						Equanox normality (100 - 70%)
Data	Sorted	Number	Cumulative	Z value		Data	Sorted	Number	Cumulative	Z value		Data	Sorted	Number	Cumulative	Z value		Data	Sorted	Number	Cumulative	Z value
54	54	1	0.0833333	-1.38299		58	58	1	0.0833333	-1.38299		55	55	1	0.0833333	-1.38299		60	60	1	0.0833333	-1.38299
69	67	2	0.25	-0.67449		67	67	2	0.25	-0.67449		73	64	2	0.25	-0.67449		71	69	2	0.25	-0.67449
67	67	3	0.416667	-0.210428		69	69	3	0.416667	-0.210428		64	73	3	0.416667	-0.210428		69	71	3	0.416667	-0.210428
67	69	4	0.583333	0.210428		70	70	4	0.583333	0.210428		75	75	4	0.583333	0.210428		75	75	4	0.583333	0.210428
85	73	5	0.75	0.67449		78	73	5	0.75	0.67449		93	78	5	0.75	0.67449		84	81	5	0.75	0.67449
73	85	6	0.916667	1.38299		73	78	6	0.916667	1.38299		78	93	6	0.916667	1.38299		81	84	6	0.916667	1.38299
normal						normal
												normal						normal
INVOS- Foresight normality (RA - 70%)						Foresight normality (RA - 70%)
Data	Sorted	Number	Cumulative	Z value		Data	Sorted	Number	Cumulative	Z value
75	60	1	0.125	-1.15035		76	69	1	0.125	-1.15035
60	61	2	0.375	-0.318639		72	72	2	0.375	-0.318639		INVOS- Foresight normality (100 - 70%)						Foresight normality (100 - 70%)
63	63	3	0.625	0.318639		75	75	3	0.625	0.318639		Data	Sorted	Number	Cumulative	Z value		Data	Sorted	Number	Cumulative	Z value
61	75	4	0.875	1.15035		69	76	4	0.875	1.15035		81	55	1	0.125	-1.15035		79	69	1	0.125	-1.15035
												68	68	2	0.375	-0.318639		80	79	2	0.375	-0.318639
												71	71	3	0.625	0.318639		81	80	3	0.625	0.318639
												55	81	4	0.875	1.15035		69	81	4	0.875	1.15035
not normal						not normal
Conclusions: INVOS/Foresight data tend to be not normally distributed, so Mann-Whitney test is used												normal						not normal

## Sheet: BL-t test
F test (INVOS vs Equanox)				INVOS-Equanox (RA-70%)						F test (INVOS vs Equanox)				INVOS-Equanox (100-70%)
F-Test Two-Sample for Variances				t-Test: Two-Sample Assuming Equal Variances						F-Test Two-Sample for Variances				t-Test: Two-Sample Assuming Equal Variances
	INVOS	Equanox			INVOS	Equanox					INVOS	Equanox			INVOS	Equanox
Mean	69.1667	69.1667		Mean	69.1667	69.1667				Mean	73	73.3333		Mean	73	73.3333
Variance	100.967	44.5667		Variance	100.967	44.5667				Variance	166.8	75.4667		Variance	166.8	75.4667
Observations	6	6		Observations	6	6				Observations	6	6		Observations	6	6
df	5	5		Pooled Variance	72.7667					df	5	5		Pooled Variance	121.133
F	2.26552			Hypothesized Mean Difference	0					F	2.21025			Hypothesized Mean Difference	0
P(F<=f) one-tail	0.195181			df	10					P(F<=f) one-tail	0.202244			df	10
F Critical one-tail	5.05033			t Stat	0					F Critical one-tail	5.05033			t Stat	-0.0524575
Variance of two are equal				P(T<=t) one-tail	0.5					Variance of two are equal				P(T<=t) one-tail	0.479599
F is not > Fcrit one tail				t Critical one-tail	1.81246					F is not > Fcrit one tail				t Critical one-tail	1.81246
				P(T<=t) two-tail	1									P(T<=t) two-tail	0.959197
				t Critical two-tail	2.22814									t Critical two-tail	2.22814
				no significant difference										no significant difference
				null hypothesis: no difference										null hypothesis: no difference
				Normal data, okay to use										Normal data, okay to use
F test (INVOS vs Foresight)
F-Test Two-Sample for Variances				INVOS-Foresight (RA-70%)						F test (INVOS vs Foresight)				INVOS-Foresight (100-70%)
				t-Test: Two-Sample Assuming Equal Variances						F-Test Two-Sample for Variances				t-Test: Two-Sample Assuming Equal Variances
	INVOS	Foresight
Mean	64.75	73			INVOS	Foresight					INVOS	Foresight			INVOS	Foresight
Variance	48.25	10		Mean	64.75	73				Mean	68.75	77.25		Mean	68.75	77.25
Observations	4	4		Variance	48.25	10				Variance	114.917	30.9167		Variance	114.917	30.9167
df	3	3		Observations	4	4				Observations	4	4		Observations	4	4
F	4.825			Pooled Variance	29.125					df	3	3		Pooled Variance	72.9167
P(F<=f) one-tail	0.114331			Hypothesized Mean Difference	0					F	3.71698			Hypothesized Mean Difference	0
F Critical one-tail	9.27663			df	6					P(F<=f) one-tail	0.154736			df	6
Variance of two are equal				t Stat	-2.1619					F Critical one-tail	9.27663			t Stat	-1.40773
F is not > Fcrit one tail				P(T<=t) one-tail	0.0369414					Variance of two are equal				P(T<=t) one-tail	0.104425
				t Critical one-tail	1.94318					F is not > Fcrit one tail				t Critical one-tail	1.94318
				P(T<=t) two-tail	0.0738827									P(T<=t) two-tail	0.208851
				t Critical two-tail	2.44691									t Critical two-tail	2.44691
				no significant difference										no significant difference
				null hypothesis: no difference										null hypothesis: no difference
				Not normal data- see MW test										Not normal data- see MW test

## Sheet: BL-MW test
INVOS-Equanox RA - 70%						INVOS-Foresight RA - 70%						INVOS-Equanox 100 - 70%						INVOS-Foresight 100 - 70%
Mann-Whitney Test for Two Independent Samples						Mann-Whitney Test for Two Independent Samples						Mann-Whitney Test for Two Independent Samples						Mann-Whitney Test for Two Independent Samples
	Sample 1	Sample 2					Sample 1	Sample 2					Sample 1	Sample 2					Sample 1	Sample 2
count	6	6				count	4	4				count	6	6				count	4	4
median	68	69.5				median	62	73.5				median	74	73				median	69.5	79.5
rank sum	37	41				rank sum	12.5	23.5				rank sum	38.5	39.5				rank sum	14.5	21.5
U	20	16				U	13.5	2.5				U	18.5	17.5				U	11.5	4.5
	one tail	two tail					one tail	two tail					one tail	two tail					one tail	two tail
alpha	0.05					alpha	0.05					alpha	0.05					alpha	0.05
U	16					U	2.5					U	17.5					U	4.5
mean	18					mean	8					mean	18					mean	8
std dev	6.245					std dev	3.4641					std dev	6.245					std dev	3.4641
z-score	0.240192					z-score	1.44338					z-score	0					z-score	0.866025
effect r	0.0693375					effect r	0.51031					effect r	0					effect r	0.306186
U-crit	7.22789	5.26003				U-crit	1.80206	0.710486				U-crit	7.22789	5.26003				U-crit	1.80206	0.710486
p-value	0.405091	0.810181				p-value	0.0744573	0.148915				p-value	0.5	1				p-value	0.193238	0.386476
sig (norm)	no	no				sig (norm)	no	no				sig (norm)	no	no				sig (norm)	no	no
U-crit	7	5				U-crit	1	0				U-crit	7	5				U-crit	1	0
sig (table)	no	no				sig (table)	no	no				sig (table)	no	no				sig (table)	no	no
p-value	0.409091	0.818182				p-value	0.0571429	0.114286				p-value	0.468615	0.937229				p-value	0.171429	0.342857
sig (exact)	no	no				sig (exact)	no	no				sig (exact)	no	no				sig (exact)	no	no
Normal data, see t-test						Not normal data, okay to use						Normal data, see t-test						Not normal data, okay to use
